# Supplementary material for: Spatial mapping of SARS-CoV-2 and H1N1 lung injury identifies differential transcriptional signatures
Source: Cell Rep Med. 2021 Mar 23;2(4):100242. doi: 10.1016/j.xcrm.2021.100242 (PMC7985929; doi:10.1016/j.xcrm.2021.100242)
Supplement: Data S1. Summary of gene-expression analysis used in volcano plots, related to STAR Methods [file mmc2.zip]

Archive with 2 entries (2 files):
- DataS1.xlsx
- __MACOSX/._DataS1.xlsx
