# Supplementary material for: Spatial mapping of SARS-CoV-2 and H1N1 lung injury identifies differential transcriptional signatures
Source: Cell Rep Med. 2021 Mar 23;2(4):100242. doi: 10.1016/j.xcrm.2021.100242 (PMC7985929; doi:10.1016/j.xcrm.2021.100242)
Supplement: Data S1. Summary of gene-expression analysis used in volcano plots, related to STAR Methods [file mmc2.zip › DataS1.xlsx]

## Sheet: Figure 1_total lung
SARS-CoV-2 vs H1N1				SARS-CoV-2 vs dual infection				H1N1 vs dual infection
GENE	Log2FC	pvalue		GENE	Log2FC	pvalue		GENE	Log2FC	pvalue
A2M	2.83358	0.00168212		A2M	0.965164	0.0215777		A2M	-1.86842	0.0321827
ABCA3	0.794973	0.0103455		ABCA3	0.453132	0.046423		ABCA3	-0.341841	0.242289
ABCF1	-0.0583411	0.220817		ABCF1	0.0681475	0.154387		ABCF1	0.126489	0.00315994
ABL1	-0.0440746	0.624885		ABL1	-0.0167396	0.823507		ABL1	0.027335	0.725043
ACE2	-0.0316681	0.395329		ACE2	-0.176727	0.0656544		ACE2	-0.145059	0.172712
ACOT12	-0.256403	0.0058134		ACOT12	-0.233131	0.0393659		ACOT12	0.0232718	0.364633
ACSF3	-0.0798987	0.160365		ACSF3	-0.116622	0.0897839		ACSF3	-0.0367238	0.623745
ACTA2	0.862422	0.0511481		ACTA2	0.752003	0.0696202		ACTA2	-0.110419	0.316742
ACTB	0.670058	0.0335766		ACTB	0.652305	0.0359509		ACTB	-0.0177535	0.846491
ACVR1B	-0.0633059	0.392542		ACVR1B	0.036467	0.657076		ACVR1B	0.0997729	0.0398554
ACVR2A	-0.234169	0.00119386		ACVR2A	0.00438317	0.846066		ACVR2A	0.238552	0.000892002
ACY1	-0.61976	0.000184614		ACY1	-0.787072	1.34816e-05		ACY1	-0.167312	0.274914
ADA	-0.255818	0.0381611		ADA	-0.239389	0.079054		ADA	0.0164287	0.656639
ADAM12	0.0746668	0.382183		ADAM12	0.20601	0.0325306		ADAM12	0.131344	0.034878
ADH1A	0.472567	0.00882892		ADH1A	0.460955	0.00558477		ADH1A	-0.0116129	0.578188
ADH1B	0.353447	0.0424719		ADH1B	0.364691	0.02699		ADH1B	0.0112441	0.620008
ADH1C	0.509607	0.00840922		ADH1C	0.48567	0.00766324		ADH1C	-0.0239363	0.782457
ADH6	-0.190305	0.0191671		ADH6	0.0197807	0.905503		ADH6	0.210086	0.00159795
ADM	-0.579871	0.00154447		ADM	-0.486373	0.00103147		ADM	0.0934975	0.625236
ADORA2A	-0.382149	0.109377		ADORA2A	-0.440882	0.105113		ADORA2A	-0.0587328	0.97619
AFDN	-0.345942	0.00203108		AFDN	-0.304856	0.00254784		AFDN	0.041086	0.171306
AIRE	-0.387966	0.000108751		AIRE	-0.351	0.000184484		AIRE	0.0369659	0.170544
AKAP1	-0.100452	0.166206		AKAP1	0.0867227	0.237878		AKAP1	0.187175	0.000886486
AKT1	0.538034	0.00149595		AKT1	0.457268	0.00393304		AKT1	-0.0807659	0.210588
AKT2	0.195453	0.000471449		AKT2	0.168036	0.0241271		AKT2	-0.0274175	0.52313
AKT3	-0.154866	0.00750244		AKT3	-0.205693	0.00654974		AKT3	-0.0508269	0.644655
ALCAM	0.984242	0.00503284		ALCAM	0.963656	0.00538988		ALCAM	-0.020586	0.793895
ALDOA	0.331546	0.157663		ALDOA	0.257492	0.219869		ALDOA	-0.0740546	0.685672
ALDOC	-0.289301	0.00868265		ALDOC	-0.17018	0.0866516		ALDOC	0.119121	0.157685
ALKBH2	-0.32936	0.00118258		ALKBH2	-0.183216	0.0587519		ALKBH2	0.146144	0.0102513
AMBP	-0.389725	0.00376395		AMBP	-0.420905	0.0052633		AMBP	-0.0311803	0.724542
AMH	-0.507582	0.000987719		AMH	-0.761048	0.000108485		AMH	-0.253465	0.0906413
ANGPTL4	-0.577185	0.0113431		ANGPTL4	-0.580528	0.00279379		ANGPTL4	-0.00334226	0.833682
ANKRD28	0.162145	0.507728		ANKRD28	0.101634	0.240327		ANKRD28	-0.0605109	0.8792
ANP32B	0.177763	0.0508642		ANP32B	0.437494	0.00138493		ANP32B	0.259731	0.00214825
ANXA1	0.408501	0.261142		ANXA1	0.874165	0.041877		ANXA1	0.465664	0.0810371
APH1B	-0.203768	0.00166679		APH1B	-0.0368862	0.475106		APH1B	0.166881	0.00463956
API5	0.0491135	0.69055		API5	0.300864	0.000349067		API5	0.25175	0.00251995
APOA1	-0.542991	0.000481632		APOA1	-0.549428	0.00120232		APOA1	-0.00643648	0.380596
APOA2	-0.436144	0.000346615		APOA2	-0.41875	0.00059109		APOA2	0.0173946	0.257612
APOA4	-0.218539	7.4033e-05		APOA4	-0.211604	0.000156741		APOA4	0.00693464	0.470005
APOC2	0.0979052	0.26853		APOC2	0.00919318	0.663976		APOC2	-0.088712	0.0678604
APOC3	-0.341847	0.00670196		APOC3	-0.3332	0.0974125		APOC3	0.00864672	0.515115
APOL6	0.126838	0.0311012		APOL6	0.183028	0.00537921		APOL6	0.0561894	0.428467
APOM	-0.24996	0.00792007		APOM	-0.170577	0.0899961		APOM	0.0793837	0.104502
APP	0.836848	0.0192237		APP	0.927545	0.0153825		APP	0.0906973	0.809054
AQP5	-0.485616	0.00362233		AQP5	-0.699485	0.000606923		AQP5	-0.213869	0.137628
AQP9	-0.314197	0.102327		AQP9	-0.521587	0.0480324		AQP9	-0.20739	0.20956
AREG	0.585141	0.0413098		AREG	0.63464	0.0249139		AREG	0.049499	0.425459
ARG1	-0.194579	0.0363676		ARG1	0.0955943	0.367117		ARG1	0.290173	0.00129687
ARID1A	0.195271	0.0058225		ARID1A	0.202613	0.00484877		ARID1A	0.00734147	0.597544
ARID1B	0.0657973	0.152678		ARID1B	-0.0388836	0.658038		ARID1B	-0.104681	0.0807158
ARMH3	-0.0544134	0.153014		ARMH3	-0.106057	0.0188325		ARMH3	-0.0516441	0.205146
ASL	-0.0677175	0.499753		ASL	-0.15283	0.131113		ASL	-0.0851123	0.299945
ASNS	-0.336536	0.000804009		ASNS	-0.326016	2.4126e-05		ASNS	0.0105196	0.273555
ATF1	-0.144602	0.0429512		ATF1	-0.0855822	0.271217		ATF1	0.0590194	0.12405
ATF2	0.00506683	0.745621		ATF2	0.161008	0.0037474		ATF2	0.155941	0.00838687
ATF3	0.33514	0.0111264		ATF3	0.124157	0.279223		ATF3	-0.210983	0.207346
ATG10	-0.183198	0.00368071		ATG10	0.0256405	0.700736		ATG10	0.208838	0.00415168
ATG12	-0.103214	0.164164		ATG12	0.032899	0.352861		ATG12	0.136113	0.0270774
ATG16L1	0.0427891	0.901892		ATG16L1	0.00845759	0.907074		ATG16L1	-0.0343315	0.972162
ATG5	-0.0261144	0.447863		ATG5	0.0085737	0.807392		ATG5	0.0346881	0.255348
ATG7	-0.126562	0.218336		ATG7	-0.0968332	0.389212		ATG7	0.0297287	0.998002
ATM	0.143092	0.0207619		ATM	0.151703	0.0403066		ATM	0.0086103	0.99348
ATOX1	0.261876	0.00285959		ATOX1	0.268455	0.00322066		ATOX1	0.00657891	0.9112
ATP11C	-0.167389	0.0935052		ATP11C	-0.0498895	0.703988		ATP11C	0.117499	0.00454413
ATP2A2	0.335694	0.0184962		ATP2A2	0.38562	0.0318677		ATP2A2	0.0499255	0.922901
ATP5F1D	0.182152	0.177318		ATP5F1D	0.135189	0.21505		ATP5F1D	-0.0469621	0.763147
ATP5ME	0.277737	0.00952132		ATP5ME	0.254481	0.0531604		ATP5ME	-0.0232556	0.743983
ATR	-0.178659	0.0941389		ATR	-0.147372	0.210658		ATR	0.0312876	0.30153
ATRX	0.121162	0.0287305		ATRX	0.224905	0.0139397		ATRX	0.103743	0.176674
AURKA	-0.187861	0.00547418		AURKA	-0.133234	0.0475049		AURKA	0.0546272	0.0530967
AURKB	-0.112742	0.158895		AURKB	-0.172973	0.104952		AURKB	-0.0602304	0.964212
AXIN1	-0.104995	0.0649294		AXIN1	-0.0706083	0.327519		AXIN1	0.034387	0.438246
AXIN2	-0.325973	0.00409837		AXIN2	-0.293846	0.0718243		AXIN2	0.0321272	0.38835
AXL	0.158182	0.0220573		AXL	0.119132	0.162473		AXL	-0.03905	0.576177
B2M	1.37457	0.00234505		B2M	1.12033	0.0052905		B2M	-0.254231	0.326382
BAD	0.0512916	0.783358		BAD	0.0968266	0.214621		BAD	0.045535	0.183402
BAG1	-0.206087	0.0510356		BAG1	-0.0765507	0.543157		BAG1	0.129536	0.0456956
BAGE	-1.27018	0.00028959		BAGE	-1.08551	0.00435569		BAGE	0.184666	0.040637
BAIAP3	-0.262891	0.0126518		BAIAP3	-0.275719	0.0512953		BAIAP3	-0.012828	0.748627
BAMBI	-0.229548	0.0410136		BAMBI	-0.0602542	0.694173		BAMBI	0.169294	0.0114039
BAP1	0.117364	0.131683		BAP1	0.0903028	0.235425		BAP1	-0.0270617	0.601987
BATF	-0.362976	0.00159204		BATF	-0.366383	0.00950025		BATF	-0.00340723	0.866717
BATF3	-0.24395	0.11967		BATF3	-0.28477	0.104517		BATF3	-0.0408203	0.961981
BAX	0.594128	0.0158564		BAX	0.586456	0.0178626		BAX	-0.00767215	0.869186
BBS1	-0.0594219	0.230206		BBS1	0.093379	0.211537		BBS1	0.152801	0.00276895
BCAT1	0.0934461	0.364752		BCAT1	0.250721	0.0458251		BCAT1	0.157275	0.0840678
BCL2	-0.348546	0.00275708		BCL2	-0.262964	0.0301692		BCL2	0.0855823	0.079752
BCL2A1	-0.226754	0.350409		BCL2A1	-0.038779	0.705651		BCL2A1	0.187975	0.442729
BCL2L1	0.367772	0.10479		BCL2L1	0.378319	0.0830915		BCL2L1	0.0105467	0.683611
BCL6	0.173188	0.117545		BCL6	-0.334867	0.0222516		BCL6	-0.508054	0.00179328
BCOR	-0.100831	0.0899332		BCOR	0.00557045	0.888802		BCOR	0.106401	0.0147132
BDNF	-0.308237	0.0179519		BDNF	-0.115977	0.492317		BDNF	0.192261	0.0048148
BIRC3	-0.407473	0.00677544		BIRC3	-0.169124	0.321994		BIRC3	0.238349	0.17508
BIRC7	-0.526882	4.89926e-06		BIRC7	-0.418168	0.000273871		BIRC7	0.108714	0.0371532
BLM	-0.158979	0.0412727		BLM	-0.000672714	0.974431		BLM	0.158307	0.0348445
BLNK	-0.0180653	0.770216		BLNK	-0.049002	0.72639		BLNK	-0.0309367	0.964852
BLVRA	0.112953	0.0854906		BLVRA	0.0335678	0.44667		BLVRA	-0.0793854	0.211597
BMI1	-0.104003	0.359402		BMI1	-0.0278179	0.862599		BMI1	0.0761856	0.230615
BMP4	-0.0923708	0.209829		BMP4	0.0109637	0.769633		BMP4	0.103334	0.0124766
BMP5	-0.115133	0.590671		BMP5	0.0322216	0.574062		BMP5	0.147354	0.026274
BMP6	-0.0881963	0.0737748		BMP6	-0.0622414	0.2411		BMP6	0.0259549	0.220199
BMP7	-0.195396	0.0294616		BMP7	-0.067775	0.500619		BMP7	0.127621	0.0227128
BNIP3	-0.0295228	0.527102		BNIP3	-0.145098	0.379135		BNIP3	-0.115576	0.721952
BNIP3L	0.377555	0.000909926		BNIP3L	0.0978927	0.206689		BNIP3L	-0.279662	0.00255343
BRD2	0.311042	0.000189879		BRD2	0.238533	0.000514249		BRD2	-0.0725092	0.190956
BRD3	-0.0561456	0.342686		BRD3	-0.0798053	0.330348		BRD3	-0.0236597	0.917016
BRD4	0.325039	0.00619542		BRD4	0.301248	0.0127499		BRD4	-0.0237906	0.482551
BRD7	-0.240045	0.00344584		BRD7	-0.198993	0.0566651		BRD7	0.0410518	0.344048
BST1	-0.12889	0.0125235		BST1	0.00480262	0.947244		BST1	0.133693	0.00613959
BST2	0.0406276	0.340304		BST2	0.00116042	0.561074		BST2	-0.0394672	0.420261
BTK	-0.13026	0.0786553		BTK	0.000786755	0.98938		BTK	0.131046	0.0695851
BTLA	-0.18847	0.0566824		BTLA	-0.123543	0.303066		BTLA	0.0649265	0.123719
C1QA	1.18505	6.0003e-05		C1QA	0.884276	0.000140149		C1QA	-0.300771	0.0710439
C1QB	0.944302	9.82891e-06		C1QB	0.77718	5.18748e-05		C1QB	-0.167122	0.250703
C1QBP	-0.065001	0.44098		C1QBP	0.0300741	0.798031		C1QBP	0.0950751	0.251372
C1R	1.14141	2.46111e-05		C1R	0.526078	0.0148613		C1R	-0.615335	0.0293615
C1S	0.847721	0.000118911		C1S	0.529553	0.00627664		C1S	-0.318167	0.0753787
C2	0.404862	0.00179618		C2	0.424789	0.00151832		C2	0.0199265	0.697939
C3	1.12391	0.0097003		C3	0.211412	0.193569		C3	-0.912494	0.0428105
C3AR1	-0.118453	0.366621		C3AR1	0.220407	0.0725393		C3AR1	0.338861	0.00388883
C4A.B	0.133239	0.185372		C4A.B	-0.217168	0.151397		C4A.B	-0.350407	4.95305e-06
C4BPA	0.267404	0.0945178		C4BPA	0.295859	0.0459579		C4BPA	0.0284554	0.357533
C5	-0.100932	0.261349		C5	-0.00821866	0.972908		C5	0.0927132	0.0727687
C5AR1	0.456099	0.0114142		C5AR1	0.569104	0.00619571		C5AR1	0.113005	0.318748
C6	-0.384665	0.00189621		C6	-0.346544	0.00865252		C6	0.0381209	0.25203
C7	1.18185	0.0235538		C7	0.88576	0.0496159		C7	-0.296094	0.277401
C8G	-0.493536	0.000440225		C8G	-0.745618	3.15697e-05		C8G	-0.252082	0.0350953
CACNA1C	-0.298637	0.0223828		CACNA1C	-0.355861	0.0165227		CACNA1C	-0.0572234	0.706955
CACNA1G	-0.344565	0.00100217		CACNA1G	-0.315837	0.00488815		CACNA1G	0.0287276	0.287591
CACNA1H	-0.147035	0.163311		CACNA1H	-0.035745	0.814926		CACNA1H	0.11129	0.0874601
CACNA2D1	-0.46332	0.000126036		CACNA2D1	-0.426693	0.000126689		CACNA2D1	0.0366264	0.238326
CACNA2D2	-0.0289777	0.936323		CACNA2D2	0.0411699	0.371767		CACNA2D2	0.0701476	0.155577
CACNA2D4	-0.289965	0.00327897		CACNA2D4	-0.109202	0.249489		CACNA2D4	0.180763	0.0027097
CACNG1	-0.315624	0.000439617		CACNG1	-0.284294	0.0115499		CACNG1	0.0313305	0.324486
CACNG6	-0.221077	0.00997592		CACNG6	-0.175261	0.104725		CACNG6	0.0458163	0.309091
CALML3	-0.463609	0.00110811		CALML3	-0.465623	0.00257206		CALML3	-0.00201353	0.358154
CAMK2B	-0.329078	0.00173215		CAMK2B	-0.280755	0.0116202		CAMK2B	0.0483226	0.221349
CAPN2	1.02892	0.0144836		CAPN2	0.995866	0.0158089		CAPN2	-0.0330556	0.885832
CARD11	-0.173432	0.152937		CARD11	-0.026648	0.80475		CARD11	0.146784	0.0207717
CASP1	-0.272974	0.0928825		CASP1	-0.271674	0.11084		CASP1	0.00129963	0.90134
CASP10	0.0334175	0.573029		CASP10	0.0613434	0.0850586		CASP10	0.0279259	0.683675
CASP12	-0.323866	0.000777624		CASP12	-0.272651	0.00637605		CASP12	0.0512153	0.194895
CASP3	0.0169034	0.97111		CASP3	0.036658	0.524548		CASP3	0.0197546	0.442644
CASP7	0.0480957	0.734723		CASP7	0.0868341	0.34885		CASP7	0.0387384	0.362428
CASP8	0.0812024	0.350462		CASP8	0.1644	0.13421		CASP8	0.0831976	0.301579
CASP9	-0.239011	0.000709985		CASP9	-0.162502	0.0101068		CASP9	0.0765087	0.0965327
CBL	-0.0480197	0.238045		CBL	0.158541	0.068864		CBL	0.20656	0.0182847
CBLC	-0.363576	0.0029051		CBLC	-0.313863	0.0367407		CBLC	0.0497137	0.381508
CC2D1B	0.0407148	0.854921		CC2D1B	-0.0346057	0.626718		CC2D1B	-0.0753206	0.577027
CCL11	-0.465789	0.00226637		CCL11	-0.310173	0.0393184		CCL11	0.155616	0.00441084
CCL13	-0.0430298	0.920275		CCL13	0.116008	0.200504		CCL13	0.159038	0.078676
CCL15	-1.31044	4.56642e-05		CCL15	-1.2918	8.14711e-05		CCL15	0.0186375	0.301607
CCL16	-0.269	0.00552972		CCL16	-0.188647	0.0492894		CCL16	0.0803534	0.103543
CCL18	1.43007	0.0803891		CCL18	1.38111	0.0665919		CCL18	-0.0489556	0.623284
CCL19	0.017129	0.475115		CCL19	-0.254219	0.270452		CCL19	-0.271348	0.169716
CCL2	-1.26709	0.141694		CCL2	0.440856	0.0938875		CCL2	1.70794	0.0675672
CCL20	-0.922494	0.0861036		CCL20	-1.14502	0.181154		CCL20	-0.222525	0.608238
CCL21	0.231123	0.0784227		CCL21	0.157677	0.311664		CCL21	-0.0734455	0.682876
CCL22	-0.282268	0.011506		CCL22	-0.158407	0.140838		CCL22	0.123861	0.0251117
CCL25	-0.291672	0.00986555		CCL25	-0.186151	0.126505		CCL25	0.105521	0.0388941
CCL3	-0.677877	0.0038191		CCL3	-0.694958	0.0605648		CCL3	-0.0170808	0.687688
CCL3L1	-0.279981	0.00345282		CCL3L1	-0.377366	0.000179559		CCL3L1	-0.097385	0.636246
CCL4	-0.51696	0.0593577		CCL4	-0.976138	0.037505		CCL4	-0.459179	0.120005
CCL5	0.161469	0.257137		CCL5	0.0634571	0.333355		CCL5	-0.0980121	0.643586
CCL7	-0.452572	0.00069905		CCL7	-0.149615	0.0463232		CCL7	0.302957	0.00740287
CCNA1	-0.421724	0.00105166		CCNA1	-0.189763	0.211503		CCNA1	0.231962	0.067175
CCNA2	-0.229537	0.00434897		CCNA2	-0.0857711	0.235378		CCNA2	0.143766	0.0059467
CCNB1	-0.175532	0.0398738		CCNB1	-0.0629513	0.505619		CCNB1	0.112581	0.0413026
CCND1	0.340497	0.127307		CCND1	0.31509	0.169331		CCND1	-0.0254063	0.865644
CCND2	0.0989699	0.0777434		CCND2	0.197079	0.000821252		CCND2	0.0981093	0.0239553
CCND3	0.107123	0.112828		CCND3	0.327017	0.00105738		CCND3	0.219894	0.00485686
CCNE2	-0.174909	0.0219246		CCNE2	-0.151567	0.0809866		CCNE2	0.0233415	0.405335
CCR1	0.0219506	0.767986		CCR1	0.136712	0.0970982		CCR1	0.114761	0.0849586
CCR2	-0.144027	0.122989		CCR2	-0.119318	0.290998		CCR2	0.0247088	0.299567
CCR4	-0.196104	0.00579107		CCR4	-0.109415	0.183839		CCR4	0.0866892	0.0854166
CCR5	-0.197303	0.101417		CCR5	-0.206933	0.145675		CCR5	-0.00963033	0.785996
CCR7	-0.388803	0.00173358		CCR7	-0.381649	0.00393743		CCR7	0.00715369	0.388705
CCR9	-0.428766	1.57548e-06		CCR9	-0.25741	0.00431887		CCR9	0.171357	0.00670591
CCRL2	-0.266564	0.000438738		CCRL2	-0.106482	0.0466487		CCRL2	0.160082	0.00421378
CD14	0.238759	0.0691761		CD14	0.278088	0.0358478		CD14	0.0393289	0.985707
CD160	-0.238202	0.0649103		CD160	-0.193991	0.162261		CD160	0.0442112	0.132707
CD163	0.776738	0.031881		CD163	0.819617	0.0293698		CD163	0.0428788	0.936208
CD164	1.01986	0.00441035		CD164	1.10963	0.00426391		CD164	0.0897736	0.626139
CD180	-0.0197491	0.553386		CD180	-0.0158538	0.920851		CD180	0.00389528	0.374879
CD19	-0.275771	0.00659029		CD19	-0.362875	0.00215138		CD19	-0.0871038	0.402744
CD1E	-0.44718	0.00064346		CD1E	-0.19986	0.311845		CD1E	0.24732	0.166747
CD2	-0.122588	0.497897		CD2	-0.0164094	0.754614		CD2	0.106179	0.0366427
CD200	-0.406828	0.0353142		CD200	-0.0602929	0.954602		CD200	0.346535	0.0148711
CD207	-0.357496	0.000154185		CD207	-0.255155	0.00484155		CD207	0.102341	0.014035
CD209	-0.185625	0.17142		CD209	-0.135791	0.377765		CD209	0.0498336	0.440101
CD22	-0.0353781	0.312491		CD22	-0.0544602	0.484539		CD22	-0.0190821	0.677576
CD24	-0.150621	0.736591		CD24	0.168125	0.220583		CD24	0.318745	0.0674391
CD244	-0.366729	0.00228784		CD244	-0.27933	0.0221855		CD244	0.0873985	0.0758728
CD247	-0.217542	0.0429485		CD247	-0.288512	0.0185247		CD247	-0.0709701	0.388453
CD27	-0.224888	0.0542054		CD27	-0.231437	0.0887572		CD27	-0.00654822	0.558268
CD274	-0.178807	0.00255729		CD274	-0.0471473	0.178852		CD274	0.13166	0.0123136
CD276	-0.04054	0.553029		CD276	0.0146031	0.754646		CD276	0.0551431	0.173394
CD28	-0.178649	0.0272004		CD28	-0.153126	0.149276		CD28	0.0255231	0.362513
CD300A	-0.276119	0.00084569		CD300A	-0.326541	0.00034676		CD300A	-0.0504224	0.546975
CD33	-0.359299	0.00199143		CD33	-0.292652	0.0131985		CD33	0.0666472	0.0836229
CD34	-0.11731	0.441918		CD34	0.0204672	0.751417		CD34	0.137777	0.0506219
CD36	0.489223	0.00111483		CD36	0.531243	0.000663959		CD36	0.0420198	0.45252
CD37	-0.0235611	0.882077		CD37	0.108559	0.0824406		CD37	0.13212	0.0370665
CD38	0.0950515	0.490027		CD38	0.0737898	0.273558		CD38	-0.0212618	0.711098
CD3D	-0.0288358	0.952681		CD3D	-0.125717	0.714089		CD3D	-0.0968808	0.470927
CD3EAP	-0.346207	0.00165908		CD3EAP	-0.187966	0.0880274		CD3EAP	0.158241	0.00806724
CD4	0.500424	4.35565e-08		CD4	0.445385	0.00128548		CD4	-0.0550395	0.540392
CD40	-0.209587	0.112807		CD40	-0.287445	0.0277008		CD40	-0.0778577	0.113332
CD44	0.531652	0.0125314		CD44	0.21709	0.1413		CD44	-0.314562	0.0434607
CD46	0.778841	0.00423363		CD46	0.757526	0.00633707		CD46	-0.021315	0.785328
CD47	0.510165	0.0112571		CD47	0.43183	0.023267		CD47	-0.0783357	0.441126
CD48	-0.148932	0.445311		CD48	-0.103991	0.586887		CD48	0.0449416	0.71728
CD5	-0.169307	0.0506972		CD5	-0.120943	0.241766		CD5	0.0483641	0.129268
CD53	0.10454	0.297716		CD53	0.157551	0.173039		CD53	0.0530103	0.968481
CD55	0.531318	0.0584025		CD55	0.732884	0.0279158		CD55	0.201566	0.431977
CD58	-0.0349614	0.505816		CD58	-0.128946	0.0269284		CD58	-0.0939847	0.0721521
CD59	0.59016	0.0255232		CD59	0.373389	0.0745398		CD59	-0.216771	0.150244
CD63	1.37488	0.00908531		CD63	1.01992	0.0149992		CD63	-0.35496	0.515506
CD68	1.45122	0.0141793		CD68	1.72479	0.0105402		CD68	0.273564	0.384217
CD69	-0.0334634	0.608603		CD69	-0.0016372	0.881718		CD69	0.0318262	0.320649
CD7	-0.308361	0.00131265		CD7	-0.168465	0.13025		CD7	0.139897	0.10757
CD70	-0.206482	0.102148		CD70	-0.203931	0.193887		CD70	0.00255169	0.42426
CD74	1.70554	0.0013206		CD74	1.08421	0.00440221		CD74	-0.621333	0.000959493
CD79A	-0.113332	0.340119		CD79A	-0.154377	0.29526		CD79A	-0.0410453	0.897199
CD81	1.32192	0.00382853		CD81	0.936286	0.011521		CD81	-0.385637	0.00781821
CD83	-0.0773493	0.35856		CD83	-0.147211	0.240777		CD83	-0.069862	0.58856
CD84	0.168037	0.245585		CD84	0.178654	0.0353776		CD84	0.0106169	0.32044
CD86	-0.0150981	0.813919		CD86	0.0493406	0.244592		CD86	0.0644386	0.193812
CD8A	-0.186416	0.0683507		CD8A	-0.234505	0.0441844		CD8A	-0.048089	0.956462
CD8B	-0.351973	0.0179272		CD8B	-0.243619	0.213915		CD8B	0.108354	0.192601
CD9	1.12249	0.0163973		CD9	1.01036	0.0216715		CD9	-0.112124	0.691334
CD96	-0.257638	0.00674278		CD96	-0.240178	0.0188779		CD96	0.0174601	0.237809
CD97	0.459677	0.00395733		CD97	0.54832	0.00142692		CD97	0.0886437	0.726975
CD99	0.878906	0.00302715		CD99	1.05579	0.00210534		CD99	0.176881	0.239184
CDC14A	-0.122715	0.0561953		CDC14A	-0.059985	0.420023		CDC14A	0.0627298	0.114926
CDC14B	-0.207088	0.00417622		CDC14B	-0.144531	0.032149		CDC14B	0.0625571	0.134894
CDC20	-0.249151	0.00270804		CDC20	-0.193823	0.0127608		CDC20	0.0553276	0.174447
CDC25A	-0.166619	0.0416974		CDC25A	-0.216446	0.0286179		CDC25A	-0.0498266	0.851593
CDC25B	0.485159	0.00536757		CDC25B	0.28781	0.0456864		CDC25B	-0.19735	0.115926
CDC25C	-0.331975	0.00317719		CDC25C	-0.177232	0.11589		CDC25C	0.154743	0.0137029
CDC7	-0.187502	0.020434		CDC7	-0.102956	0.229695		CDC7	0.0845459	0.11841
CDH1	0.335224	0.0300037		CDH1	0.337684	0.04271		CDH1	0.0024608	0.98735
CDH11	0.030845	0.780178		CDH11	-0.0493994	0.897854		CDH11	-0.0802445	0.485047
CDH3	0.0592765	0.480975		CDH3	-0.0973261	0.664586		CDH3	-0.156603	0.53035
CDH5	0.459452	0.0194863		CDH5	0.43192	0.0367038		CDH5	-0.027532	0.836463
CDK2	-0.118332	0.0698655		CDK2	0.0100672	0.809156		CDK2	0.1284	0.036033
CDK4	0.0602372	0.37528		CDK4	0.0863989	0.092891		CDK4	0.0261617	0.318545
CDK6	-0.183963	0.25583		CDK6	-0.297786	0.0703396		CDK6	-0.113823	0.34031
CDKN1A	1.00505	0.0422768		CDKN1A	0.733357	0.0611725		CDKN1A	-0.271696	0.425132
CDKN1B	0.29434	3.29121e-05		CDKN1B	0.159943	0.0441721		CDKN1B	-0.134396	0.114523
CDKN1C	-0.490164	0.00241397		CDKN1C	-0.724526	0.000142587		CDKN1C	-0.234361	0.105398
CDKN2A	-0.151817	0.17025		CDKN2A	-0.325361	0.0144019		CDKN2A	-0.173545	0.084349
CDKN2B	0.061301	0.982298		CDKN2B	0.108156	0.276951		CDKN2B	0.046855	0.189743
CDKN2C	-0.181324	0.0487969		CDKN2C	-0.226758	0.131955		CDKN2C	-0.045434	0.93627
CDKN2D	-0.339265	0.000438042		CDKN2D	-0.0202818	0.847337		CDKN2D	0.318983	0.0177104
CEACAM1	-0.176148	0.070512		CEACAM1	-0.042574	0.848989		CEACAM1	0.133574	0.0152527
CEACAM3	-0.352268	0.00720109		CEACAM3	-0.123697	0.379526		CEACAM3	0.228571	0.0358702
CEACAM6	0.698218	0.0212051		CEACAM6	0.953916	0.00799383		CEACAM6	0.255697	0.34433
CEACAM8	-0.454302	0.000106289		CEACAM8	-0.369983	0.00226694		CEACAM8	0.0843185	0.103785
CEBPA	0.0501047	0.78869		CEBPA	0.16712	0.13316		CEBPA	0.117016	0.0340507
CEBPB	0.405622	0.23825		CEBPB	0.189777	0.207604		CEBPB	-0.215844	0.726189
CEBPE	-0.432068	0.0025353		CEBPE	-0.352944	0.0114113		CEBPE	0.0791236	0.073292
CENPF	-0.229124	0.00190861		CENPF	-0.156131	0.0397025		CENPF	0.0729936	0.0632394
CEP55	-0.192457	0.0388621		CEP55	-0.0644746	0.509614		CEP55	0.127982	0.030857
CES3	-0.326936	0.00057493		CES3	-0.316614	0.00324332		CES3	0.0103216	0.433089
CFB	0.219043	0.0909314		CFB	-0.317694	0.431915		CFB	-0.536737	0.123156
CFD	0.423035	0.0242931		CFD	0.223339	0.10001		CFD	-0.199696	0.134046
CFI	0.214056	0.0111172		CFI	0.144112	0.0479029		CFI	-0.069944	0.218071
CFP	-0.212226	0.00931725		CFP	-0.167245	0.0130617		CFP	0.0449804	0.258774
CGAS	-0.212	0.0655014		CGAS	-0.185728	0.148795		CGAS	0.0262714	0.485416
CHEK2	-0.362241	0.00109771		CHEK2	-0.335674	0.00426807		CHEK2	0.026567	0.322848
CHIT1	0.430709	0.326434		CHIT1	0.617874	0.223222		CHIT1	0.187165	0.132837
CHUK	-0.107964	0.0130389		CHUK	0.0346306	0.724185		CHUK	0.142594	0.02271
CIC	-0.162037	0.0439916		CIC	-0.01034	0.988409		CIC	0.151697	0.000236133
CKLF	0.000557839	0.738658		CKLF	0.0825832	0.116083		CKLF	0.0820254	0.203846
CLEC14A	-0.00695984	0.646895		CLEC14A	0.116704	0.0301317		CLEC14A	0.123663	0.00855525
CLEC4A	-0.321315	0.000700556		CLEC4A	-0.178321	0.0344844		CLEC4A	0.142994	0.03723
CLEC4C	-0.206034	0.0530701		CLEC4C	-0.188464	0.0875606		CLEC4C	0.0175702	0.430449
CLEC4E	-0.26229	0.00693363		CLEC4E	-0.196417	0.0323264		CLEC4E	0.0658731	0.507563
CLEC5A	-0.237729	0.00144137		CLEC5A	-0.101073	0.169781		CLEC5A	0.136655	0.0538203
CLEC6A	-0.303473	0.0154219		CLEC6A	-0.0882988	0.501158		CLEC6A	0.215174	0.00109462
CLEC7A	0.173017	0.0227608		CLEC7A	0.346443	0.00182632		CLEC7A	0.173425	0.0793587
CLECL1	-0.215659	0.0663734		CLECL1	-0.0634468	0.629428		CLECL1	0.152213	0.0040201
CLU	-0.127838	0.950064		CLU	-0.685066	0.141923		CLU	-0.557228	0.145819
CMA1	-0.330184	0.00505631		CMA1	-0.152807	0.174976		CMA1	0.177377	0.00613189
CMKLR1	-0.0616234	0.321147		CMKLR1	-0.0322647	0.812452		CMKLR1	0.0293587	0.32284
CMTM4	-0.143201	0.0970062		CMTM4	-0.00188604	0.902928		CMTM4	0.141315	0.0546543
CMTM6	0.333421	0.0020525		CMTM6	0.443216	0.000880161		CMTM6	0.109795	0.141435
CNOT2	0.236031	0.00703655		CNOT2	0.344701	0.00111805		CNOT2	0.10867	0.053562
CNTFR	-0.353727	0.00432894		CNTFR	-0.125973	0.293548		CNTFR	0.227754	0.00458983
COL11A1	-0.179109	0.0105628		COL11A1	-0.118754	0.113721		COL11A1	0.0603548	0.269254
COL11A2	-0.422212	0.00185413		COL11A2	-0.300414	0.0473407		COL11A2	0.121798	0.133044
COL17A1	-0.0534765	0.273003		COL17A1	-0.177328	0.0423686		COL17A1	-0.123851	0.143504
COL1A1	3.25648	0.00288583		COL1A1	3.50852	0.00233632		COL1A1	0.252042	0.453475
COL1A2	2.96135	0.00197091		COL1A2	2.91725	0.001877		COL1A2	-0.0441021	0.915835
COL24A1	-0.0633996	0.469323		COL24A1	-0.0363809	0.793053		COL24A1	0.0270187	0.444753
COL27A1	-0.240266	0.0586074		COL27A1	-0.443522	0.0432011		COL27A1	-0.203256	0.197
COL2A1	-0.346877	0.000122108		COL2A1	-0.144841	0.0463594		COL2A1	0.202037	0.000734559
COL3A1	2.97445	0.00276376		COL3A1	3.00804	0.00217772		COL3A1	0.0335907	0.582799
COL4A3	-0.322404	0.0022304		COL4A3	-0.162431	0.141736		COL4A3	0.159974	0.080666
COL4A4	-0.285745	0.0130182		COL4A4	-0.112286	0.357706		COL4A4	0.173459	0.00623735
COL4A5	-0.195748	0.00866971		COL4A5	-0.00714855	0.889759		COL4A5	0.1886	0.000411759
COL5A1	1.39852	0.00191179		COL5A1	1.56989	0.00146209		COL5A1	0.171367	0.67491
COL5A2	1.0926	0.00247771		COL5A2	1.30511	0.00160991		COL5A2	0.212508	0.390152
COL6A3	1.76559	0.000291389		COL6A3	1.32152	0.00117121		COL6A3	-0.444074	0.17894
COL6A6	-0.326208	0.00546692		COL6A6	-0.0587776	0.630766		COL6A6	0.26743	0.000177917
COLEC12	0.219534	0.0386328		COLEC12	0.251919	0.0242641		COLEC12	0.0323848	0.606471
COMP	-0.0660355	0.924409		COMP	0.132291	0.406485		COMP	0.198327	0.00876494
COX4I1	0.286024	0.00548132		COX4I1	0.315261	0.00468455		COX4I1	0.0292373	0.990088
COX5B	0.3233	0.0411806		COX5B	0.316722	0.0423956		COX5B	-0.00657782	0.878473
COX6A1	0.470473	0.00227024		COX6A1	0.479783	0.00283831		COX6A1	0.00931021	0.949408
COX6B1	0.442404	0.00368001		COX6B1	0.606184	0.00155667		COX6B1	0.16378	0.10243
CPA3	-0.153385	0.297176		CPA3	-0.0365482	0.995903		CPA3	0.116837	0.0349057
CPSF7	0.053974	0.204466		CPSF7	0.0726111	0.0459483		CPSF7	0.0186371	0.989302
CR1	-0.320962	0.0805467		CR1	-0.0812771	0.623687		CR1	0.239685	0.114759
CRABP2	-0.259048	0.0286057		CRABP2	-0.245264	0.0500345		CRABP2	0.0137842	0.341429
CREB1	0.0566248	0.785001		CREB1	0.167283	0.0107981		CREB1	0.110658	0.067956
CREB3L1	0.207468	0.0133156		CREB3L1	0.237409	0.0171937		CREB3L1	0.0299412	0.860753
CREB3L3	-0.484956	0.000261874		CREB3L3	-0.364757	0.00510635		CREB3L3	0.120199	0.0446904
CREB5	-0.315052	0.0151117		CREB5	-0.117611	0.492461		CREB5	0.197441	0.0681236
CREBBP	0.206002	0.0125646		CREBBP	0.219601	0.00659849		CREBBP	0.013599	0.764825
CSF1	-0.151841	0.0952959		CSF1	-0.0104091	0.93676		CSF1	0.141432	0.074927
CSF1R	0.295996	0.00224176		CSF1R	0.192179	0.0351168		CSF1R	-0.103817	0.227453
CSF2	-0.708192	0.00221987		CSF2	-0.485584	0.0368106		CSF2	0.222608	0.0374804
CSF2RB	-0.319022	0.00690955		CSF2RB	-0.27448	0.0849569		CSF2RB	0.044542	0.718323
CSF3R	-0.547348	0.241499		CSF3R	-0.41001	0.287876		CSF3R	0.137338	0.632537
CST2	-0.111919	0.114024		CST2	-0.259618	0.0217109		CST2	-0.147699	0.921383
CT45A1	-1.15327	0.000148316		CT45A1	-0.845193	0.000719215		CT45A1	0.308074	0.0198304
CTAG1B	-0.656233	2.34356e-05		CTAG1B	-0.577883	0.000354835		CTAG1B	0.0783507	0.157548
CTAGE1	-0.37667	0.00716908		CTAGE1	-0.172884	0.203152		CTAGE1	0.203786	0.00561742
CTLA4	-0.184166	0.267623		CTLA4	-0.127424	0.577635		CTLA4	0.0567413	0.431037
CTNNB1	0.903631	0.00155421		CTNNB1	0.869703	0.00469365		CTNNB1	-0.0339288	0.743265
CTSH	1.69557	0.00695987		CTSH	1.16092	0.0120408		CTSH	-0.534651	0.102476
CTSL	0.526254	0.0336975		CTSL	0.611846	0.0186068		CTSL	0.0855919	0.641663
CTSS	0.976193	0.00563313		CTSS	1.06556	0.00547229		CTSS	0.0893626	0.730063
CTSW	-0.164973	0.103407		CTSW	-0.228785	0.0463745		CTSW	-0.0638119	0.863048
CUL1	0.0365187	0.93604		CUL1	0.07394	0.0227371		CUL1	0.0374213	0.241749
CX3CL1	-0.161809	0.0210282		CX3CL1	-0.0171066	0.811194		CX3CL1	0.144702	0.00684374
CXADR	-0.227338	0.00853784		CXADR	-0.16028	0.0490122		CXADR	0.067058	0.10821
CXCL1	-0.976963	0.0118652		CXCL1	-1.24511	0.0304609		CXCL1	-0.268144	0.298911
CXCL10	-0.233469	0.246288		CXCL10	-0.192717	0.487946		CXCL10	0.0407512	0.332531
CXCL11	-0.13145	0.634051		CXCL11	0.000460681	0.63792		CXCL11	0.13191	0.0741837
CXCL12	-0.299456	0.0449024		CXCL12	-0.129319	0.408805		CXCL12	0.170136	0.0423976
CXCL14	0.195357	0.0881082		CXCL14	-0.0535976	0.836567		CXCL14	-0.248955	0.293096
CXCL16	0.531923	0.0353514		CXCL16	0.798544	0.0126583		CXCL16	0.266621	0.168573
CXCL2	-0.233018	0.947669		CXCL2	-0.569386	0.232002		CXCL2	-0.336368	0.148417
CXCL3	-0.430647	0.0854414		CXCL3	-0.256118	0.00328635		CXCL3	0.174529	0.436483
CXCL5	-1.15673	0.216775		CXCL5	-0.693534	0.468057		CXCL5	0.463193	0.291591
CXCL8	-0.941938	0.215463		CXCL8	-0.931605	0.071209		CXCL8	0.0103329	0.568526
CXCL9	0.20263	0.253183		CXCL9	0.0583477	0.355534		CXCL9	-0.144283	0.204457
CXCR4	0.317222	0.0195701		CXCR4	0.119746	0.222847		CXCR4	-0.197476	0.14574
CXCR6	-0.380329	0.00238539		CXCR6	-0.210875	0.0779535		CXCR6	0.169454	0.0351019
CXXC5	0.255311	0.0197871		CXXC5	0.282762	0.00346307		CXXC5	0.0274504	0.281309
CYBB	0.484484	0.00383078		CYBB	0.71014	0.000969219		CYBB	0.225655	0.170409
CYFIP2	-0.0396144	0.673576		CYFIP2	-0.0198084	0.961751		CYFIP2	0.019806	0.678616
CYLD	0.228849	0.0211095		CYLD	0.338996	0.000693089		CYLD	0.110147	0.05987
CYP4A11	-0.289249	0.00476545		CYP4A11	-0.381836	0.000711198		CYP4A11	-0.0925866	0.980903
CYP4A22	-0.337631	0.00343729		CYP4A22	-0.36221	0.00081079		CYP4A22	-0.024579	0.59882
CYP8B1	-0.423928	9.43673e-05		CYP8B1	-0.305552	0.00645626		CYP8B1	0.118376	0.0429986
DAB2	0.582158	0.00530737		DAB2	0.536903	0.00644205		DAB2	-0.0452548	0.516293
DAXX	-0.0587884	0.150761		DAXX	-0.00364815	0.841049		DAXX	0.0551403	0.144176
DDB2	0.261589	0.119796		DDB2	0.270004	0.0473888		DDB2	0.00841443	0.482034
DDIT3	0.00426893	0.744246		DDIT3	0.0151573	0.671187		DDIT3	0.0108884	0.864403
DDIT4	0.25192	0.3545		DDIT4	-0.614508	0.0211912		DDIT4	-0.866428	0.00717569
DDX58	-0.0305284	0.638405		DDX58	0.023338	0.714491		DDX58	0.0538664	0.278873
DEFB1	-0.379133	0.000162269		DEFB1	-0.336407	0.000664279		DEFB1	0.0427256	0.302266
DGLUCY	0.126197	0.119967		DGLUCY	0.0384208	0.573352		DGLUCY	-0.0877763	0.289722
DHX58	0.0249419	0.592432		DHX58	-0.0695493	0.370981		DHX58	-0.0944912	0.758441
DIPK2B	-0.651685	1.59418e-05		DIPK2B	-0.514932	0.000248798		DIPK2B	0.136753	0.0304303
DKK2	-0.375609	0.00395163		DKK2	-0.315885	0.0143978		DKK2	0.0597239	0.138584
DKK4	-0.254821	0.0259876		DKK4	-0.0666653	0.564668		DKK4	0.188155	0.0210037
DLL3	-0.243936	0.06343		DLL3	-0.341471	0.0266674		DLL3	-0.0975346	0.421102
DLL4	-0.170011	0.0263178		DLL4	-0.171175	0.0867099		DLL4	-0.00116447	0.535245
DMBT1	0.223814	0.276966		DMBT1	-0.496104	0.310446		DMBT1	-0.719918	0.0427719
DNAJC14	-0.0692164	0.0955798		DNAJC14	-0.0417051	0.376133		DNAJC14	0.0275113	0.222874
DNMT1	-0.032428	0.57047		DNMT1	-0.012022	0.958091		DNMT1	0.0204059	0.383237
DNMT3A	-0.109869	0.0362483		DNMT3A	-0.109048	0.0138358		DNMT3A	0.000820719	0.711722
DOCK9	0.186167	0.259138		DOCK9	0.232838	0.116406		DOCK9	0.0466711	0.434619
DPP4	0.217246	0.0605134		DPP4	0.247125	0.0192796		DPP4	0.029879	0.461766
DSC3	-0.236146	0.00940715		DSC3	-0.25747	0.0167476		DSC3	-0.021324	0.581351
DSP	-0.00768993	0.712096		DSP	-0.11877	0.511251		DSP	-0.11108	0.598198
DST	0.352095	0.00273646		DST	0.270744	0.0104177		DST	-0.0813509	0.240236
DTX3	-0.1916	0.0419527		DTX3	-0.263584	0.021063		DTX3	-0.0719844	0.642081
DTX3L	0.161814	0.00211037		DTX3L	0.137322	0.0116636		DTX3L	-0.0244921	0.576112
DTX4	-0.13131	0.0311301		DTX4	-0.235163	0.00211501		DTX4	-0.103853	0.333997
DUOX1	0.71943	0.01743		DUOX1	0.428291	0.0612885		DUOX1	-0.29114	0.0958419
DUSP1	1.29165	0.00175548		DUSP1	0.950963	0.00513519		DUSP1	-0.340682	0.0597367
DUSP10	0.0616892	0.720878		DUSP10	0.0103819	0.753808		DUSP10	-0.0513072	0.890553
DUSP2	-0.684796	0.00015236		DUSP2	-0.406182	0.0238172		DUSP2	0.278614	0.00161727
DUSP4	-0.160746	0.0590391		DUSP4	-0.0068786	0.997034		DUSP4	0.153867	0.0380464
DUSP5	-0.156698	0.746964		DUSP5	-0.13065	0.971248		DUSP5	0.0260477	0.330895
DUSP6	0.184707	0.0308535		DUSP6	-0.196609	0.122515		DUSP6	-0.381316	0.00206446
DUSP8	-0.261401	0.00366392		DUSP8	-0.249844	0.00293929		DUSP8	0.0115569	0.308118
E2F3	-0.315082	7.1275e-05		E2F3	-0.195362	0.0281745		E2F3	0.11972	0.0397911
E2F4	0.0213573	0.682685		E2F4	0.0487737	0.46602		E2F4	0.0274165	0.659319
ECSIT	-0.106387	0.844268		ECSIT	-0.411328	0.23767		ECSIT	-0.304941	0.0140111
EDN1	-0.0355963	0.51785		EDN1	-0.26354	0.137453		EDN1	-0.227944	0.238333
EFNA1	-0.289066	0.00103278		EFNA1	-0.299736	0.00210486		EFNA1	-0.01067	0.919526
EFNA2	-0.446559	0.000441994		EFNA2	-0.395723	0.00379541		EFNA2	0.0508356	0.313307
EFNA3	-0.500717	0.000394602		EFNA3	-0.352097	0.0126434		EFNA3	0.148619	0.0288991
EFNA5	-0.112648	0.0277915		EFNA5	-0.0636982	0.231171		EFNA5	0.0489502	0.164433
EGF	-0.206008	0.0470623		EGF	-0.239784	0.0582894		EGF	-0.0337762	0.908789
EGFR	0.124847	0.268989		EGFR	-0.02205	0.884949		EGFR	-0.146897	0.40513
EGR1	0.659396	0.0378423		EGR1	0.380977	0.0752291		EGR1	-0.278419	0.242098
EGR2	-0.234988	0.0183405		EGR2	-0.297484	0.00374373		EGR2	-0.0624961	0.970445
EHHADH	-0.131949	0.135407		EHHADH	-0.00696133	0.935946		EHHADH	0.124988	0.0564109
EIF2AK2	0.303958	0.00387858		EIF2AK2	0.289777	0.00575886		EIF2AK2	-0.0141814	0.709187
EIF2B4	0.0233176	0.976191		EIF2B4	0.0268524	0.844433		EIF2B4	0.00353475	0.809692
EIF4EBP1	0.0751642	0.620809		EIF4EBP1	0.133901	0.249165		EIF4EBP1	0.0587365	0.37619
EIF5AL1	-1.01009	2.53003e-05		EIF5AL1	-0.752645	0.00170916		EIF5AL1	0.257441	0.00681797
ELANE	0.133372	0.543373		ELANE	0.02309	0.818182		ELANE	-0.110282	0.508151
ELK1	-0.304756	0.000172216		ELK1	-0.317446	0.00874176		ELK1	-0.01269	0.80773
ELMO1	-0.0945129	0.0109552		ELMO1	-0.0349697	0.435833		ELMO1	0.0595431	0.154532
ELOB	0.183836	0.0521447		ELOB	0.274327	0.0346261		ELOB	0.0904909	0.331734
ENG	0.928618	0.0030376		ENG	0.522975	0.0381043		ENG	-0.405642	0.0747599
ENO1	-0.0524473	0.780475		ENO1	-0.399836	0.0172041		ENO1	-0.347389	0.0162981
EOMES	-0.217871	0.0145194		EOMES	-0.255806	0.0124097		EOMES	-0.0379341	0.794876
EP300	0.285721	0.008518		EP300	0.256775	0.0191654		EP300	-0.0289458	0.326551
EPCAM	0.145646	0.1311		EPCAM	0.214356	0.0960483		EPCAM	0.0687095	0.69957
EPHA2	0.172621	0.0688201		EPHA2	0.0902194	0.552017		EPHA2	-0.0824017	0.591965
EPM2AIP1	0.0939015	0.1824		EPM2AIP1	0.0419351	0.334395		EPM2AIP1	-0.0519664	0.476801
EPO	-0.509388	0.000555883		EPO	-0.636028	0.000441667		EPO	-0.126641	0.659318
EPOR	-0.238164	0.0028365		EPOR	-0.217162	0.0105417		EPOR	0.0210018	0.39334
ERBB2	0.0969967	0.103994		ERBB2	0.0807525	0.274595		ERBB2	-0.0162441	0.903067
ERCC2	-0.0419664	0.29712		ERCC2	0.0752142	0.285043		ERCC2	0.117181	0.0254181
ERCC3	-0.0463324	0.107513		ERCC3	-0.108069	0.117023		ERCC3	-0.0617366	0.534082
ERCC6	-0.050631	0.311113		ERCC6	-0.0451631	0.628555		ERCC6	0.00546792	0.456424
ERG	-0.0876592	0.156738		ERG	-0.0278388	0.686145		ERG	0.0598204	0.364402
ERO1A	0.0167635	0.571187		ERO1A	-0.11201	0.339107		ERO1A	-0.128773	0.231023
ESR1	-0.348073	0.00239087		ESR1	-0.199447	0.0745378		ESR1	0.148626	0.0125316
ESR2	-0.312578	0.015124		ESR2	-0.248459	0.0583459		ESR2	0.064119	0.143136
ETS1	0.323862	0.00654962		ETS1	0.336286	0.0167831		ETS1	0.0124239	0.865304
ETS2	-0.080994	0.98655		ETS2	0.061789	0.55047		ETS2	0.142783	0.627165
ETV1	0.236932	0.0277028		ETV1	0.331722	0.00341121		ETV1	0.0947907	0.107908
ETV4	-0.348507	9.81554e-05		ETV4	-0.156552	0.0282909		ETV4	0.191954	0.00191832
ETV7	-0.259426	0.00112025		ETV7	-0.0721799	0.363553		ETV7	0.187246	0.00859174
EWSR1	0.36667	0.000128636		EWSR1	0.323693	0.00162334		EWSR1	-0.0429774	0.403275
EXO1	-0.117792	0.241327		EXO1	-0.0388795	0.799696		EXO1	0.0789123	0.135354
EYA1	-0.209994	0.0116998		EYA1	-0.105115	0.213869		EYA1	0.104878	0.0391077
EZH2	-0.0999785	0.209726		EZH2	-0.0293149	0.822746		EZH2	0.0706636	0.149904
F12	-0.48763	0.000929178		F12	-0.382767	0.0245055		F12	0.104863	0.204246
F13A1	0.410487	0.0388313		F13A1	0.301578	0.0727906		F13A1	-0.108909	0.197541
FAAP24	-0.197204	0.0132311		FAAP24	-0.0952757	0.123397		FAAP24	0.101928	0.0541671
FADD	-0.207642	0.00998506		FADD	-0.222974	0.00799409		FADD	-0.015332	0.663446
FAM30A	-0.293872	0.00265691		FAM30A	-0.236018	0.0108049		FAM30A	0.057854	0.133354
FANCC	-0.174118	0.160258		FANCC	-0.229891	0.133399		FANCC	-0.0557733	0.765333
FANCF	-0.337015	0.00307421		FANCF	-0.18135	0.113628		FANCF	0.155665	0.0027878
FANCG	-0.231565	0.00319638		FANCG	-0.0857534	0.238695		FANCG	0.145811	0.00413383
FANCL	-0.100493	0.183377		FANCL	-0.0224306	0.883961		FANCL	0.0780624	0.264483
FAP	0.227701	0.186517		FAP	0.427987	0.0382289		FAP	0.200286	0.00162672
FAS	0.0136576	0.914783		FAS	0.165425	0.182774		FAS	0.151767	0.20249
FASLG	-0.343323	0.00522686		FASLG	-0.175296	0.144661		FASLG	0.168028	2.95684e-05
FBP1	0.463983	0.0619684		FBP1	0.662315	0.0189823		FBP1	0.198332	0.0702531
FBXW7	0.0170985	0.849618		FBXW7	0.0543289	0.585429		FBXW7	0.0372304	0.343706
FCAR	-0.151095	0.128648		FCAR	-0.197718	0.0193512		FCAR	-0.0466228	0.214425
FCER1G	0.355913	0.341522		FCER1G	0.63207	0.00767187		FCER1G	0.276157	0.3742
FCGR1A	-0.258435	0.0855437		FCGR1A	-0.0724091	0.92106		FCGR1A	0.186026	0.0200014
FCGR2A	0.132723	0.0846183		FCGR2A	0.176309	0.040379		FCGR2A	0.0435865	0.895284
FCGR2B	-0.267124	0.222678		FCGR2B	-0.263857	0.334997		FCGR2B	0.00326727	0.874541
FCGR3A	0.00594554	0.651011		FCGR3A	0.00680923	0.6268		FCGR3A	0.000863683	0.894717
FCGRT	0.574369	0.000978534		FCGRT	0.55006	0.0019492		FCGRT	-0.0243095	0.497456
FCN1	-0.348905	6.25662e-05		FCN1	-0.179795	0.0362218		FCN1	0.16911	0.00938139
FCRL2	-0.207223	0.0210128		FCRL2	-0.184315	0.0599035		FCRL2	0.0229085	0.268602
FEN1	-0.250694	0.00242931		FEN1	-0.206978	0.014816		FEN1	0.0437161	0.143749
FEZ1	-0.255136	8.45364e-05		FEZ1	-0.0118048	0.783037		FEZ1	0.243331	0.000449798
FGF11	-0.322017	0.000459577		FGF11	-0.285239	0.0031031		FGF11	0.0367783	0.252825
FGF14	-0.166175	0.0277328		FGF14	-0.127753	0.119881		FGF14	0.038422	0.206329
FGF16	-0.260299	0.0198518		FGF16	-0.100824	0.480133		FGF16	0.159474	0.0737595
FGF18	-0.294965	0.00152973		FGF18	-0.236663	0.00854639		FGF18	0.0583024	0.140502
FGF21	-0.183094	0.026201		FGF21	-0.0887398	0.479193		FGF21	0.094354	0.217726
FGF22	-0.264611	0.00284257		FGF22	-0.268568	0.00629907		FGF22	-0.00395734	0.778301
FGF23	-0.181751	0.174444		FGF23	-0.237252	0.270187		FGF23	-0.0555008	0.877486
FGF3	-0.224646	0.0241454		FGF3	-0.152934	0.13183		FGF3	0.0717121	0.0717599
FGF4	-0.232325	0.0142622		FGF4	-0.198751	0.0470292		FGF4	0.0335742	0.204772
FGF5	-0.124095	0.234133		FGF5	-0.145486	0.27274		FGF5	-0.0213904	0.803497
FGF6	-0.211287	0.0147727		FGF6	-0.183678	0.046928		FGF6	0.0276093	0.19096
FGF7	0.227941	0.0442938		FGF7	-0.125149	0.348633		FGF7	-0.35309	0.051286
FGF8	-0.486656	0.00073756		FGF8	-0.485036	0.000386051		FGF8	0.00161957	0.341895
FGFR1	0.132585	0.299171		FGFR1	0.0891186	0.339725		FGFR1	-0.0434667	0.811979
FGFR2	0.0366276	0.709447		FGFR2	-0.09375	0.53722		FGFR2	-0.130378	0.144449
FGFR3	-0.219235	0.00540184		FGFR3	-0.313286	0.191455		FGFR3	-0.0940509	0.641123
FGFR4	-0.268712	0.0253985		FGFR4	-0.252489	0.057276		FGFR4	0.0162228	0.369591
FH	0.126502	0.112254		FH	0.0934098	0.190135		FH	-0.0330921	0.59826
FLG	-0.520087	1.39215e-05		FLG	-0.427254	0.000238496		FLG	0.0928335	0.0440658
FLNA	0.962286	0.0536508		FLNA	0.78199	0.0624771		FLNA	-0.180296	0.731667
FLNB	0.155292	0.17273		FLNB	0.157887	0.173644		FLNB	0.00259488	0.958254
FLNC	0.0499661	0.816871		FLNC	0.0398386	0.53406		FLNC	-0.0101275	0.682159
FLT1	-0.120619	0.13103		FLT1	-0.483342	0.0941868		FLT1	-0.362723	0.154363
FLT3	-0.194792	0.0247302		FLT3	-0.139934	0.161627		FLT3	0.0548576	0.136375
FLT3LG	-0.238306	0.00750196		FLT3LG	-0.238333	0.0102607		FLT3LG	-2.73386e-05	0.719211
FN1	5.36537	0.0165824		FN1	4.29868	0.00974163		FN1	-1.06669	0.085775
FOLH1	-0.285965	0.0175828		FOLH1	-0.273943	0.0425729		FOLH1	0.0120222	0.325794
FOLH1B	-0.303606	0.000414448		FOLH1B	-0.232249	0.024953		FOLH1B	0.0713572	0.168453
FOS	0.865487	0.00048335		FOS	0.524868	0.00457224		FOS	-0.34062	0.0610675
FOSL1	-0.300373	0.0104079		FOSL1	0.000294232	0.947683		FOSL1	0.300667	0.00237839
FOXA2	-0.661121	0.000140501		FOXA2	-0.704924	0.000196294		FOXA2	-0.0438028	0.905518
FOXC1	-0.360771	0.00255564		FOXC1	-0.174219	0.193219		FOXC1	0.186552	0.0358362
FOXJ1	-0.260933	0.00991878		FOXJ1	-0.139857	0.126987		FOXJ1	0.121075	0.0421315
FOXL2	-0.33446	0.000224902		FOXL2	-0.412305	7.70439e-05		FOXL2	-0.0778447	0.664735
FOXO4	-0.252067	0.00183459		FOXO4	-0.258944	0.00145321		FOXO4	-0.00687738	0.418412
FPR1	-0.216604	0.260486		FPR1	0.00590495	0.93564		FPR1	0.222509	0.273506
FPR2	-0.51815	0.0207051		FPR2	-0.0621728	0.625337		FPR2	0.455977	0.0283622
FPR3	0.399416	0.000481901		FPR3	0.44649	0.000379711		FPR3	0.047074	0.215621
FST	-0.0558287	0.135247		FST	-0.0622762	0.25154		FST	-0.00644748	0.417265
FSTL3	-0.0323349	0.837116		FSTL3	-0.000544606	0.955454		FSTL3	0.0317903	0.812283
FUBP1	0.224288	0.00326887		FUBP1	0.202164	0.0110471		FUBP1	-0.022124	0.505178
FURIN	0.235931	0.100945		FURIN	0.0535065	0.598737		FURIN	-0.182425	0.0332345
FUT4	-0.129441	0.147938		FUT4	-0.032876	0.759795		FUT4	0.0965647	0.113527
FUT5	-0.620854	0.00108026		FUT5	-0.395544	0.0251802		FUT5	0.22531	0.0198739
FUT7	-0.362544	0.000985078		FUT7	-0.191702	0.146088		FUT7	0.170842	0.100775
FUT8	0.0949579	0.110554		FUT8	0.0127334	0.718109		FUT8	-0.0822245	0.236497
FYN	0.251981	0.00694943		FYN	0.170429	0.0244864		FYN	-0.0815518	0.349697
FZD1	-0.0480795	0.377501		FZD1	0.0113866	0.712291		FZD1	0.0594661	0.119788
FZD2	-0.273916	0.0318555		FZD2	-0.0488275	0.84198		FZD2	0.225088	0.0858644
FZD3	-0.185309	0.0402565		FZD3	-0.143455	0.172242		FZD3	0.0418541	0.142406
FZD4	-0.0162534	0.517753		FZD4	0.0985173	0.464563		FZD4	0.114771	0.189221
FZD5	0.0538639	0.717185		FZD5	0.0269979	0.628416		FZD5	-0.0268659	0.975654
FZD6	0.0313934	0.757259		FZD6	0.0970047	0.189692		FZD6	0.0656114	0.0773928
FZD7	-0.205351	0.0100795		FZD7	-0.0972178	0.284899		FZD7	0.108133	0.0560834
FZD8	-0.245104	0.00469244		FZD8	-0.144619	0.0615447		FZD8	0.100486	0.0450086
FZD9	-0.490696	0.00112993		FZD9	-0.290531	0.0345171		FZD9	0.200165	0.00760476
G6PD	0.0886024	0.519865		G6PD	0.383153	0.0395376		G6PD	0.29455	0.0604844
GABPA	-0.129613	0.0200061		GABPA	0.0294087	0.619209		GABPA	0.159022	0.00536009
GADD45A	-0.0545665	0.650202		GADD45A	0.0627475	0.534264		GADD45A	0.117314	0.105432
GADD45B	-0.146002	0.46422		GADD45B	-0.17446	0.230042		GADD45B	-0.0284587	0.572011
GADD45G	-0.265555	3.95703e-05		GADD45G	-0.237004	0.000992587		GADD45G	0.0285509	0.485373
GADL1	-0.318747	0.000191178		GADL1	-0.261724	0.000667791		GADL1	0.0570229	0.113606
GAS1	-0.189427	0.00743981		GAS1	-0.288077	0.0517746		GAS1	-0.0986499	0.387945
GATA1	-0.430005	0.000152941		GATA1	-0.531902	0.00027366		GATA1	-0.101897	0.440165
GATA2	0.104274	0.224369		GATA2	-0.146692	0.269507		GATA2	-0.250966	0.00574714
GATA3	-0.336592	0.0121467		GATA3	-0.171363	0.242474		GATA3	0.165229	0.00799728
GBP1	0.0298618	0.57237		GBP1	0.168852	0.062838		GBP1	0.13899	0.050972
GBP2	-0.093851	0.240726		GBP2	-0.224208	0.0149675		GBP2	-0.130357	0.0189329
GBP4	0.0434726	0.398692		GBP4	0.115455	0.177238		GBP4	0.071982	0.188317
GDF15	2.81694	0.119323		GDF15	0.923425	0.0702108		GDF15	-1.89351	0.58521
GDF6	-0.0759579	0.246701		GDF6	-0.034449	0.667288		GDF6	0.0415088	0.207928
GHR	-0.198247	0.0241371		GHR	-0.137288	0.1596		GHR	0.0609585	0.0861431
GIMAP4	0.163314	0.108415		GIMAP4	0.145219	0.0330301		GIMAP4	-0.0180943	0.788308
GIMAP6	-0.0239441	0.391567		GIMAP6	0.136244	0.162502		GIMAP6	0.160188	0.0595331
GLI1	-0.560836	3.98663e-05		GLI1	-0.267703	0.0121638		GLI1	0.293133	0.00121385
GLI3	-0.1486	0.0973872		GLI3	0.0264988	0.804146		GLI3	0.175099	0.00950305
GLS	0.339192	0.0904006		GLS	0.496714	0.0158934		GLS	0.157522	0.21845
GLUD1	0.0107472	0.421844		GLUD1	0.0134345	0.823295		GLUD1	0.00268728	0.32912
GLUL	-0.217088	0.0179751		GLUL	-0.140407	0.115876		GLUL	0.0766815	0.08086
GMIP	-0.13579	0.0629807		GMIP	-0.0892575	0.0186046		GMIP	0.046532	0.688401
GNA11	-0.0364154	0.561158		GNA11	-0.0206257	0.869782		GNA11	0.0157897	0.514996
GNAQ	-0.0158299	0.612883		GNAQ	0.155602	0.0444749		GNAQ	0.171432	0.0207181
GNAS	1.26918	0.000560966		GNAS	1.11126	0.00121415		GNAS	-0.157915	0.188828
GNG12	0.403725	0.0129484		GNG12	0.495348	0.00667879		GNG12	0.0916235	0.182276
GNG4	-0.270913	0.0153972		GNG4	-0.179914	0.154305		GNG4	0.0909993	0.0892251
GNLY	0.0943202	0.387553		GNLY	-0.0354207	0.8553		GNLY	-0.129741	0.144892
GOT1	0.146568	0.283134		GOT1	0.259655	0.0602075		GOT1	0.113088	0.161172
GOT2	-0.187164	0.0010273		GOT2	-0.0673519	0.120417		GOT2	0.119812	0.00725982
GPC4	0.324566	0.0195079		GPC4	0.255475	0.0385584		GPC4	-0.0690909	0.188537
GPI	0.316885	0.0266402		GPI	0.0576745	0.756937		GPI	-0.259211	0.132669
GPR160	-0.304519	0.0137432		GPR160	-0.0626262	0.742115		GPR160	0.241893	0.00431209
GPSM3	0.0211511	0.512112		GPSM3	0.143312	0.0241059		GPSM3	0.122161	0.177785
GPT	-0.4677	0.000150794		GPT	-0.443502	0.000117234		GPT	0.0241973	0.329523
GPX1	1.02573	0.00909233		GPX1	0.876046	0.0144405		GPX1	-0.149684	0.0895761
GPX4	0.70423	0.0100387		GPX4	0.642157	0.0131607		GPX4	-0.0620732	0.378343
GRB2	0.471773	0.00409006		GRB2	0.475659	0.0054601		GRB2	0.00388622	0.795691
GRB7	-0.201916	0.0754947		GRB7	0.0702027	0.448839		GRB7	0.272119	0.00113883
GRIN1	-0.337586	0.00177414		GRIN1	-0.382813	0.000953059		GRIN1	-0.0452274	0.797332
GRIN2A	-0.336017	0.000362164		GRIN2A	-0.312979	0.00127961		GRIN2A	0.0230373	0.476585
GSK3B	0.042626	0.66982		GSK3B	0.227927	0.0189948		GSK3B	0.185301	0.00629436
GTF2H3	-0.062775	0.122532		GTF2H3	0.0571007	0.348632		GTF2H3	0.119876	0.0187346
GTF3C1	0.10792	0.217855		GTF3C1	0.0545906	0.41122		GTF3C1	-0.0533296	0.641184
GUSB	0.240811	0.0184655		GUSB	0.287781	0.00986845		GUSB	0.0469701	0.373289
GZMA	-0.0519946	0.780147		GZMA	-0.118158	0.652262		GZMA	-0.0661634	0.815832
GZMB	-0.106347	0.722264		GZMB	-0.16996	0.376003		GZMB	-0.0636133	0.40688
GZMK	-0.180134	0.154901		GZMK	-0.128816	0.532276		GZMK	0.0513178	0.335149
GZMM	-0.581219	0.000226265		GZMM	-0.601315	0.0017978		GZMM	-0.0200967	0.852788
H2AX	-0.430139	0.000806852		H2AX	-0.442115	0.00234567		H2AX	-0.0119757	0.532459
H3.3A	0.108978	0.213337		H3.3A	0.113329	0.188097		H3.3A	0.0043511	0.890496
H3.5	0.422146	0.0142311		H3.5	0.409426	0.0171097		H3.5	-0.0127205	0.805171
H3C10	0.0244362	0.517291		H3C10	-0.146103	0.977923		H3C10	-0.170539	0.221684
H3C2	-0.0586369	0.897757		H3C2	-0.154322	0.710157		H3C2	-0.0956852	0.453446
H3C8	0.00896054	0.632813		H3C8	0.115383	0.18413		H3C8	0.106422	0.135234
HACD2	0.0381575	0.722252		HACD2	0.180829	0.0148283		HACD2	0.142672	0.0307137
HAMP	-0.451589	0.00395101		HAMP	-0.290476	0.00730233		HAMP	0.161114	0.0848776
HAS2	-0.00225457	0.833022		HAS2	-0.126179	0.177268		HAS2	-0.123924	0.0565962
HAVCR2	-0.0925522	0.10319		HAVCR2	0.167854	0.446991		HAVCR2	0.260406	0.237515
HCK	-0.102937	0.681246		HCK	0.0578129	0.583873		HCK	0.16075	0.466766
HDAC1	-0.12482	0.226012		HDAC1	-0.215461	0.0452053		HDAC1	-0.0906411	0.290532
HDAC10	-0.356631	0.00157391		HDAC10	-0.210749	0.0384672		HDAC10	0.145881	0.00391739
HDAC11	-0.225077	0.00626143		HDAC11	-0.189229	0.0618871		HDAC11	0.0358475	0.355582
HDAC2	0.130672	0.044418		HDAC2	0.191113	0.0174299		HDAC2	0.0604413	0.282167
HDAC3	0.0878679	0.152269		HDAC3	0.0503038	0.513003		HDAC3	-0.0375641	0.437135
HDAC4	-0.262906	0.00894137		HDAC4	-0.195175	0.0560685		HDAC4	0.0677312	0.200535
HDAC5	0.0205611	0.844658		HDAC5	0.0386058	0.682456		HDAC5	0.0180447	0.601719
HDAC6	0.00703311	0.998003		HDAC6	-0.0403813	0.424193		HDAC6	-0.0474144	0.497266
HERC6	-0.0387152	0.353598		HERC6	0.0410857	0.443225		HERC6	0.0798009	0.094009
HES1	-0.00831376	0.818431		HES1	-0.038168	0.901723		HES1	-0.0298542	0.825937
HES5	-0.343088	0.00317132		HES5	-0.328238	0.0281859		HES5	0.0148499	0.462401
HEY1	-0.165689	0.0619331		HEY1	-0.0550138	0.632432		HEY1	0.110675	0.0445227
HGF	0.117978	0.175918		HGF	0.083113	0.342108		HGF	-0.0348651	0.560154
HHEX	-0.130046	0.169412		HHEX	0.0848375	0.319057		HHEX	0.214884	0.00182085
HIF1A	0.536299	0.00888813		HIF1A	0.338207	0.0322856		HIF1A	-0.198092	0.292152
HK1	0.203929	0.0619831		HK1	0.15604	0.154256		HK1	-0.0478885	0.403755
HK2	-0.060484	0.406468		HK2	-0.118389	0.0237208		HK2	-0.0579054	0.22186
HLA.A	0.625337	0.0272027		HLA.A	0.364107	0.071559		HLA.A	-0.26123	0.226568
HLA.B	0.984184	0.00609815		HLA.B	0.796529	0.0127889		HLA.B	-0.187655	0.194085
HLA.C	0.679958	0.0139511		HLA.C	0.252222	0.0980704		HLA.C	-0.427736	0.000410836
HLA.DMA	0.732562	0.0015796		HLA.DMA	0.615774	0.00316231		HLA.DMA	-0.116788	0.0990822
HLA.DMB	0.421269	0.012403		HLA.DMB	0.474444	0.00675927		HLA.DMB	0.0531749	0.233891
HLA.DOA	0.228686	0.0911135		HLA.DOA	0.276979	0.011233		HLA.DOA	0.0482931	0.261997
HLA.DOB	-0.163579	0.0202296		HLA.DOB	-0.0427119	0.662619		HLA.DOB	0.120867	0.0288941
HLA.DPA1	0.603948	0.000741057		HLA.DPA1	0.628945	0.000253632		HLA.DPA1	0.0249971	0.559117
HLA.DQA1	0.624276	0.00766265		HLA.DQA1	0.308074	0.0465365		HLA.DQA1	-0.316202	0.0158647
HLA.DQA2	0.332108	0.0427507		HLA.DQA2	0.1314	0.163401		HLA.DQA2	-0.200708	0.174602
HLA.DQB1	0.0884286	0.285892		HLA.DQB1	0.0562147	0.307333		HLA.DQB1	-0.0322139	0.911392
HLA.DRA	1.49988	0.00154036		HLA.DRA	1.04324	0.00378478		HLA.DRA	-0.456636	0.0242625
HLA.DRB3	1.0928	0.00294145		HLA.DRB3	0.718911	0.00952976		HLA.DRB3	-0.373885	0.00104309
HLA.DRB4	0.742309	0.0125452		HLA.DRB4	0.22732	0.12886		HLA.DRB4	-0.514989	0.00359617
HLA.DRB5	0.766817	0.0186981		HLA.DRB5	-0.600635	0.0998304		HLA.DRB5	-1.36745	0.000734121
HLA.E	1.09517	0.00426702		HLA.E	0.830784	0.0106618		HLA.E	-0.264382	0.0905887
HLA.F	0.276225	0.106509		HLA.F	-0.11999	0.652892		HLA.F	-0.396215	0.0170314
HLA.G	-0.37518	0.157091		HLA.G	-0.470402	0.0620031		HLA.G	-0.0952211	0.121409
HMGA1	-0.496967	2.22778e-06		HMGA1	-0.362825	0.000387708		HMGA1	0.134142	0.019857
HMGB1	0.00141975	0.999145		HMGB1	-0.130034	0.414354		HMGB1	-0.131454	0.394052
HNF1A	-0.135672	0.370269		HNF1A	-0.221136	0.159436		HNF1A	-0.085464	0.522009
HOPX	0.631797	0.0303695		HOPX	0.515825	0.0381868		HOPX	-0.115973	0.641365
HOXA10	-0.335682	0.00537923		HOXA10	-0.297065	0.0674177		HOXA10	0.0386173	0.621071
HOXA11	-0.286553	0.0124499		HOXA11	-0.139177	0.259578		HOXA11	0.147376	0.12052
HOXA9	-0.636968	0.00101402		HOXA9	-1.04323	2.70912e-06		HOXA9	-0.406264	0.0118328
HPGD	0.162678	0.46331		HPGD	0.401189	0.0315609		HPGD	0.238511	0.00452901
HPRT1	-0.179056	0.00319797		HPRT1	-0.0289098	0.411447		HPRT1	0.150146	0.00950839
HRAS	-0.151205	0.055398		HRAS	-0.236768	0.0966894		HRAS	-0.0855627	0.603733
HSD11B1	0.0832764	0.506659		HSD11B1	0.150172	0.2035		HSD11B1	0.0668955	0.206357
HSD17B8	-0.329234	0.000370185		HSD17B8	-0.312454	0.00151534		HSD17B8	0.0167801	0.365844
HSP90B1	0.285792	0.0677698		HSP90B1	-0.0760908	0.933293		HSP90B1	-0.361883	0.0936983
HSPA1A	-2.10875	8.3202e-05		HSPA1A	-1.77265	0.000901258		HSPA1A	0.336102	0.152168
HSPA2	-0.209077	0.019628		HSPA2	-0.113406	0.227102		HSPA2	0.0956707	0.0389363
HSPA6	-0.797208	0.00202414		HSPA6	-0.532938	0.0168745		HSPA6	0.26427	0.0537596
HSPB1	-0.193736	0.0256265		HSPB1	0.216602	0.0779689		HSPB1	0.410338	0.000555653
IBSP	-0.399306	9.43333e-05		IBSP	-0.413191	0.00429033		IBSP	-0.0138853	0.678822
ICAM1	0.202701	0.136636		ICAM1	0.052821	0.376364		ICAM1	-0.14988	0.236647
ICAM2	-0.0324209	0.397018		ICAM2	0.0483355	0.430603		ICAM2	0.0807563	0.0766148
ICAM3	-0.101445	0.773194		ICAM3	-0.0503467	0.835589		ICAM3	0.051098	0.145659
ICAM4	-0.284655	0.0285424		ICAM4	-0.119577	0.42126		ICAM4	0.165078	0.00959502
ICAM5	-0.035901	0.574176		ICAM5	0.00269603	0.968853		ICAM5	0.038597	0.513069
ICOS	-0.415624	0.00178514		ICOS	-0.303058	0.0303648		ICOS	0.112567	0.110138
ID1	-0.287082	0.934815		ID1	-0.528796	0.376958		ID1	-0.241714	0.0646075
ID2	0.0348866	0.532866		ID2	-0.020628	0.854984		ID2	-0.0555146	0.483466
ID4	-0.224941	0.139244		ID4	-0.0517426	0.799386		ID4	0.173199	0.0152811
IDH1	0.375077	0.0014734		IDH1	0.458727	0.000617702		IDH1	0.0836495	0.0922879
IDH2	0.515572	0.000141197		IDH2	0.475542	0.000600966		IDH2	-0.0400304	0.471385
IDO1	0.00170103	0.640299		IDO1	0.0413005	0.487096		IDO1	0.0395995	0.568497
IER3	-0.232792	0.769161		IER3	-0.839349	0.00191677		IER3	-0.606557	0.0299414
IFI16	0.184695	0.0877759		IFI16	0.118842	0.139889		IFI16	-0.0658531	0.482525
IFI27	0.879316	0.00479395		IFI27	0.754982	0.0077869		IFI27	-0.124333	0.122564
IFI35	-0.0695258	0.477375		IFI35	-0.0379417	0.89258		IFI35	0.0315841	0.286202
IFI6	0.438002	0.0310361		IFI6	0.470061	0.0244421		IFI6	0.0320591	0.533343
IFIH1	-0.10938	0.158307		IFIH1	-0.0295733	0.884518		IFIH1	0.0798062	0.238307
IFIT1	-0.306095	0.000944954		IFIT1	-0.197183	0.104037		IFIT1	0.108912	0.184475
IFIT2	-0.0595763	0.417999		IFIT2	-0.00550939	0.991536		IFIT2	0.0540669	0.213415
IFIT3	-0.0429358	0.488688		IFIT3	0.0882596	0.19178		IFIT3	0.131195	0.0281845
IFITM1	0.38581	0.0269714		IFITM1	0.102473	0.531253		IFITM1	-0.283337	0.23355
IFITM2	0.525476	0.00951721		IFITM2	0.249611	0.0989343		IFITM2	-0.275865	0.0736596
IFNA1	-0.208335	0.047245		IFNA1	-0.166282	0.180098		IFNA1	0.0420524	0.292206
IFNA17	-0.525377	0.000486784		IFNA17	-0.368643	0.0161208		IFNA17	0.156734	0.0215127
IFNA2	-0.384311	0.0144402		IFNA2	-0.292317	0.0673587		IFNA2	0.0919939	0.267435
IFNA7	-0.0852605	0.27319		IFNA7	-0.04516	0.847531		IFNA7	0.0401005	0.227002
IFNAR1	-0.0170653	0.969419		IFNAR1	0.0449952	0.210899		IFNAR1	0.0620605	0.244505
IFNAR2	0.190705	0.0553719		IFNAR2	0.129308	0.236984		IFNAR2	-0.0613968	0.429012
IFNGR1	0.553703	0.0251094		IFNGR1	0.664993	0.015722		IFNGR1	0.11129	0.67945
IFNGR2	-0.033634	0.942715		IFNGR2	-0.143148	0.0639061		IFNGR2	-0.109514	0.225614
IFNL1	-0.326388	0.00129337		IFNL1	-0.23326	0.0363296		IFNL1	0.0931288	0.101812
IFNL2	-0.423816	0.00576534		IFNL2	-0.382452	0.0218904		IFNL2	0.0413642	0.345853
IFNLR1	-0.118706	0.137384		IFNLR1	-0.112329	0.240929		IFNLR1	0.00637618	0.463934
IGF1	-0.163066	0.0540217		IGF1	-0.212626	0.0372159		IGF1	-0.0495607	0.985493
IGF1R	0.141756	0.0552901		IGF1R	0.103613	0.156382		IGF1R	-0.0381433	0.586555
IGF2R	0.461517	0.0318343		IGF2R	0.373243	0.0611564		IGF2R	-0.0882746	0.228284
IGFBP3	-0.151109	0.107759		IGFBP3	-0.264935	0.198483		IGFBP3	-0.113826	0.453336
IGLL1	-0.394089	0.979658		IGLL1	-0.915583	0.234587		IGLL1	-0.521494	0.00390076
IHH	-0.292647	0.0081504		IHH	-0.245718	0.0350904		IHH	0.0469288	0.24264
IKBKB	0.0673828	0.300533		IKBKB	-0.0281212	0.669702		IKBKB	-0.0955039	0.315089
IKBKE	-0.248596	0.0052326		IKBKE	-0.285859	0.00290019		IKBKE	-0.0372627	0.885578
IKBKG	-0.10845	0.0403975		IKBKG	0.0379467	0.746714		IKBKG	0.146396	0.0351935
IL10RA	0.491356	6.33448e-07		IL10RA	0.272047	0.00323008		IL10RA	-0.219309	0.022029
IL10RB	0.363884	0.00014758		IL10RB	0.209261	0.000276711		IL10RB	-0.154623	0.0301805
IL11RA	-0.587948	9.90421e-05		IL11RA	-0.534672	0.000732958		IL11RA	0.0532756	0.265282
IL12A	-0.311218	0.00126832		IL12A	-0.255448	0.00194406		IL12A	0.0557702	0.145455
IL12RB1	-0.511457	0.0425006		IL12RB1	-0.599755	0.0220329		IL12RB1	-0.0882984	0.463495
IL12RB2	-0.383188	0.000168063		IL12RB2	-0.374281	0.0091207		IL12RB2	0.00890666	0.495889
IL13RA1	0.283247	0.00716368		IL13RA1	0.352503	0.011707		IL13RA1	0.0692561	0.638331
IL15	-0.210837	0.0318269		IL15	-0.0915444	0.384987		IL15	0.119293	0.0192405
IL15RA	-0.23746	0.000116834		IL15RA	-0.147876	0.00633719		IL15RA	0.0895844	0.0119906
IL16	-0.0914742	0.196587		IL16	-0.0383437	0.698319		IL16	0.0531305	0.201485
IL17B	-0.446968	0.0020039		IL17B	-0.31706	0.0256404		IL17B	0.129908	0.0372852
IL17RA	-0.169366	0.000369295		IL17RA	-0.124728	0.0483672		IL17RA	0.0446375	0.269568
IL17RB	-0.331716	0.000894154		IL17RB	-0.258128	0.0101426		IL17RB	0.0735884	0.0895555
IL18	0.0900849	0.631355		IL18	0.108865	0.292205		IL18	0.0187797	0.405378
IL18R1	-0.309575	0.00672701		IL18R1	0.0521562	0.582689		IL18R1	0.361732	0.00398841
IL18RAP	-0.0463723	0.334246		IL18RAP	-0.019396	0.608599		IL18RAP	0.0269762	0.362683
IL1A	-0.370114	0.000189739		IL1A	-0.178169	0.0259567		IL1A	0.191945	0.0016856
IL1B	-1.13728	0.0871172		IL1B	-1.21105	0.0866264		IL1B	-0.0737639	0.865826
IL1R1	0.448073	0.0025853		IL1R1	0.0485228	0.593631		IL1R1	-0.39955	0.0258844
IL1R2	-0.74463	0.0711302		IL1R2	-0.24837	0.000292836		IL1R2	0.49626	0.156676
IL1RAP	-0.286647	0.000608161		IL1RAP	-0.312256	0.0148221		IL1RAP	-0.0256096	0.742041
IL1RL1	-0.160606	0.308112		IL1RL1	-0.0128858	0.976217		IL1RL1	0.14772	0.160481
IL1RL2	-0.229047	0.0291104		IL1RL2	-0.0514489	0.641394		IL1RL2	0.177599	0.000843534
IL1RN	-0.571839	0.0277326		IL1RN	-0.64283	0.0777459		IL1RN	-0.0709912	0.599811
IL2	-0.297187	0.00698624		IL2	-0.15334	0.128258		IL2	0.143847	0.11404
IL20RA	-0.377736	0.00135445		IL20RA	-0.281309	0.0164977		IL20RA	0.0964269	0.0563393
IL21R	-0.499673	0.00102721		IL21R	-0.564994	0.000848693		IL21R	-0.0653218	0.834805
IL22	-0.383032	0.000877954		IL22	-0.418332	0.000730592		IL22	-0.0352995	0.943773
IL23A	-0.372259	0.00865633		IL23A	-0.273142	0.0744858		IL23A	0.0991174	0.0728067
IL23R	-0.128506	0.17056		IL23R	-0.263396	0.0384476		IL23R	-0.13489	0.289212
IL24	-0.371054	0.000273254		IL24	-0.233008	0.0108905		IL24	0.138047	0.00580827
IL25	-0.4376	8.69923e-05		IL25	-0.334965	0.00138384		IL25	0.102635	0.0389519
IL26	-0.10894	0.115882		IL26	-0.14215	0.155429		IL26	-0.0332093	0.890716
IL27	-0.0704374	0.56242		IL27	0.0934682	0.546707		IL27	0.163906	0.208173
IL2RA	-0.249284	0.043178		IL2RA	-0.257586	0.04375		IL2RA	-0.00830159	0.954704
IL2RB	-0.122424	0.0436482		IL2RB	-0.1652	0.0480394		IL2RB	-0.0427752	0.787565
IL2RG	-0.119912	0.669984		IL2RG	-0.335477	0.0326349		IL2RG	-0.215565	0.00169068
IL3	-0.205863	0.0234073		IL3	-0.125826	0.173396		IL3	0.0800368	0.0410185
IL32	0.00138845	0.470991		IL32	-0.174823	0.437903		IL32	-0.176211	0.0330727
IL33	-0.436341	0.0473802		IL33	-0.167924	0.122995		IL33	0.268418	0.177878
IL34	-0.360824	0.00401967		IL34	-0.166284	0.172322		IL34	0.19454	0.0131832
IL3RA	-0.212875	0.157146		IL3RA	-0.0613922	0.452372		IL3RA	0.151482	0.289618
IL4	-0.0769502	0.365572		IL4	0.0199395	0.820439		IL4	0.0968897	0.200144
IL4R	0.0695087	0.354643		IL4R	-0.166139	0.296693		IL4R	-0.235648	0.0239741
IL5	-0.217137	0.0605287		IL5	-0.268559	0.0491225		IL5	-0.0514222	0.809915
IL5RA	-0.22454	0.0154469		IL5RA	-0.238645	0.0223703		IL5RA	-0.0141046	0.482938
IL6	-0.578305	0.142082		IL6	-1.08164	0.0380382		IL6	-0.503337	0.110931
IL6R	-0.0481324	0.171213		IL6R	0.000126294	0.949721		IL6R	0.0482587	0.247337
IL6ST	0.413963	0.00304087		IL6ST	0.298099	0.0164387		IL6ST	-0.115865	0.122119
IL7	-0.189808	0.0192208		IL7	-0.263159	0.00973071		IL7	-0.0733508	0.861169
IL7R	0.0436325	0.852517		IL7R	0.140281	0.180145		IL7R	0.096649	0.187926
IL9	-0.265384	0.0224916		IL9	-0.0606053	0.626241		IL9	0.204778	0.0176748
ILF3	0.33351	0.000126808		ILF3	0.20867	0.00746313		ILF3	-0.124839	0.0432428
INHBA	-0.150347	0.0320376		INHBA	-0.0234674	0.499774		INHBA	0.12688	0.0545418
INHBB	-0.278761	0.0063573		INHBB	-0.218499	0.0379161		INHBB	0.060262	0.138246
INPP5D	-0.136241	0.179786		INPP5D	-0.310947	0.00436212		INPP5D	-0.174706	0.000531329
IRAK1	-0.0499493	0.625522		IRAK1	0.0440357	0.598603		IRAK1	0.0939849	0.25019
IRAK2	-0.297461	0.000799255		IRAK2	-0.397712	0.0186211		IRAK2	-0.100251	0.379702
IRAK3	-0.203025	0.222249		IRAK3	-0.172785	0.0478314		IRAK3	0.0302396	0.931304
IRAK4	-0.00224266	0.454622		IRAK4	0.00349491	0.999949		IRAK4	0.00573757	0.354289
IRF2	-0.125464	0.1219		IRF2	-0.14296	0.0323271		IRF2	-0.0174952	0.527274
IRF3	0.027282	0.434121		IRF3	-0.0134752	0.959259		IRF3	-0.0407572	0.356621
IRF4	-0.079677	0.306984		IRF4	-0.100779	0.264278		IRF4	-0.0211021	0.822024
IRF5	-0.15253	0.139136		IRF5	-0.117796	0.416336		IRF5	0.034734	0.328477
IRF7	-0.137151	0.120406		IRF7	-0.134373	0.173473		IRF7	0.00277768	0.562094
IRF8	0.29285	0.0509979		IRF8	0.226507	0.0761377		IRF8	-0.066343	0.47999
IRF9	-0.00326967	0.815219		IRF9	-0.0994134	0.23912		IRF9	-0.0961437	0.166013
IRGM	-0.201883	0.0200076		IRGM	-0.200968	0.0404669		IRGM	0.000915062	0.351972
IRS1	-0.189577	0.0340674		IRS1	-0.281303	0.0598444		IRS1	-0.091726	0.400738
ISG15	-0.323063	0.0714495		ISG15	-0.297685	0.120821		ISG15	0.0253779	0.518212
ISG20	-0.1785	0.0403796		ISG20	-0.445824	0.000361209		ISG20	-0.267324	0.00622341
ITCH	0.139598	0.048293		ITCH	0.112547	0.0839582		ITCH	-0.0270501	0.736339
ITGA1	0.417514	0.00793629		ITGA1	0.515498	0.00404274		ITGA1	0.0979839	0.310961
ITGA2	-0.178612	0.00919316		ITGA2	-0.00818518	0.830863		ITGA2	0.170426	0.317573
ITGA2B	-0.231772	0.036417		ITGA2B	-0.191385	0.117335		ITGA2B	0.0403874	0.16942
ITGA3	0.545151	0.100303		ITGA3	0.365057	0.226882		ITGA3	-0.180095	0.5785
ITGA4	-0.146099	0.0492209		ITGA4	-0.236153	0.0197644		ITGA4	-0.0900535	0.295868
ITGA5	0.515953	0.143067		ITGA5	0.560712	0.118579		ITGA5	0.0447596	0.788577
ITGA6	0.0970408	0.23296		ITGA6	-0.0550099	0.691594		ITGA6	-0.152051	0.15673
ITGA7	-0.194919	0.000749549		ITGA7	-0.169866	0.120334		ITGA7	0.0250537	0.718069
ITGA8	0.165851	0.329652		ITGA8	0.159519	0.25276		ITGA8	-0.00633216	0.70138
ITGA9	-0.162852	0.0252787		ITGA9	-0.229613	0.00611861		ITGA9	-0.066761	0.614189
ITGAE	-0.315541	0.00288573		ITGAE	-0.275296	0.0140683		ITGAE	0.0402445	0.179254
ITGAL	-0.310093	0.00256561		ITGAL	-0.215273	0.0459739		ITGAL	0.0948202	0.118916
ITGAM	-0.154971	0.338396		ITGAM	0.236596	0.000833267		ITGAM	0.391567	0.0191299
ITGAV	0.672825	0.00277837		ITGAV	0.811673	0.00167014		ITGAV	0.138849	0.365375
ITGAX	0.133236	0.466727		ITGAX	0.132789	0.402735		ITGAX	-0.00044789	0.99286
ITGB1	1.11938	0.00975334		ITGB1	1.14335	0.0101265		ITGB1	0.0239738	0.986882
ITGB2	-0.0479749	0.850133		ITGB2	-0.0481714	0.961221		ITGB2	-0.000196538	0.827842
ITGB3	-0.0688917	0.727186		ITGB3	-0.0725231	0.771561		ITGB3	-0.00363141	0.857608
ITGB4	-0.0513551	0.196089		ITGB4	-0.280088	0.202406		ITGB4	-0.228733	0.334221
ITGB6	0.122492	0.406089		ITGB6	0.162392	0.275444		ITGB6	0.0399001	0.460952
ITGB7	-0.246177	0.0120383		ITGB7	-0.243993	0.0134118		ITGB7	0.00218453	0.59269
ITGB8	-0.191086	0.032183		ITGB8	-0.202424	0.17105		ITGB8	-0.0113379	0.814241
ITK	-0.191522	0.0311035		ITK	-0.159016	0.187196		ITK	0.0325064	0.542598
ITPK1	-0.0133827	0.992758		ITPK1	0.0260451	0.773788		ITPK1	0.0394278	0.718063
JADE1	-0.226124	0.0184443		JADE1	-0.208754	0.040475		JADE1	0.0173701	0.294601
JAG1	-0.0378663	0.551917		JAG1	0.0145269	0.922656		JAG1	0.0523932	0.443208
JAG2	-0.266351	0.0137525		JAG2	-0.336784	0.0332576		JAG2	-0.070433	0.684334
JAK1	0.449925	0.00313253		JAK1	0.320765	0.0162712		JAK1	-0.12916	0.057562
JAK2	0.0189547	0.791465		JAK2	0.00888094	0.959608		JAK2	-0.0100738	0.85101
JAK3	-0.0767337	0.793483		JAK3	-0.341578	0.00473431		JAK3	-0.264845	0.00524809
JAM3	-0.18853	0.000217941		JAM3	-0.153472	0.0897003		JAM3	0.0350584	0.448599
JUN	0.394356	0.00617393		JUN	0.0577755	0.448739		JUN	-0.33658	0.0175846
JUNB	0.633972	0.00398168		JUNB	0.0803001	0.215144		JUNB	-0.553672	0.0112547
JUP	0.43605	0.00424555		JUP	0.367027	0.0821107		JUP	-0.069023	0.615794
KAT2B	0.0258474	0.980086		KAT2B	0.0352535	0.568625		KAT2B	0.00940611	0.576078
KBTBD8	-0.177676	0.0568857		KBTBD8	-0.155483	0.161548		KBTBD8	0.0221938	0.275933
KDM5C	-0.177272	0.0748125		KDM5C	-0.127791	0.104932		KDM5C	0.0494812	0.752336
KDM6A	-0.150938	0.0595165		KDM6A	-0.180459	0.0610236		KDM6A	-0.0295212	0.956092
KDR	0.0903433	0.560827		KDR	0.0262966	0.80829		KDR	-0.0640466	0.615817
KEAP1	0.0950127	0.629631		KEAP1	0.0198347	0.973995		KEAP1	-0.0751781	0.6426
KIF2C	-0.143659	0.1223		KIF2C	0.0368295	0.706158		KIF2C	0.180489	0.0069513
KIR2DL1	-0.481942	0.00481592		KIR2DL1	-0.327412	0.0835541		KIR2DL1	0.15453	0.0401519
KIR2DS2	-0.340804	0.0508727		KIR2DS2	-0.238878	0.289635		KIR2DS2	0.101926	0.0585569
KIR2DS3	-0.406204	0.0350058		KIR2DS3	-0.356558	0.117424		KIR2DS3	0.0496464	0.168549
KIT	-0.294579	0.00266521		KIT	-0.204911	0.0868557		KIT	0.089668	0.23567
KITLG	0.130394	0.125658		KITLG	0.154991	0.023505		KITLG	0.0245972	0.331168
KLF4	0.284006	0.0132685		KLF4	0.150372	0.148574		KLF4	-0.133633	0.169246
KLRB1	-0.327716	0.00752155		KLRB1	-0.120336	0.271691		KLRB1	0.20738	0.00582266
KLRC1	-0.167558	0.0186157		KLRC1	-0.184518	0.00521815		KLRC1	-0.0169594	0.976433
KLRC2	-0.131872	0.0630562		KLRC2	-0.226886	0.0228258		KLRC2	-0.0950138	0.635503
KLRD1	-0.107627	0.0556354		KLRD1	-0.064831	0.374071		KLRD1	0.0427956	0.332776
KLRF1	-0.333054	0.00133919		KLRF1	-0.274452	0.0408584		KLRF1	0.0586018	0.418126
KLRG1	-0.403293	0.00407272		KLRG1	-0.32325	0.0240358		KLRG1	0.0800432	0.135808
KLRK1	-0.0219205	0.61682		KLRK1	-0.149678	0.25682		KLRK1	-0.127757	0.482886
KMT2C	0.289664	0.00211755		KMT2C	0.267099	0.003902		KMT2C	-0.0225649	0.596566
KMT2D	-0.0585378	0.110745		KMT2D	-0.100708	0.0298781		KMT2D	-0.0421699	0.814685
KRAS	0.0305907	0.729844		KRAS	-0.0676921	0.0617469		KRAS	-0.0982828	0.0584267
KRT1	-0.0584078	0.17519		KRT1	-0.0795154	0.263591		KRT1	-0.0211076	0.789153
KRT10	0.0663111	0.736907		KRT10	0.0959477	0.139352		KRT10	0.0296366	0.265003
KRT14	-0.679437	3.70437e-05		KRT14	-0.766413	0.000249333		KRT14	-0.0869759	0.919337
KRT17	-0.499167	0.00318112		KRT17	-0.721547	0.118818		KRT17	-0.22238	0.543956
KRT18	0.0959963	0.467119		KRT18	0.516592	0.173826		KRT18	0.420595	0.0536031
KRT19	0.601624	0.214614		KRT19	0.507661	0.209395		KRT19	-0.0939626	0.985176
KRT5	-0.648793	0.00925448		KRT5	-0.850343	0.0254316		KRT5	-0.20155	0.366247
KRT6A.B.C	-0.416769	0.018206		KRT6A.B.C	-0.65956	0.191292		KRT6A.B.C	-0.242791	0.561229
KRT6B	-0.452883	5.9096e-05		KRT6B	-0.340191	0.0761672		KRT6B	0.112692	0.257654
KRT7	-0.00294877	0.671841		KRT7	0.28743	0.288252		KRT7	0.290379	0.327064
KYAT1	-0.318539	0.000303158		KYAT1	-0.225574	0.0163259		KYAT1	0.0929642	0.0820287
LAG3	-0.401983	0.00832654		LAG3	-0.36771	0.0262806		LAG3	0.0342728	0.301091
LAIR1	0.0131238	0.890041		LAIR1	0.0688538	0.372212		LAIR1	0.05573	0.365662
LAIR2	-0.0841765	0.793937		LAIR2	-0.225805	0.828579		LAIR2	-0.141628	0.287055
LAMA1	-0.31471	0.00147749		LAMA1	-0.22125	0.00870576		LAMA1	0.0934604	0.0618483
LAMA3	-0.178374	0.010451		LAMA3	-0.0343149	0.569783		LAMA3	0.144059	0.020546
LAMA5	0.146058	0.216088		LAMA5	0.0277816	0.818827		LAMA5	-0.118277	0.440104
LAMB3	-0.180257	0.292769		LAMB3	-0.167218	0.467181		LAMB3	0.0130398	0.986945
LAMC2	-0.421955	0.0141778		LAMC2	-0.111237	0.140247		LAMC2	0.310718	0.0406322
LAMP1	1.504	0.0211899		LAMP1	1.35232	0.0247547		LAMP1	-0.151677	0.523736
LAMP3	0.549659	0.0302169		LAMP3	0.509639	0.0124064		LAMP3	-0.0400196	0.53028
LAT	-0.320362	0.0156058		LAT	-0.210354	0.245085		LAT	0.110008	0.31914
LBP	-0.259457	0.00469544		LBP	-0.647518	0.00478956		LBP	-0.388061	0.0246793
LCK	-0.234894	0.0494636		LCK	-0.335024	0.0159136		LCK	-0.10013	0.363337
LCN2	-0.228736	0.542489		LCN2	0.0134451	0.91419		LCN2	0.242181	0.537169
LCOR	-0.0370056	0.356295		LCOR	-0.109385	0.183813		LCOR	-0.0723798	0.479275
LCP1	0.518819	0.0260269		LCP1	0.662008	0.00487837		LCP1	0.143189	0.557034
LDHA	-0.289706	0.0403918		LDHA	-0.378689	0.0204384		LDHA	-0.0889827	0.529991
LDHB	0.427495	0.0204572		LDHB	0.496217	0.0159536		LDHB	0.0687219	0.712031
LEFTY1	-0.366351	0.00512291		LEFTY1	-0.427354	0.00496434		LEFTY1	-0.0610022	0.586184
LEFTY2	-0.352767	0.00177727		LEFTY2	-0.339955	0.020999		LEFTY2	0.0128124	0.630652
LEPR	-0.0788199	0.318348		LEPR	-0.0336815	0.739597		LEPR	0.0451384	0.378405
LGALS3	1.28089	0.029992		LGALS3	1.37281	0.0265457		LGALS3	0.0919148	0.570006
LGALS9	0.223737	0.0165907		LGALS9	0.206836	0.0206356		LGALS9	-0.0169005	0.642026
LIF	-0.76385	0.00160493		LIF	-0.850767	0.0396216		LIF	-0.0869178	0.599661
LILRA1	-0.513041	0.000924854		LILRA1	-0.386822	0.00457171		LILRA1	0.126218	0.0745422
LILRA3	-0.270235	0.0234485		LILRA3	-0.425196	0.00807073		LILRA3	-0.154961	0.156284
LILRA4	-0.207459	0.131751		LILRA4	-0.0466491	0.982779		LILRA4	0.16081	0.045878
LILRA5	-0.305633	0.026536		LILRA5	-0.249029	0.045048		LILRA5	0.0566033	0.623618
LILRB1	-0.27381	0.211628		LILRB1	-0.505757	0.0158405		LILRB1	-0.231947	0.0600133
LILRB2	-0.205458	0.321356		LILRB2	-0.519936	0.119971		LILRB2	-0.314478	0.222184
LILRB3	-0.303961	0.240412		LILRB3	-0.249299	0.207924		LILRB3	0.054662	0.959299
LILRB4	-0.0644616	0.82636		LILRB4	-0.131562	0.668058		LILRB4	-0.0671	0.546181
LOXL2	-0.0469788	0.785235		LOXL2	0.0444375	0.845675		LOXL2	0.0914163	0.651197
LRP1	1.15007	0.000840656		LRP1	0.940267	0.00195292		LRP1	-0.209808	0.0819379
LRP5	-0.152243	0.0469468		LRP5	-0.253421	0.0304857		LRP5	-0.101178	0.40686
LRRC32	-0.0637106	0.241802		LRRC32	-0.0472059	0.574878		LRRC32	0.0165047	0.763569
LTA	-0.291399	0.0113785		LTA	-0.202589	0.0823965		LTA	0.08881	0.0678311
LTB	-0.369206	0.00040512		LTB	-0.397194	0.00862761		LTB	-0.0279881	0.734517
LTBP1	0.388924	0.0323204		LTBP1	0.467306	0.0255419		LTBP1	0.078382	0.705348
LTBR	0.223672	0.096373		LTBR	0.240412	0.0974677		LTBR	0.0167404	0.961818
LTF	0.0279333	0.629649		LTF	0.130246	0.175424		LTF	0.102313	0.0946989
LTK	-0.394363	0.000172741		LTK	-0.217096	0.0106794		LTK	0.177267	0.0157755
LY6E	1.09522	0.000372625		LY6E	0.782027	0.00551674		LY6E	-0.313197	0.189583
LY86	-0.436051	3.63572e-05		LY86	-0.420645	0.0180555		LY86	0.0154064	0.657929
LY9	-0.191227	0.050023		LY9	-0.206108	0.0637774		LY9	-0.0148806	0.624113
LY96	-0.119567	0.252036		LY96	0.0850878	0.141804		LY96	0.204655	0.0459385
LYN	0.15879	0.0900378		LYN	0.0491385	0.406309		LYN	-0.109651	0.205233
LYZ	1.05257	0.0235296		LYZ	0.97377	0.0306977		LYZ	-0.0788042	0.60224
MAD2L2	-0.0759425	0.347226		MAD2L2	0.114689	0.280935		MAD2L2	0.190631	0.000676884
MAF	0.116544	0.142608		MAF	0.146302	0.0993236		MAF	0.0297576	0.902506
MAGEA1	-0.668069	8.05018e-05		MAGEA1	-0.613911	0.000405583		MAGEA1	0.0541579	0.157903
MAGEA12	-0.213761	0.467592		MAGEA12	-0.361655	0.154851		MAGEA12	-0.147894	0.177121
MAGEA3	-0.427773	0.00437387		MAGEA3	-0.403782	0.006946		MAGEA3	0.0239904	0.695458
MAGEA4	-1.10241	1.83499e-05		MAGEA4	-0.816638	0.00190921		MAGEA4	0.285767	0.00390585
MAGEC1	-0.819856	5.41866e-06		MAGEC1	-0.739824	8.80506e-06		MAGEC1	0.0800312	0.0969418
MAGEC2	-0.319607	0.00781237		MAGEC2	-0.168802	0.131316		MAGEC2	0.150805	0.0255333
MAML2	-0.00521561	0.730458		MAML2	-0.0226796	0.716784		MAML2	-0.017464	0.961969
MAP2K1	-0.08466	0.409769		MAP2K1	-0.0196396	0.712202		MAP2K1	0.0650205	0.492203
MAP2K2	0.30679	0.00327242		MAP2K2	0.257587	0.0233053		MAP2K2	-0.0492034	0.447105
MAP2K4	-0.163737	0.0130306		MAP2K4	-0.091219	0.313356		MAP2K4	0.0725185	0.214398
MAP2K6	-0.315588	0.00129586		MAP2K6	-0.221751	0.0153592		MAP2K6	0.0938374	0.0475727
MAP3K1	-0.102217	0.0694347		MAP3K1	-0.122683	0.0540244		MAP3K1	-0.0204661	0.750636
MAP3K12	-0.159257	0.0478725		MAP3K12	-0.112388	0.221452		MAP3K12	0.0468692	0.160661
MAP3K13	-0.122038	0.0172897		MAP3K13	-0.0312097	0.596652		MAP3K13	0.0908285	0.118733
MAP3K14	-0.0873181	0.564226		MAP3K14	-0.0751377	0.890834		MAP3K14	0.0121805	0.393284
MAP3K20	-0.042026	0.307128		MAP3K20	-0.0347147	0.391823		MAP3K20	0.00731127	0.808397
MAP3K5	-0.0181919	0.737916		MAP3K5	-0.185658	0.201191		MAP3K5	-0.167466	0.0859025
MAP3K7	0.0642862	0.456901		MAP3K7	0.0468185	0.393515		MAP3K7	-0.0174677	0.8889
MAP3K8	0.049506	0.672934		MAP3K8	-0.0636117	0.52118		MAP3K8	-0.113118	0.24415
MAP4K2	-0.366891	0.000375319		MAP4K2	-0.352806	0.00276846		MAP4K2	0.0140846	0.42594
MAPK1	0.3836	0.00453971		MAPK1	0.370732	0.00729131		MAPK1	-0.0128683	0.615241
MAPK10	-0.232622	0.00518006		MAPK10	-0.098098	0.0659597		MAPK10	0.134524	0.0418507
MAPK11	-0.406958	0.000703414		MAPK11	-0.265489	0.00909338		MAPK11	0.141469	0.0501433
MAPK14	0.253523	0.0225209		MAPK14	0.23035	0.0345694		MAPK14	-0.0231737	0.643191
MAPK3	0.155846	0.23554		MAPK3	0.118981	0.378076		MAPK3	-0.0368646	0.568269
MAPK8	-0.0409377	0.169874		MAPK8	-0.0228556	0.563061		MAPK8	0.0180821	0.262683
MAPK8IP1	-0.280016	0.0071928		MAPK8IP1	-0.334686	0.00352572		MAPK8IP1	-0.0546706	0.825824
MAPK8IP2	-0.401633	0.00239557		MAPK8IP2	-0.302121	0.0272398		MAPK8IP2	0.0995121	0.0444223
MAPK9	0.0448782	0.639872		MAPK9	-0.0414083	0.361047		MAPK9	-0.0862865	0.158458
MAPKAPK2	0.340974	0.0164072		MAPKAPK2	0.232813	0.0774953		MAPKAPK2	-0.108161	0.097185
MARCO	-0.0522867	0.978244		MARCO	-0.000268965	0.943088		MARCO	0.0520177	0.91375
MASP2	-0.308733	0.000220684		MASP2	-0.131336	0.214248		MASP2	0.177397	0.0298822
MAVS	0.105895	0.0812503		MAVS	0.0184291	0.892274		MAVS	-0.0874657	0.0863664
MBL2	-0.378878	0.000108192		MBL2	-0.339022	0.00152997		MBL2	0.0398559	0.245474
MBNL1	0.216834	0.0469517		MBNL1	0.255683	0.0305048		MBNL1	0.0388492	0.621693
MCAM	0.263	0.263715		MCAM	0.394258	0.148677		MCAM	0.131258	0.436456
MCAT	-0.248305	0.00267336		MCAT	-0.150243	0.0637742		MCAT	0.0980625	0.058194
MCL1	0.987756	0.00191656		MCL1	0.946592	0.00322837		MCL1	-0.0411638	0.808824
MCM2	-0.183469	0.0135923		MCM2	-0.133252	0.0915326		MCM2	0.0502171	0.153175
MCM4	-0.152396	0.034776		MCM4	-0.0465463	0.624301		MCM4	0.10585	0.0928247
MCM5	0.00613591	0.589189		MCM5	0.00417312	0.954253		MCM5	-0.00196279	0.518433
MCM7	-0.000965426	0.762618		MCM7	-0.0483256	0.683886		MCM7	-0.0473602	0.493151
MDC1	-0.157	0.0945797		MDC1	-0.154541	0.173817		MDC1	0.00245983	0.390193
MDM2	1.15154	0.0238584		MDM2	1.12922	0.0240538		MDM2	-0.0223195	0.994721
MDM4	0.142287	0.00796325		MDM4	0.112106	0.0511196		MDM4	-0.0301814	0.579582
ME2	0.070264	0.112469		ME2	0.223714	0.0438249		ME2	0.15345	0.129774
MECOM	0.102144	0.088964		MECOM	0.0985676	0.0712887		MECOM	-0.00357621	0.862859
MED12	-0.115401	0.130931		MED12	-0.0671867	0.311771		MED12	0.0482141	0.412949
MEF2C	-0.795797	0.00388575		MEF2C	-0.43481	0.0922021		MEF2C	0.360988	0.0271308
MEFV	-0.143045	0.119573		MEFV	-0.083357	0.31389		MEFV	0.0596876	0.157483
MERTK	0.266527	0.00698817		MERTK	0.200688	0.0232937		MERTK	-0.0658387	0.13867
MET	0.114748	0.197412		MET	0.165987	0.0450923		MET	0.0512397	0.340691
MFGE8	0.306406	0.0248932		MFGE8	0.283499	0.0394832		MFGE8	-0.0229063	0.525747
MFNG	-0.0868948	0.209374		MFNG	-0.147934	0.047604		MFNG	-0.061039	0.218488
MIA	-0.154362	0.579315		MIA	-0.387749	0.0782928		MIA	-0.233387	0.0291003
MIB1	0.0125273	0.894363		MIB1	0.0336514	0.702419		MIB1	0.0211242	0.800363
MICA	-0.651944	7.74529e-05		MICA	-0.638319	0.00851839		MICA	0.0136254	0.525053
MICB	0.00661395	0.363721		MICB	0.154976	0.0374042		MICB	0.148362	0.0499841
MIF	0.293246	0.0351756		MIF	-0.245753	0.33735		MIF	-0.538999	0.0391466
MKI67	-0.122123	0.521197		MKI67	-0.0815154	0.86754		MKI67	0.040608	0.496205
MLPH	0.435123	0.0426323		MLPH	0.216749	0.105073		MLPH	-0.218374	0.154208
MME	-0.0255996	0.267711		MME	-0.00700949	0.72411		MME	0.0185901	0.429263
MMP1	0.171196	0.423455		MMP1	0.102359	0.678912		MMP1	-0.0688373	0.750119
MMP11	-0.305968	0.013631		MMP11	-0.347185	0.0100658		MMP11	-0.0412172	0.694773
MMP3	-0.203399	0.106014		MMP3	-0.0157648	0.923733		MMP3	0.187634	0.018656
MMP7	0.0601523	0.809927		MMP7	-0.140746	0.491141		MMP7	-0.200898	0.439626
MMP9	-0.130282	0.23349		MMP9	-0.237058	0.157565		MMP9	-0.106776	0.374087
MMRN2	-0.0851823	0.148339		MMRN2	-0.126836	0.136144		MMRN2	-0.0416538	0.838057
MNAT1	-0.0652612	0.178618		MNAT1	-0.182109	0.0115522		MNAT1	-0.116848	0.162213
MNX1	-0.649388	0.000671887		MNX1	-0.842496	0.00013205		MNX1	-0.193108	0.441442
MPL	-0.266015	0.00778852		MPL	-0.203942	0.0775171		MPL	0.0620727	0.212545
MPO	0.0423943	0.824455		MPO	0.0683521	0.557685		MPO	0.0259579	0.30197
MPPED1	-0.16051	0.0598002		MPPED1	-0.176417	0.0730756		MPPED1	-0.0159069	0.491516
MR1	-0.115134	0.041262		MR1	-0.187804	0.019616		MR1	-0.0726702	0.569621
MRC1	0.458736	0.0632635		MRC1	0.766133	0.00886806		MRC1	0.307397	0.0635977
MRE11	0.0155803	0.647282		MRE11	0.00244078	0.973726		MRE11	-0.0131395	0.522339
MRM2	-0.115309	0.0645309		MRM2	-0.111713	0.150118		MRM2	0.00359574	0.458407
MRPL19	0.0704309	0.388874		MRPL19	0.0403911	0.596767		MRPL19	-0.0300397	0.749679
MS4A2	-0.136873	0.0598554		MS4A2	-0.140244	0.109182		MS4A2	-0.00337152	0.366221
MS4A4A	0.0559564	0.308757		MS4A4A	0.215416	0.0116475		MS4A4A	0.159459	0.14381
MS4A6A	0.268142	0.0208026		MS4A6A	0.168675	0.0266231		MS4A6A	-0.0994668	0.571161
MSH2	-0.189311	0.00872957		MSH2	-0.217524	0.0354725		MSH2	-0.0282122	0.945162
MSH6	-0.00596161	0.665249		MSH6	-0.0974727	0.148428		MSH6	-0.0915111	0.253331
MSR1	0.0833576	0.68325		MSR1	0.205439	0.0981934		MSR1	0.122081	0.0496861
MSRB2	-0.0425253	0.469097		MSRB2	0.148445	0.0144313		MSRB2	0.19097	0.00147804
MST1R	-0.259839	0.0014888		MST1R	-0.319671	0.0407461		MST1R	-0.0598321	0.94431
MTF1	-0.28384	0.00370267		MTF1	-0.354103	6.26889e-07		MTF1	-0.0702626	0.15449
MTF2	0.0307791	0.806432		MTF2	0.135279	0.0175516		MTF2	0.1045	0.0182101
MTOR	-0.111611	0.122431		MTOR	-0.129798	0.0531656		MTOR	-0.0181873	0.689281
MUC1	1.03488	0.0089384		MUC1	0.520925	0.0423087		MUC1	-0.513952	0.0773394
MUC13	-0.131086	0.167476		MUC13	-0.150908	0.280905		MUC13	-0.0198228	0.432398
MUC2	-0.236015	0.0129833		MUC2	-0.340006	0.113256		MUC2	-0.103992	0.692779
MUC4	0.177407	0.159829		MUC4	-0.412246	0.354914		MUC4	-0.589652	0.166886
MUC5AC	-0.557915	0.000623484		MUC5AC	-0.810704	6.11794e-06		MUC5AC	-0.252789	0.0540035
MUC5B	-0.213198	0.0654896		MUC5B	-0.354188	0.0101562		MUC5B	-0.14099	0.145911
MUTYH	-0.288982	0.00969347		MUTYH	-0.28228	0.0125311		MUTYH	0.00670239	0.583793
MX1	0.360075	0.00333667		MX1	0.327808	0.00506113		MX1	-0.0322666	0.765532
MXI1	0.0576626	0.86205		MXI1	-0.0198803	0.618937		MXI1	-0.077543	0.307373
MYB	-0.185047	0.0940714		MYB	-0.265712	0.147741		MYB	-0.0806652	0.712029
MYBL2	-0.0275467	0.489868		MYBL2	-0.0219657	0.930505		MYBL2	0.00558095	0.394117
MYC	0.11616	0.124825		MYC	0.197558	0.0575907		MYC	0.0813972	0.556567
MYCN	-0.257624	0.00122672		MYCN	-0.258274	0.00179351		MYCN	-0.000649572	0.601753
MYCT1	-0.245746	0.00173331		MYCT1	-0.0789856	0.312458		MYCT1	0.16676	0.0156471
MYD88	0.0848129	0.362946		MYD88	0.261947	0.001162		MYD88	0.177134	0.157599
NANOG	-0.695869	0.000573784		NANOG	-0.53404	0.00726673		NANOG	0.161829	0.0370453
NAPSA	1.27898	0.00995875		NAPSA	0.734499	0.0249738		NAPSA	-0.544481	0.0533066
NASP	0.0702842	0.353257		NASP	0.0647394	0.0260874		NASP	-0.00554479	0.617235
NAT1	-0.163392	0.145124		NAT1	-0.0952559	0.402379		NAT1	0.0681362	0.203374
NAT8L	-0.45084	0.00145948		NAT8L	-0.540174	0.000314014		NAT8L	-0.0893334	0.821751
NBN	-0.0519926	0.34741		NBN	0.120354	0.0883993		NBN	0.172347	0.016954
NCAM1	-0.399556	0.000836514		NCAM1	-0.303816	0.0133874		NCAM1	0.0957404	0.0921492
NCF4	-0.136163	0.466001		NCF4	-0.122321	0.267134		NCF4	0.0138417	0.845019
NCOR1	0.198027	0.000396843		NCOR1	0.164298	0.0024789		NCOR1	-0.0337291	0.465457
NCR1	-0.332218	0.000288997		NCR1	-0.231889	0.0240436		NCR1	0.100329	0.151634
NDC1	-0.185534	0.113981		NDC1	-0.144959	0.310006		NDC1	0.0405755	0.220903
NDC80	-0.186256	0.00420993		NDC80	-0.102392	0.125771		NDC80	0.0838641	0.0701779
NDUFA1	0.581472	0.00882967		NDUFA1	0.452528	0.0226495		NDUFA1	-0.128943	0.0568921
NDUFA11	0.369276	0.0266309		NDUFA11	0.423142	0.0168236		NDUFA11	0.0538667	0.411947
NDUFA12	0.165301	0.0895969		NDUFA12	0.291065	0.0107991		NDUFA12	0.125765	0.0308741
NDUFA13	0.599311	0.0106861		NDUFA13	0.476532	0.0257267		NDUFA13	-0.122779	0.113854
NDUFA2	0.22993	0.00228133		NDUFA2	0.214127	0.0116424		NDUFA2	-0.0158027	0.909168
NDUFA3	-0.231237	0.00625477		NDUFA3	-0.211386	0.0174147		NDUFA3	0.0198509	0.294556
NDUFA4L2	-0.223402	0.0267771		NDUFA4L2	-0.13135	0.356947		NDUFA4L2	0.0920526	0.704692
NDUFA6	0.0981393	0.49571		NDUFA6	0.0512083	0.0664251		NDUFA6	-0.046931	0.978441
NDUFA7	-0.172031	0.01732		NDUFA7	-0.171846	0.0327817		NDUFA7	0.000184621	0.579298
NDUFB1	0.0546037	0.213091		NDUFB1	0.107517	0.0442431		NDUFB1	0.0529134	0.186237
NDUFB10	0.200412	0.00320657		NDUFB10	0.252846	0.00113481		NDUFB10	0.0524336	0.627273
NDUFB11	0.065027	0.764511		NDUFB11	0.228137	0.00365444		NDUFB11	0.16311	0.0361395
NDUFB4	0.000648878	0.734805		NDUFB4	0.0754638	0.231471		NDUFB4	0.0748149	0.172952
NDUFB7	-0.543816	0.197924		NDUFB7	-0.665767	0.081875		NDUFB7	-0.121952	0.0441944
NDUFB8	-0.0510233	0.399958		NDUFB8	-0.0473107	0.56001		NDUFB8	0.00371264	0.710647
NDUFS7	-0.129221	0.115275		NDUFS7	-0.255037	0.00565669		NDUFS7	-0.125816	0.161024
NDUFS8	0.244418	0.0403359		NDUFS8	0.126234	0.174075		NDUFS8	-0.118184	0.0266386
NECTIN1	-0.0495348	0.257605		NECTIN1	-0.116766	0.335243		NECTIN1	-0.0672307	0.745908
NECTIN2	-0.0453656	0.632411		NECTIN2	-0.0685811	0.31162		NECTIN2	-0.0232154	0.398401
NEFL	-0.262899	0.00123406		NEFL	-0.246683	0.00485066		NEFL	0.0162155	0.332962
NEIL1	-0.339152	0.000637924		NEIL1	-0.231642	0.0106527		NEIL1	0.107509	0.0610351
NF1	0.0923674	0.199964		NF1	0.12534	0.0704844		NF1	0.0329728	0.258913
NF2	-0.116608	0.0369624		NF2	-0.0116383	0.755588		NF2	0.104969	0.0217111
NFAM1	-0.241671	0.00162274		NFAM1	-0.25486	0.000156914		NFAM1	-0.0131894	0.595255
NFATC1	-0.11398	0.137712		NFATC1	-0.272046	0.022687		NFATC1	-0.158066	0.189751
NFATC2	-0.109466	0.0656007		NFATC2	-0.198325	0.054027		NFATC2	-0.088859	0.746489
NFATC3	0.204579	0.00472009		NFATC3	0.163171	0.0137739		NFATC3	-0.0414082	0.629225
NFATC4	-0.179528	0.135093		NFATC4	-0.170264	0.151461		NFATC4	0.00926351	0.861138
NFE2L2	0.364995	0.00323634		NFE2L2	0.308395	0.00906746		NFE2L2	-0.0566	0.113207
NFIL3	0.0733968	0.150953		NFIL3	-0.113417	0.288336		NFIL3	-0.186814	0.00543555
NFKB1	-0.039124	0.236064		NFKB1	-0.123547	0.00679166		NFKB1	-0.0844229	0.0431351
NFKB2	-0.191394	0.0263618		NFKB2	-0.5566	0.000572396		NFKB2	-0.365207	0.00237161
NFKBIA	0.0595472	0.771192		NFKBIA	-0.374417	0.0824653		NFKBIA	-0.433964	0.12954
NFKBIZ	0.207483	0.0275821		NFKBIZ	0.124122	0.093834		NFKBIZ	-0.0833608	0.211915
NGF	-0.277107	0.00490907		NGF	-0.412663	0.000204673		NGF	-0.135556	0.471651
NGFR	-0.0954573	0.210794		NGFR	0.0521163	0.496461		NGFR	0.147574	0.018795
NID2	0.0440756	0.904121		NID2	-0.0179738	0.75258		NID2	-0.0620494	0.631506
NKD1	-0.176856	0.0835114		NKD1	-0.252741	0.040637		NKD1	-0.0758851	0.526664
NKG7	-0.168735	0.174025		NKG7	-0.16647	0.189059		NKG7	0.00226502	0.821001
NKX2.1	0.528348	0.0150897		NKX2.1	0.399041	0.0384434		NKX2.1	-0.129307	0.360353
NLRC5	-0.000205665	0.995907		NLRC5	-0.145617	0.00819196		NLRC5	-0.145411	0.00645098
NLRP3	-0.219805	0.0230484		NLRP3	-0.290673	0.0103562		NLRP3	-0.0708684	0.403734
NOD1	-0.0405535	0.333096		NOD1	-0.0737173	0.187172		NOD1	-0.0331638	0.797343
NOD2	-0.254436	0.0139172		NOD2	-0.336759	0.00489546		NOD2	-0.0823232	0.290844
NODAL	-0.216292	0.0769396		NODAL	-0.285937	0.0448693		NODAL	-0.0696451	0.749044
NOG	-0.293328	0.0634151		NOG	-0.133292	0.396787		NOG	0.160036	0.118933
NOS1	-0.198763	0.0406397		NOS1	-0.198125	0.0691019		NOS1	0.000638389	0.447582
NOS2	-0.318725	6.54748e-05		NOS2	-0.371558	0.000283049		NOS2	-0.052833	0.774073
NOS3	-0.298961	0.0101304		NOS3	-0.273771	0.0235259		NOS3	0.0251898	0.31741
NOTCH1	-0.0740171	0.33656		NOTCH1	-0.245593	0.00298449		NOTCH1	-0.171576	0.0212147
NOTCH2	0.455889	0.00120008		NOTCH2	0.277023	0.0112001		NOTCH2	-0.178866	0.000521321
NOTCH3	0.385922	0.0392397		NOTCH3	0.264727	0.163314		NOTCH3	-0.121195	0.276246
NOX1	-0.179343	0.13466		NOX1	-0.288348	0.0675665		NOX1	-0.109005	0.505534
NPM1	-0.503781	0.000618723		NPM1	-0.325595	0.0541087		NPM1	0.178186	0.0453807
NPM2	-0.654965	2.2663e-05		NPM2	-0.555931	0.000269015		NPM2	0.0990344	0.0745729
NR3C1	0.115986	0.00395082		NR3C1	-0.0309067	0.544626		NR3C1	-0.146892	0.00173478
NR4A1	0.474092	0.0376762		NR4A1	-0.0145333	0.519153		NR4A1	-0.488625	0.00301637
NR4A3	0.0845985	0.425865		NR4A3	0.0389504	0.521186		NR4A3	-0.0456481	0.818153
NRAS	0.155293	0.0741377		NRAS	0.047918	0.617928		NRAS	-0.107375	0.130105
NRDE2	-0.115098	0.0497257		NRDE2	-0.177632	0.00949323		NRDE2	-0.0625337	0.443428
NRP1	0.289701	5.16172e-05		NRP1	-0.00377315	0.988178		NRP1	-0.293474	0.0261238
NSD1	-0.309953	0.00161703		NSD1	-0.192176	0.0253236		NSD1	0.117777	0.0366796
NSD2	-0.00556494	0.526482		NSD2	0.0895565	0.223687		NSD2	0.0951214	0.0819014
NSD3	0.0632532	0.735289		NSD3	0.0762864	0.258867		NSD3	0.0130333	0.397109
NT5E	-0.203759	0.00252564		NT5E	-0.0880297	0.152825		NT5E	0.11573	0.00975886
NTF3	-0.320486	0.00131465		NTF3	-0.347517	0.000453766		NTF3	-0.0270308	0.525148
NTRK1	-0.177323	0.246908		NTRK1	-0.194582	0.273491		NTRK1	-0.0172589	0.78889
NTRK2	-0.158013	0.0518094		NTRK2	-0.320231	0.00400503		NTRK2	-0.162217	0.077995
NUMBL	-0.147498	0.031207		NUMBL	-0.301926	0.000567835		NUMBL	-0.154429	0.374888
NUP107	-0.0482285	0.0740461		NUP107	-0.129677	0.1184		NUP107	-0.081449	0.441198
NUPR1	-0.566314	0.00101846		NUPR1	-0.301385	0.0866659		NUPR1	0.264929	0.0084682
OAS1	0.0175762	0.930387		OAS1	0.0322921	0.64907		OAS1	0.0147159	0.616042
OAS2	0.000657802	0.552389		OAS2	-0.0703303	0.352463		OAS2	-0.0709881	0.636269
OAS3	0.0111908	0.786003		OAS3	-0.0357846	0.722395		OAS3	-0.0469754	0.421912
OASL	-0.228953	0.0284828		OASL	-0.292484	0.0104648		OASL	-0.0635308	0.63005
OAT	0.00223886	0.583115		OAT	-0.119204	0.0442023		OAT	-0.121443	0.258271
OAZ1	0.889463	0.00635688		OAZ1	1.01327	0.00531419		OAZ1	0.123809	0.637081
OLFML2B	-0.14555	0.283191		OLFML2B	-0.136361	0.365793		OLFML2B	0.00918863	0.853681
OLR1	-0.0705552	0.817038		OLR1	0.189339	0.131871		OLR1	0.259894	0.0425569
OPN3	-0.20093	0.0027152		OPN3	0.0319506	0.657964		OPN3	0.23288	0.0017922
ORF1ab	0.148589	0.79343		ORF1ab	0.096761	0.57519		ORF1ab	-0.0518275	0.651767
OSM	-0.164012	0.267357		OSM	-0.145847	0.361749		OSM	0.0181653	0.578439
OTC	-0.396398	0.000313693		OTC	-0.227609	0.0268637		OTC	0.168789	0.0101681
OTOA	-0.269486	0.00611832		OTOA	-0.365481	0.000102139		OTOA	-0.0959951	0.661824
P2RY13	-0.156565	0.0206195		P2RY13	-0.164322	0.03351		P2RY13	-0.00775718	0.533056
P4HA1	-0.0649494	0.794373		P4HA1	-0.271117	0.00773536		P4HA1	-0.206168	0.0120492
P4HA2	0.0861115	0.455341		P4HA2	0.303738	0.0494112		P4HA2	0.217626	0.0381534
PAK3	-0.217762	0.0432443		PAK3	-0.411376	0.00577215		PAK3	-0.193615	0.153454
PALMD	-0.186408	0.0148437		PALMD	-0.205963	0.0155282		PALMD	-0.0195545	0.822526
PARP12	-0.0145729	0.50628		PARP12	0.000163616	0.884823		PARP12	0.0147365	0.838915
PARP4	0.342307	0.00481868		PARP4	0.226075	0.0375468		PARP4	-0.116232	0.105165
PARP9	0.105836	0.0336752		PARP9	0.116819	0.0271958		PARP9	0.0109834	0.994983
PAX5	-0.312687	0.0010754		PAX5	-0.228004	0.0095122		PAX5	0.0846824	0.0697961
PBK	-0.151257	0.329133		PBK	-0.217999	0.245841		PBK	-0.0667426	0.81366
PBRM1	0.0426139	0.485005		PBRM1	0.343173	0.0337878		PBRM1	0.30056	0.0842178
PBX1	-0.00819959	0.584022		PBX1	-0.0383862	0.632019		PBX1	-0.0301867	0.872519
PBX3	0.0360297	0.993096		PBX3	-0.00373734	0.954753		PBX3	-0.0397671	0.961542
PCK1	-0.164319	0.10206		PCK1	-0.286493	0.0186488		PCK1	-0.122174	0.240742
PCK2	-0.00781256	0.703964		PCK2	0.0702563	0.496957		PCK2	0.0780689	0.114131
PCNA	0.110323	0.0348826		PCNA	0.164366	0.00307381		PCNA	0.0540422	0.288505
PDCD1	-0.572739	0.000270824		PDCD1	-0.540621	0.00502562		PDCD1	0.0321174	0.442374
PDCD1LG2	-0.338962	0.00229467		PDCD1LG2	-0.250978	0.0469139		PDCD1LG2	0.0879844	0.11828
PDGFA	0.16488	0.27241		PDGFA	0.296152	0.0863273		PDGFA	0.131272	0.0923836
PDGFB	0.00511068	0.588589		PDGFB	-0.289984	0.0416092		PDGFB	-0.295095	0.0693494
PDGFC	0.142284	0.283458		PDGFC	0.183239	0.0377963		PDGFC	0.0409543	0.175735
PDGFRA	-0.0231337	0.959432		PDGFRA	0.0230982	0.981902		PDGFRA	0.0462319	0.941474
PDGFRB	0.392798	0.0196555		PDGFRB	0.349002	0.0480277		PDGFRB	-0.0437958	0.539109
PDK1	0.181375	0.091206		PDK1	-0.192939	0.135611		PDK1	-0.374315	0.00135765
PDPN	-0.115114	0.366925		PDPN	-0.196294	0.176618		PDPN	-0.0811802	0.395147
PDZK1IP1	-0.573376	0.000332083		PDZK1IP1	-0.336476	0.0117067		PDZK1IP1	0.2369	0.0846848
PEBP1	0.283492	0.0759148		PEBP1	0.329157	0.0505081		PEBP1	0.0456657	0.281164
PECAM1	0.938494	0.0192049		PECAM1	1.16871	0.0111553		PECAM1	0.230219	0.305858
PF4	-0.38557	0.000503917		PF4	-0.521947	8.69526e-05		PF4	-0.136376	0.188065
PFKFB3	0.0332313	0.418892		PFKFB3	-0.573808	0.0038084		PFKFB3	-0.607039	0.00100568
PFKM	-0.273811	0.000543666		PFKM	-0.163952	0.0553974		PFKM	0.109859	0.0484043
PGC	1.21242	0.00106788		PGC	0.67567	0.00725816		PGC	-0.536749	0.000451972
PGF	-0.392087	0.00733438		PGF	-0.300551	0.0271732		PGF	0.0915361	0.304228
PGM2	-0.12165	0.15214		PGM2	-0.126344	0.196695		PGM2	-0.00469354	0.967333
PGPEP1	-0.119197	0.00645582		PGPEP1	0.0254295	0.847281		PGPEP1	0.144627	0.0565249
PGR	-0.226374	0.00892064		PGR	-0.133197	0.115973		PGR	0.0931769	0.0608153
PHF6	-0.139438	0.0262069		PHF6	-0.175786	0.0187421		PHF6	-0.0363474	0.872956
PHGDH	-0.136537	0.0546051		PHGDH	-0.099257	0.23729		PHGDH	0.0372801	0.250418
PIAS4	-0.169279	0.0113268		PIAS4	-0.21649	0.0147966		PIAS4	-0.0472107	0.58989
PIK3CA	-0.0542686	0.324866		PIK3CA	0.11651	0.0655327		PIK3CA	0.170779	0.00771753
PIK3CB	-0.0990876	0.29515		PIK3CB	-0.0394206	0.691333		PIK3CB	0.059667	0.45003
PIK3CD	-0.221672	0.00196208		PIK3CD	-0.192632	0.0269105		PIK3CD	0.0290394	0.553522
PIK3CG	-0.000960733	0.494716		PIK3CG	0.0228608	0.817839		PIK3CG	0.0238216	0.430485
PIK3R1	0.0959885	0.352262		PIK3R1	0.111945	0.146897		PIK3R1	0.0159563	0.406202
PIK3R2	0.0681219	0.197746		PIK3R2	0.0554911	0.330777		PIK3R2	-0.0126308	0.984219
PIK3R3	-0.162228	0.128317		PIK3R3	0.00425804	0.95217		PIK3R3	0.166487	0.0781053
PIK3R5	0.0259865	0.666709		PIK3R5	0.115825	0.295979		PIK3R5	0.0898383	0.484759
PIM1	-0.189785	0.299896		PIM1	-0.183391	0.143179		PIM1	0.00639447	0.811516
PIN1	-0.464974	2.99568e-07		PIN1	-0.333537	0.129748		PIN1	0.131437	0.43747
PKM	0.416308	0.0936312		PKM	0.231303	0.292519		PKM	-0.185005	0.366009
PKP3	-0.138906	0.0133215		PKP3	-0.170283	0.0990728		PKP3	-0.0313774	0.993211
PLA2G10	-0.00591807	0.839694		PLA2G10	0.0150942	0.614644		PLA2G10	0.0210122	0.433641
PLA2G1B	-0.252956	0.0157076		PLA2G1B	-0.0687617	0.507004		PLA2G1B	0.184194	0.0150456
PLA2G2A	-0.307484	0.0607439		PLA2G2A	-0.468207	0.0227983		PLA2G2A	-0.160723	0.245397
PLA2G3	-0.221588	0.00859696		PLA2G3	-0.0335589	0.703789		PLA2G3	0.188029	0.0176314
PLA2G4C	-0.143807	0.00791001		PLA2G4C	-0.20869	0.0191983		PLA2G4C	-0.0648835	0.59068
PLA2G4F	0.00324092	0.70677		PLA2G4F	-0.0412085	0.727558		PLA2G4F	-0.0444494	0.961441
PLA2G5	-0.184542	0.0984039		PLA2G5	-0.233362	0.0922098		PLA2G5	-0.0488202	0.968659
PLA2G6	-0.348028	0.000332617		PLA2G6	-0.168984	0.0585077		PLA2G6	0.179043	0.00113722
PLAT	-0.0483604	0.732179		PLAT	-0.0170345	0.889428		PLAT	0.0313259	0.917785
PLAU	0.167697	0.0565678		PLAU	-0.162	0.396238		PLAU	-0.329697	0.073945
PLAUR	0.145564	0.387822		PLAUR	0.0378947	0.368222		PLAUR	-0.107669	0.721856
PLCB1	-0.137083	0.185161		PLCB1	-0.0573906	0.579469		PLCB1	0.0796926	0.345974
PLCE1	-0.141666	0.069777		PLCE1	-0.109264	0.288965		PLCE1	0.032402	0.441005
PLCG2	0.0608258	0.397468		PLCG2	-0.0243926	0.925611		PLCG2	-0.0852184	0.217982
PLD1	-0.191514	0.00598467		PLD1	-0.172851	0.0600043		PLD1	0.0186627	0.611748
PLK1	-0.251633	0.0186269		PLK1	-0.204716	0.0697276		PLK1	0.0469172	0.161801
PLOD2	0.0747975	0.33209		PLOD2	-0.0199637	0.757578		PLOD2	-0.0947612	0.32585
PMAIP1	-0.217682	0.0186204		PMAIP1	-0.0277276	0.924983		PMAIP1	0.189955	0.0292724
PMCH	-0.461893	0.00139954		PMCH	-0.361538	0.110797		PMCH	0.100356	0.527717
PMEL	-0.134316	0.0672829		PMEL	-0.0781471	0.359782		PMEL	0.0561691	0.162217
PML	0.11222	0.154248		PML	0.101237	0.303713		PML	-0.0109831	0.908121
PMS2	-0.150729	0.0989124		PMS2	-0.0370394	0.728663		PMS2	0.11369	0.0134449
PNMA1	0.0335092	0.691321		PNMA1	0.0141412	0.941919		PNMA1	-0.019368	0.612398
PNOC	-0.226098	0.0246865		PNOC	-0.246694	0.0333529		PNOC	-0.020596	0.78524
POLB	-0.0120901	0.544785		POLB	0.0539791	0.363222		POLB	0.0660692	0.128261
POLD1	-0.26211	0.01009		POLD1	-0.159274	0.119508		POLD1	0.102835	0.0140676
POLD4	-0.205761	0.0162122		POLD4	-0.141158	0.109076		POLD4	0.0646026	0.110283
POLR2A	0.598116	0.000203718		POLR2A	0.402375	0.00390245		POLR2A	-0.195741	0.0767832
POLR2D	-0.12425	0.304774		POLR2D	-0.104156	0.567156		POLR2D	0.0200948	0.365203
POLR2H	0.0594525	0.415508		POLR2H	0.161824	0.165284		POLR2H	0.102371	0.320848
POLR2J	-0.308872	0.00933194		POLR2J	-0.28075	0.0283962		POLR2J	0.0281223	0.56907
POU2AF1	-0.0776937	0.969311		POU2AF1	-0.285109	0.201519		POU2AF1	-0.207415	0.000820591
POU2F2	-0.213305	0.052713		POU2F2	-0.284494	0.0247553		POU2F2	-0.0711889	0.453073
POU5F1	-0.369697	7.13987e-05		POU5F1	-0.230051	0.0166879		POU5F1	0.139646	0.0505035
PPARGC1A	-0.158932	0.0150522		PPARGC1A	-0.123622	0.0663974		PPARGC1A	0.0353101	0.232682
PPARGC1B	-0.185027	0.0122477		PPARGC1B	-0.103956	0.194685		PPARGC1B	0.0810714	0.0831138
PPBP	-0.395829	0.0708732		PPBP	0.0820106	0.507537		PPBP	0.477839	0.0240678
PPL	0.113032	0.154373		PPL	0.182982	0.0369593		PPL	0.0699501	0.255559
PPP2CB	0.320112	0.0277548		PPP2CB	0.393587	0.0134986		PPP2CB	0.0734751	0.21526
PPP2R1A	-0.416293	0.00272338		PPP2R1A	-0.294824	0.0432139		PPP2R1A	0.121469	0.118454
PPP2R2C	-0.544627	0.000212568		PPP2R2C	-0.459292	0.00190871		PPP2R2C	0.0853342	0.0916205
PPP3CA	0.191906	0.00399436		PPP3CA	0.273167	0.000967764		PPP3CA	0.0812612	0.156053
PPP3CC	0.00430324	0.580472		PPP3CC	-0.0227087	0.701897		PPP3CC	-0.027012	0.927865
PPP3R1	0.301739	0.014038		PPP3R1	0.295484	0.0178807		PPP3R1	-0.00625534	0.644159
PPP3R2	-0.189318	0.114553		PPP3R2	-0.150774	0.318437		PPP3R2	0.0385439	0.248877
PRC1	-0.032646	0.594384		PRC1	0.0122539	0.834056		PRC1	0.0448999	0.17765
PRDM1	0.269605	0.0135251		PRDM1	0.0444371	0.40794		PRDM1	-0.225168	0.000325953
PRDX5	0.312377	0.0173839		PRDX5	0.246533	0.0320457		PRDX5	-0.0658441	0.309474
PRF1	0.117772	0.463516		PRF1	-0.0540727	0.71169		PRF1	-0.171845	0.136468
PRG2	-0.343556	0.0021622		PRG2	-0.342452	0.00457191		PRG2	0.00110461	0.36602
PRKACA	0.315615	0.00289083		PRKACA	0.324392	0.00366214		PRKACA	0.00877684	0.966874
PRKACB	-0.0508208	0.247692		PRKACB	0.0224996	0.67478		PRKACB	0.0733205	0.102113
PRKACG	-0.257078	0.127418		PRKACG	-0.18145	0.348992		PRKACG	0.0756281	0.17421
PRKAR1B	-0.0142203	0.552332		PRKAR1B	-0.140096	0.0777688		PRKAR1B	-0.125876	0.21606
PRKAR2A	0.00922622	0.959527		PRKAR2A	0.0192124	0.787348		PRKAR2A	0.00998621	0.721296
PRKCB	-0.188176	0.0238422		PRKCB	-0.0531568	0.572079		PRKCB	0.135019	0.0113231
PRKCD	0.104337	0.05964		PRKCD	0.12575	0.138563		PRKCD	0.0214123	0.961593
PRKCE	-0.0396063	0.268271		PRKCE	0.109732	0.0304739		PRKCE	0.149338	0.00121863
PRKDC	0.166483	0.00401953		PRKDC	0.216572	0.0105257		PRKDC	0.0500889	0.370451
PRKX	-0.152021	0.0156787		PRKX	-0.123188	0.0644917		PRKX	0.0288326	0.201445
PRL	-0.323196	0.00378891		PRL	-0.273417	0.0208499		PRL	0.0497792	0.185352
PRLR	-0.232171	0.00581203		PRLR	-0.235362	0.00888301		PRLR	-0.00319109	0.425939
PRMT8	-0.295946	0.00326016		PRMT8	-0.246226	0.0313655		PRMT8	0.04972	0.224139
PROM1	-0.116403	0.10639		PROM1	0.040552	0.818689		PROM1	0.156955	0.0587629
PRR5	-0.303793	0.0073474		PRR5	-0.17587	0.108943		PRR5	0.127923	0.168872
PRUNE1	-0.232058	0.0088663		PRUNE1	-0.0727313	0.438387		PRUNE1	0.159326	0.0624598
PSAT1	-0.307131	0.00242645		PSAT1	-0.188237	0.052435		PSAT1	0.118894	0.0273962
PSEN1	0.202131	0.0607584		PSEN1	0.2426	0.0344593		PSEN1	0.0404688	0.192269
PSEN2	0.0193307	0.614722		PSEN2	0.0594937	0.557353		PSEN2	0.040163	0.192983
PSMB10	-0.0239564	0.809037		PSMB10	-0.0241028	0.794234		PSMB10	-0.000146459	0.993087
PSMB5	0.102824	0.267137		PSMB5	0.192511	0.0610998		PSMB5	0.0896874	0.154868
PSMB7	0.0561361	0.470306		PSMB7	0.257159	0.0266389		PSMB7	0.201023	0.00268644
PSMB8	0.198862	0.0046642		PSMB8	0.253966	0.00502765		PSMB8	0.0551046	0.647218
PSMB9	0.221949	0.0367628		PSMB9	0.196947	0.0559627		PSMB9	-0.0250012	0.532037
PSMC4	0.00670887	0.850014		PSMC4	0.046671	0.533985		PSMC4	0.0399621	0.251661
PSMD7	0.0378201	0.417782		PSMD7	0.0840921	0.150149		PSMD7	0.046272	0.328729
PSPH	-0.379856	0.00075195		PSPH	-0.564844	0.00443128		PSPH	-0.184988	0.118575
PTCD2	-0.150015	0.0614741		PTCD2	-0.174784	0.0417515		PTCD2	-0.0247689	0.830376
PTCH1	-0.271225	0.0118986		PTCH1	-0.215166	0.0603601		PTCH1	0.0560598	0.134544
PTCRA	-0.589402	0.000155214		PTCRA	-0.410227	0.00601775		PTCRA	0.179176	0.0111036
PTEN	0.287647	0.00239553		PTEN	0.501377	5.25476e-05		PTEN	0.21373	0.0399283
PTGDR2	-0.232917	0.0245717		PTGDR2	-0.225373	0.0405309		PTGDR2	0.00754432	0.471149
PTGER4	0.00369475	0.713972		PTGER4	-0.0122762	0.843524		PTGER4	-0.015971	0.95619
PTGS2	-0.200744	0.10547		PTGS2	-0.187553	0.0535857		PTGS2	0.0131913	0.864709
PTPN11	0.0282905	0.93158		PTPN11	0.160517	0.00912354		PTPN11	0.132226	0.0244202
PTPN5	-0.442671	0.00364516		PTPN5	-0.555005	0.0833568		PTPN5	-0.112335	0.844407
PTPRC	0.313151	0.0264742		PTPRC	0.336352	0.00458424		PTPRC	0.023201	0.974913
PTPRR	-0.113378	0.104663		PTPRR	-0.175721	0.0460539		PTPRR	-0.0623427	0.74244
PTTG1	-0.342561	0.00609266		PTTG1	-0.276586	0.0353995		PTTG1	0.0659758	0.105748
PTTG2	-0.353067	0.0218226		PTTG2	-0.0534497	0.875895		PTTG2	0.299617	0.0113049
PUM1	0.132881	0.0853366		PUM1	-0.0329163	0.756728		PUM1	-0.165797	0.0200009
PURA	0.00753095	0.522308		PURA	0.0447673	0.532754		PURA	0.0372364	0.216682
PVR	-0.0518183	0.361912		PVR	-0.0617946	0.173506		PVR	-0.00997632	0.813435
PVRIG	-0.289548	0.014658		PVRIG	-0.549374	0.000253691		PVRIG	-0.259825	0.00325274
PYCARD	-0.0167176	0.918555		PYCARD	0.145957	0.0724867		PYCARD	0.162675	0.0769851
PYCR1	-0.150622	0.0131677		PYCR1	-0.265424	0.000320151		PYCR1	-0.114802	0.215295
PYCR2	-0.195067	0.00318		PYCR2	-0.288684	0.000171767		PYCR2	-0.0936169	0.297468
PYCR3	-0.308046	0.00264218		PYCR3	-0.520716	8.50422e-06		PYCR3	-0.21267	0.0424474
RAB7A	0.639621	0.0108208		RAB7A	0.784425	0.00704145		RAB7A	0.144804	0.42098
RAC1	0.603346	0.00275278		RAC1	0.641757	0.0020906		RAC1	0.0384109	0.564989
RAC2	-0.0366852	0.82856		RAC2	0.110462	0.157147		RAC2	0.147147	0.428716
RAC3	-0.0386511	0.770314		RAC3	-0.200019	0.568778		RAC3	-0.161368	0.0272022
RAD21	0.295546	0.00338892		RAD21	0.288696	0.00480307		RAD21	-0.00685047	0.85129
RAD50	-0.068363	0.0688102		RAD50	0.0404613	0.58964		RAD50	0.108824	0.04271
RAD51	-0.246334	0.00458376		RAD51	-0.207833	0.0447911		RAD51	0.0385004	0.257785
RAD51C	-0.124132	0.113477		RAD51C	-0.00140418	0.975198		RAD51C	0.122728	0.00879348
RAD52	-0.190752	0.0147292		RAD52	-0.221079	0.0108082		RAD52	-0.0303271	0.787781
RAF1	0.137679	0.0835367		RAF1	0.121688	0.118174		RAF1	-0.0159902	0.630065
RAG1	-0.294042	0.00168625		RAG1	-0.197547	0.0166318		RAG1	0.0964947	0.114711
RANBP2	0.32466	6.94251e-05		RANBP2	0.291515	0.00938866		RANBP2	-0.0331448	0.705678
RASA4	-0.170138	0.0015841		RASA4	-0.109796	0.0691218		RASA4	0.0603426	0.144475
RASAL1	-0.228772	0.00421683		RASAL1	-0.202338	0.00265199		RASAL1	0.0264341	0.279178
RASGRF1	-0.142044	0.0369997		RASGRF1	-0.0592144	0.365539		RASGRF1	0.0828292	0.0597299
RASGRF2	-0.0825773	0.13724		RASGRF2	-0.16661	0.0441561		RASGRF2	-0.0840322	0.587302
RASGRP1	-0.0724517	0.293142		RASGRP1	-0.195145	0.0346384		RASGRP1	-0.122694	0.0489508
RASGRP2	-0.20878	0.00890801		RASGRP2	-0.184031	0.117141		RASGRP2	0.024749	0.76174
RB1	0.066539	0.0362477		RB1	-0.00774214	0.927205		RB1	-0.0742812	0.153487
RBL2	0.182466	0.000958918		RBL2	0.229879	0.000104367		RBL2	0.047413	0.452923
RBP4	-0.062798	0.230889		RBP4	-0.132636	0.0867783		RBP4	-0.0698382	0.658473
RBX1	-0.0679959	0.273321		RBX1	0.0395305	0.480563		RBX1	0.107526	0.0400331
REL	0.0132275	0.976737		REL	0.133456	0.0466195		REL	0.120229	0.0324942
RELA	-0.0325248	0.573313		RELA	-0.000310463	0.98838		RELA	0.0322143	0.4869
RELB	-0.466791	0.00135971		RELB	-0.460616	0.00269622		RELB	0.00617487	0.810552
RELN	-0.116426	0.129571		RELN	-0.000278082	0.968967		RELN	0.116148	0.0391425
REN	-0.372209	0.000976888		REN	-0.19684	0.103161		REN	0.175369	0.0236371
REPS1	-0.027266	0.349877		REPS1	0.137302	0.0392419		REPS1	0.164568	0.000148537
RET	-0.431122	0.000557374		RET	-0.375608	0.00936581		RET	0.0555146	0.219772
RFC3	-0.145843	0.0564692		RFC3	-0.0359981	0.726463		RFC3	0.109845	0.08107
RFC4	-0.123002	0.0573855		RFC4	-0.0649539	0.358779		RFC4	0.0580477	0.114179
RGMB	-0.337998	0.00262491		RGMB	-0.121623	0.337221		RGMB	0.216375	0.0153614
RHOA	0.774674	0.00358314		RHOA	0.916719	0.00277116		RHOA	0.142045	0.458335
RHOB	0.848669	0.000879409		RHOB	0.433831	0.0626972		RHOB	-0.414839	0.129836
RICTOR	0.0543971	0.533667		RICTOR	0.165838	0.0204243		RICTOR	0.111441	0.0296513
RIMKLA	-0.274192	0.00133249		RIMKLA	-0.211871	0.0105119		RIMKLA	0.0623207	0.101326
RIMKLB	0.0582805	0.796709		RIMKLB	0.0129565	0.915809		RIMKLB	-0.0453241	0.911229
RIN1	-0.787354	8.11889e-05		RIN1	-0.970885	1.18539e-05		RIN1	-0.18353	0.494429
RIPK1	0.163974	0.0568854		RIPK1	0.105491	0.0909459		RIPK1	-0.0584831	0.654058
RIPK2	0.0185406	0.989415		RIPK2	0.29588	0.0214584		RIPK2	0.27734	8.02168e-05
RIPK3	-0.138134	0.119043		RIPK3	-0.0830419	0.358476		RIPK3	0.0550923	0.293011
RNF43	-0.271844	0.00575922		RNF43	-0.109365	0.277574		RNF43	0.16248	0.00427897
RNLS	-0.248799	0.000589198		RNLS	-0.0546436	0.314513		RNLS	0.194156	0.000252174
ROBO4	0.0769044	0.740635		ROBO4	0.241333	0.0940505		ROBO4	0.164428	0.0152449
ROCK1	0.272065	0.00105132		ROCK1	0.49089	5.91867e-05		ROCK1	0.218825	0.017673
ROPN1	-0.370882	0.00097234		ROPN1	-0.250519	0.0413301		ROPN1	0.120363	0.0777278
ROR2	-0.0843201	0.20407		ROR2	-0.0488055	0.631665		ROR2	0.0355146	0.195698
RORA	-0.0130879	0.69627		RORA	0.0778853	0.413331		RORA	0.0909731	0.0403312
RORC	-0.375477	0.000696387		RORC	-0.345005	0.00485829		RORC	0.030472	0.49467
RPA3	-0.196969	0.0183097		RPA3	-0.0775212	0.345551		RPA3	0.119448	0.0494446
RPL23	0.848429	0.00389514		RPL23	0.839487	0.0050807		RPL23	-0.00894219	0.827377
RPL7A	0.341291	0.0138913		RPL7A	0.356527	0.0135652		RPL7A	0.0152363	0.918217
RPLP0	-0.0702201	0.710698		RPLP0	-0.111276	0.687819		RPLP0	-0.0410563	0.942281
RPS27A	0.221347	0.0248218		RPS27A	0.306782	0.00654036		RPS27A	0.0854348	0.278107
RPS6	0.53081	0.00733065		RPS6	0.691192	0.00332303		RPS6	0.160382	0.420125
RPS6KA6	-0.20364	0.0130229		RPS6KA6	-0.115086	0.225435		RPS6KA6	0.0885539	0.121628
RPS6KB1	-0.281644	0.0136667		RPS6KB1	-0.199462	0.14633		RPS6KB1	0.0821816	0.164524
RPTOR	-0.269295	0.000440821		RPTOR	-0.159733	0.0189021		RPTOR	0.109562	0.00374896
RRAD	0.137097	0.640178		RRAD	0.111042	0.525104		RRAD	-0.0260549	0.817083
RRAS2	-0.213242	0.0106808		RRAS2	-0.142339	0.063323		RRAS2	0.0709024	0.125499
RRM2	-0.112676	0.601163		RRM2	-0.023868	0.759427		RRM2	0.088808	0.121385
RSAD2	-0.153956	0.132129		RSAD2	-0.0906994	0.491437		RSAD2	0.063257	0.183857
RUNX1	0.174477	0.0645587		RUNX1	0.133721	0.102939		RUNX1	-0.040756	0.571744
RUNX1T1	-0.282684	0.015006		RUNX1T1	-0.214744	0.0966193		RUNX1T1	0.0679395	0.126855
RUNX3	-0.158934	0.0352903		RUNX3	-0.15897	0.0528146		RUNX3	-3.58966e-05	0.408011
RYBP	0.0607758	0.310918		RYBP	0.0711489	0.268306		RYBP	0.0103731	0.844031
S100A12	-0.390987	0.307113		S100A12	0.306456	0.0195755		S100A12	0.697442	0.106681
S100A7	-0.342059	0.0196105		S100A7	-0.327318	0.040282		S100A7	0.014741	0.438745
S100A8	-0.118527	0.727626		S100A8	0.319992	0.0952234		S100A8	0.438518	0.224382
S100A9	-0.14046	0.642735		S100A9	0.114654	0.130809		S100A9	0.255114	0.265146
S100B	-0.236277	0.0019446		S100B	-0.170231	0.172611		S100B	0.0660466	0.338424
SAA1	-0.851706	0.0830698		SAA1	-0.637745	0.17349		SAA1	0.213961	0.626634
SAMD9	0.0233681	0.800401		SAMD9	0.0550831	0.393763		SAMD9	0.031715	0.248344
SAMSN1	-0.138699	0.655537		SAMSN1	-0.176964	0.281549		SAMSN1	-0.038265	0.651803
SBNO2	-0.068839	0.970485		SBNO2	-0.628029	0.00115724		SBNO2	-0.55919	0.000951475
SCGB1A1	0.513756	0.446101		SCGB1A1	0.640517	0.0726096		SCGB1A1	0.126761	0.329059
SDHA	0.128753	0.0827032		SDHA	-0.00213691	0.708991		SDHA	-0.13089	0.0266696
SELE	-0.60036	0.0249455		SELE	-0.171364	0.348819		SELE	0.428996	0.0491107
SELENOK	-0.21304	0.0192574		SELENOK	-0.00831216	0.865894		SELENOK	0.204728	0.0142469
SELL	-0.325288	0.0936506		SELL	0.100799	0.25134		SELL	0.426087	0.00558823
SELP	-0.321253	0.00208534		SELP	0.0392684	0.572899		SELP	0.360521	0.000459926
SELPLG	-0.258682	0.0200163		SELPLG	-0.213879	0.08785		SELPLG	0.0448038	0.264141
SEMG1	-0.211129	0.0197517		SEMG1	-0.215846	0.0078474		SEMG1	-0.00471702	0.38622
SERINC1	0.555296	0.0300159		SERINC1	0.642045	0.0216862		SERINC1	0.0867493	0.316965
SERINC2	-0.12392	0.383183		SERINC2	-0.0991873	0.520778		SERINC2	0.0247325	0.600417
SERINC3	0.32603	0.017789		SERINC3	0.40783	0.00880859		SERINC3	0.0818	0.110205
SERINC5	0.225314	0.000970798		SERINC5	0.132094	0.00163206		SERINC5	-0.0932205	0.156795
SERPINA1	0.461154	0.0860866		SERPINA1	0.246365	0.106668		SERPINA1	-0.214789	0.630706
SERPINB2	-0.50751	0.000645257		SERPINB2	-0.130599	0.153838		SERPINB2	0.376911	0.00275614
SERPING1	1.26164	0.000937783		SERPING1	0.812878	0.00540328		SERPING1	-0.448765	0.0158249
SERPINH1	0.175986	0.189613		SERPINH1	0.00578158	0.891572		SERPINH1	-0.170205	0.404794
SETD2	0.0473641	0.432605		SETD2	0.0968287	0.151714		SETD2	0.0494646	0.345243
SF3A1	0.271323	0.00389462		SF3A1	0.345521	0.00688219		SF3A1	0.0741979	0.380048
SF3A3	0.0887895	0.230958		SF3A3	0.0439981	0.595323		SF3A3	-0.0447914	0.629786
SF3B1	0.631268	0.00137827		SF3B1	0.612147	0.0021289		SF3B1	-0.0191208	0.54682
SFN	-0.24357	0.169284		SFN	-0.047269	0.958498		SFN	0.196301	0.205451
SFRP2	0.223784	0.155236		SFRP2	-0.0333298	0.753437		SFRP2	-0.257114	0.00176
SFTPA1	5.27309	0.0240417		SFTPA1	0.687362	0.0572819		SFTPA1	-4.58573	0.131266
SFTPB	5.0814	0.00650152		SFTPB	1.04015	0.0218983		SFTPB	-4.04125	0.225767
SFTPC	0.56713	0.592597		SFTPC	0.454348	0.248257		SFTPC	-0.112781	0.48691
SFTPD	0.565448	0.00423618		SFTPD	0.401837	0.00991211		SFTPD	-0.163611	0.313385
SFXN1	-0.0409889	0.359514		SFXN1	-0.0531491	0.217632		SFXN1	-0.0121603	0.765833
SGK1	0.878418	0.0031423		SGK1	0.658614	0.00817743		SGK1	-0.219804	0.00287692
SGK2	-0.36094	7.24067e-05		SGK2	-0.215017	0.00829548		SGK2	0.145924	0.0109177
SH2B2	-0.322015	0.0110182		SH2B2	-0.0807007	0.624947		SH2B2	0.241314	0.0599506
SH2D1B	-0.314248	0.0103928		SH2D1B	-0.133006	0.310022		SH2D1B	0.181243	0.00749337
SHC1	0.187548	0.0817726		SHC1	0.168479	0.197906		SHC1	-0.0190687	0.72803
SHC2	-0.432351	4.62802e-05		SHC2	-0.263722	0.00458523		SHC2	0.168629	0.0047782
SHC3	-0.2626	0.0242427		SHC3	-0.0522116	0.78175		SHC3	0.210388	0.0143235
SHC4	-0.401147	0.00426563		SHC4	-0.230773	0.124467		SHC4	0.170374	0.0164848
SIGIRR	-0.0728858	0.238061		SIGIRR	-0.00964937	0.893429		SIGIRR	0.0632364	0.192342
SIGLEC1	-0.120601	0.117364		SIGLEC1	-0.0391884	0.795898		SIGLEC1	0.0814129	0.0778012
SIGLEC5	-0.209137	0.166912		SIGLEC5	-0.269376	0.0862115		SIGLEC5	-0.0602389	0.532353
SIGLEC8	-0.130219	0.0270036		SIGLEC8	-0.111219	0.0792437		SIGLEC8	0.019	0.271292
SIN3A	0.124738	0.193658		SIN3A	0.0972271	0.21792		SIN3A	-0.0275104	0.894945
SIRPA	0.194774	0.0480037		SIRPA	0.288574	0.0106504		SIRPA	0.0938003	0.482804
SIRPB2	-0.203468	0.000651094		SIRPB2	-0.100492	0.0461889		SIRPB2	0.102976	0.00755092
SIRT4	-0.366808	0.00265536		SIRT4	-0.131391	0.30676		SIRT4	0.235417	0.00152901
SIX1	-0.273165	0.00283866		SIX1	-0.2849	0.000123367		SIX1	-0.0117348	0.604673
SKP1	-0.160762	0.0384278		SKP1	-0.00292073	0.955328		SKP1	0.157841	0.00614404
SKP2	-0.207462	0.0704544		SKP2	-0.0509274	0.793565		SKP2	0.156534	0.0255734
SLAMF1	-0.230625	0.0337675		SLAMF1	-0.156995	0.202181		SLAMF1	0.0736306	0.0852748
SLAMF6	-0.0434178	0.468112		SLAMF6	-0.041259	0.797416		SLAMF6	0.00215879	0.433858
SLAMF7	0.109974	0.289058		SLAMF7	-0.0553771	0.976483		SLAMF7	-0.165351	0.215975
SLC11A1	-0.170008	0.81144		SLC11A1	0.093362	0.540076		SLC11A1	0.26337	0.163834
SLC16A1	-0.226865	0.0022006		SLC16A1	-0.232545	0.00572296		SLC16A1	-0.00567977	0.553193
SLC16A2	-0.148822	0.0427368		SLC16A2	-0.0694763	0.361901		SLC16A2	0.0793454	0.137903
SLC1A5	0.31918	0.00634992		SLC1A5	0.365893	0.00216043		SLC1A5	0.0467131	0.283657
SLC25A1	-0.0942765	0.103321		SLC25A1	-0.242708	0.0106338		SLC25A1	-0.148432	0.128041
SLC2A1	-0.0238686	0.775483		SLC2A1	-0.381053	0.004613		SLC2A1	-0.357184	0.00725585
SLC39A6	0.0436108	0.909875		SLC39A6	0.171085	0.0366058		SLC39A6	0.127474	0.0131624
SLC7A5	-0.106044	0.0629388		SLC7A5	-0.162081	0.0311847		SLC7A5	-0.0560367	0.499541
SMAD2	-0.0378841	0.273475		SMAD2	0.0486954	0.367646		SMAD2	0.0865795	0.0740023
SMAD3	-0.126219	0.120134		SMAD3	-0.0663609	0.525114		SMAD3	0.0598583	0.113941
SMAD4	0.274861	0.000433574		SMAD4	0.353408	0.000114209		SMAD4	0.0785469	0.200353
SMAD5	0.133742	0.0482672		SMAD5	0.210599	0.00626774		SMAD5	0.076857	0.0503498
SMAD9	-0.220127	0.00350951		SMAD9	-0.122968	0.0807874		SMAD9	0.0971583	0.0840297
SMAP1	0.197978	0.0190763		SMAP1	0.200869	0.00266062		SMAP1	0.00289092	0.572602
SMARCA4	0.258181	0.00382653		SMARCA4	0.27416	0.0444287		SMARCA4	0.0159783	0.84187
SMARCB1	0.109454	0.0116233		SMARCB1	0.0676202	0.358016		SMARCB1	-0.0418334	0.544201
SMC1A	0.143958	0.0402748		SMC1A	0.0470733	0.428502		SMC1A	-0.0968843	0.0352997
SMC1B	-0.1416	0.0542195		SMC1B	0.0730528	0.468147		SMC1B	0.214653	0.0009683
SMC3	0.0298579	0.872191		SMC3	0.0409259	0.513669		SMC3	0.011068	0.522901
SMPD3	-0.598289	0.000197549		SMPD3	-0.561353	0.00045758		SMPD3	0.036936	0.326904
SNAI1	-0.365967	0.000232027		SNAI1	-0.347902	0.00114545		SNAI1	0.0180651	0.28934
SNAI2	-0.131843	0.0982432		SNAI2	0.104862	0.318294		SNAI2	0.236706	0.00112203
SNCA	-0.243823	0.00387071		SNCA	-0.188855	0.0412633		SNCA	0.0549683	0.181807
SOCS1	-0.397544	0.000150185		SOCS1	-0.310995	0.0301025		SOCS1	0.0865484	0.281855
SOCS2	-0.227668	0.00125441		SOCS2	-0.221697	0.00287334		SOCS2	0.00597106	0.586049
SOCS3	0.0890484	0.267989		SOCS3	-0.387927	0.231189		SOCS3	-0.476975	0.00184718
SOD1	0.25302	0.0755787		SOD1	0.377349	0.0249811		SOD1	0.124329	0.123633
SOD2	-0.404237	0.353761		SOD2	-1.40416	0.000195031		SOD2	-0.999926	0.122862
SOS1	0.0627197	0.385096		SOS1	0.0950356	0.115828		SOS1	0.0323158	0.409819
SOS2	0.109251	0.0924446		SOS2	0.140917	0.0657492		SOS2	0.0316657	0.500957
SOST	-0.347593	0.000617623		SOST	-0.368757	0.00101879		SOST	-0.0211639	0.766885
SOX17	-0.155882	0.218784		SOX17	-0.0850276	0.511996		SOX17	0.0708544	0.273156
SOX2	-0.388004	0.000186501		SOX2	-0.40834	3.37415e-05		SOX2	-0.0203365	0.520841
SOX9	-0.113893	0.0803664		SOX9	-0.0606177	0.461475		SOX9	0.053275	0.125611
SP1	0.207902	0.0020568		SP1	0.139719	0.00312869		SP1	-0.0681831	0.320466
SPA17	-0.0554831	0.319219		SPA17	-0.0469184	0.595565		SPA17	0.00856469	0.786292
SPACA3	-0.22046	0.00690387		SPACA3	-0.271623	0.00350532		SPACA3	-0.0511637	0.782209
SPANXB1	-0.259702	0.0205486		SPANXB1	-0.512875	0.0201054		SPANXB1	-0.253174	0.122923
SPIB	-0.461091	0.00254377		SPIB	-0.221197	0.201868		SPIB	0.239894	0.0544383
SPINK1	-0.268076	0.0359271		SPINK1	-0.265046	0.0422749		SPINK1	0.00303004	0.858321
SPINK5	-0.183502	0.00444049		SPINK5	-0.280512	0.0294933		SPINK5	-0.0970098	0.635307
SPN	0.0179075	0.652766		SPN	0.0832318	0.320734		SPN	0.0653243	0.158765
SPOP	0.0627159	0.576532		SPOP	0.203659	0.000944037		SPOP	0.140943	0.0143454
SPP1	0.776841	0.209675		SPP1	0.24315	0.655004		SPP1	-0.533691	0.538356
SPRED1	0.0953705	0.28887		SPRED1	0.205285	0.0144312		SPRED1	0.109915	0.0362696
SPRY2	-0.168495	0.00858276		SPRY2	-0.177571	0.0240333		SPRY2	-0.00907601	0.776059
SPRY4	0.0578472	0.281407		SPRY4	0.123875	0.123825		SPRY4	0.0660277	0.394886
SRD5A2	-0.232886	0.0155635		SRD5A2	-0.200751	0.068603		SRD5A2	0.032135	0.263229
SREBF1	0.588483	0.00281823		SREBF1	0.379114	0.0133781		SREBF1	-0.209369	0.000506867
SRP54	0.370472	0.00276959		SRP54	0.420971	0.00165628		SRP54	0.0504994	0.399135
SRR	-0.169758	0.0484488		SRR	-0.0826856	0.449646		SRR	0.0870728	0.109036
SRSF2	0.203268	0.00948995		SRSF2	0.0520055	0.433878		SRSF2	-0.151262	0.0582706
SSX1	-1.27639	0.000329879		SSX1	-1.36123	0.000132019		SSX1	-0.0848477	0.877878
SSX4	-0.531668	0.000730775		SSX4	-0.294067	0.0601328		SSX4	0.237601	0.00217579
ST6GAL1	0.0762912	0.277969		ST6GAL1	-0.120187	0.159607		ST6GAL1	-0.196478	0.0093237
STAG2	0.191201	0.0224663		STAG2	0.133345	0.069734		STAG2	-0.0578553	0.0365237
STAT1	0.280734	0.0433315		STAT1	0.399513	0.0190271		STAT1	0.118779	0.377119
STAT2	0.319156	0.00256454		STAT2	0.212295	0.0215393		STAT2	-0.106861	0.0491625
STAT3	0.592685	0.0041874		STAT3	0.361174	0.0338362		STAT3	-0.231511	0.040385
STAT4	-0.106152	0.09794		STAT4	-0.153305	0.0430126		STAT4	-0.0471536	0.392973
STAT5B	0.02447	0.909772		STAT5B	-0.0899323	0.0697367		STAT5B	-0.114402	0.0164149
STAT6	0.459676	0.00272298		STAT6	0.151397	0.167076		STAT6	-0.308279	0.019689
STK11	0.22738	0.000282677		STK11	0.0749115	0.269444		STK11	-0.152468	0.0467438
STK11IP	-0.569291	0.000241632		STK11IP	-0.660855	5.45064e-05		STK11IP	-0.0915638	0.871233
STMN1	0.079148	0.600099		STMN1	0.094353	0.102011		STMN1	0.015205	0.431635
SUV39H2	-0.214069	0.0173486		SUV39H2	-0.144524	0.211849		SUV39H2	0.0695456	0.201075
SYCP1	-0.256162	0.00486769		SYCP1	-0.176797	0.0712477		SYCP1	0.0793652	0.110836
SYK	0.0248295	0.657757		SYK	-0.0317142	0.727909		SYK	-0.0565437	0.545722
SYT17	-0.174828	0.0201688		SYT17	-0.101211	0.192284		SYT17	0.0736166	0.0229592
TAB1	-0.0343736	0.182434		TAB1	-0.107343	0.0227832		TAB1	-0.0729694	0.613842
TACSTD2	-0.0486414	0.844669		TACSTD2	0.149443	0.219784		TACSTD2	0.198085	0.158475
TAF3	-0.124284	0.0336617		TAF3	-0.129499	0.172553		TAF3	-0.00521525	0.658776
TAL1	-0.199499	0.00665049		TAL1	-0.0725385	0.3812		TAL1	0.126961	0.109586
TANK	0.0704423	0.125292		TANK	0.0973056	0.0160388		TANK	0.0268633	0.309142
TAP1	0.102506	0.132544		TAP1	0.182507	0.0409221		TAP1	0.080001	0.419711
TAP2	0.148243	0.105387		TAP2	0.0825334	0.295008		TAP2	-0.06571	0.136141
TAPBP	0.100926	0.12344		TAPBP	-0.122826	0.456475		TAPBP	-0.223752	0.00497343
TAPBPL	0.0185356	0.980114		TAPBPL	-0.0702585	0.274086		TAPBPL	-0.0887941	0.114885
TARP	-0.378839	5.6793e-05		TARP	-0.392586	0.00413375		TARP	-0.0137466	0.793164
TBC1D10B	-0.0891539	0.166698		TBC1D10B	-0.0675973	0.37254		TBC1D10B	0.0215566	0.408722
TBK1	0.0161956	0.922997		TBK1	-0.00653413	0.81222		TBK1	-0.0227297	0.864207
TBL1XR1	0.290966	0.00380288		TBL1XR1	0.25159	0.008238		TBL1XR1	-0.0393763	0.362287
TBP	-0.0342395	0.170775		TBP	-0.129481	0.0361514		TBP	-0.0952414	0.477591
TBXAS1	0.142275	0.144663		TBXAS1	0.129625	0.216002		TBXAS1	-0.0126508	0.697712
TCF3	-0.0359604	0.243562		TCF3	-0.0853208	0.143291		TCF3	-0.0493604	0.973942
TCF7	-0.143516	0.0144025		TCF7	-0.201025	0.00347444		TCF7	-0.0575081	0.848495
TCF7L1	-0.135293	0.0120178		TCF7L1	-0.190448	0.041991		TCF7L1	-0.0551557	0.885466
TCL1A	-0.270858	0.000897811		TCL1A	-0.229731	0.00945947		TCL1A	0.0411277	0.221383
TCL1B	-0.357143	0.000155307		TCL1B	-0.440136	0.000281749		TCL1B	-0.0829921	0.562561
TDO2	-0.115861	0.050652		TDO2	-0.116627	0.122492		TDO2	-0.000766474	0.8202
TECR	0.198704	0.00289778		TECR	0.14093	0.0449536		TECR	-0.0577746	0.323712
TERT	-0.155115	0.130756		TERT	-0.293957	0.0168756		TERT	-0.138842	0.0890248
TET2	-0.0565201	0.208958		TET2	-0.135541	0.112935		TET2	-0.0790206	0.304809
TFDP1	-0.126184	0.108248		TFDP1	-0.131377	0.133851		TFDP1	-0.00519295	0.632572
TFE3	0.126687	0.123433		TFE3	0.0203051	0.847848		TFE3	-0.106382	0.181896
TFEB	-0.214449	0.00569995		TFEB	-0.150083	0.0289753		TFEB	0.0643668	0.195226
TFRC	1.13579	0.0745511		TFRC	1.10567	0.0731982		TFRC	-0.0301211	0.927399
TGFB1	0.504205	0.00231631		TGFB1	0.505991	0.00302863		TGFB1	0.0017858	0.759445
TGFB2	-0.250953	0.00126892		TGFB2	-0.319008	0.000375924		TGFB2	-0.0680547	0.709047
TGFB3	-0.117093	0.237713		TGFB3	-0.317126	0.00925494		TGFB3	-0.200033	0.0943118
TGFBR1	0.217095	0.113265		TGFBR1	0.151876	0.215275		TGFBR1	-0.0652186	0.307869
TGFBR2	0.625846	7.31452e-06		TGFBR2	0.398341	0.00253335		TGFBR2	-0.227506	0.0504706
THBD	0.108674	0.254797		THBD	-0.0379056	0.801298		THBD	-0.14658	0.0937179
THBS1	0.708735	0.196579		THBS1	0.108663	0.366427		THBS1	-0.600072	0.408463
THBS4	-0.255928	0.00369183		THBS4	-0.345678	0.00111744		THBS4	-0.0897496	0.664501
THEM4	-0.249161	0.00185321		THEM4	-0.224212	0.011253		THEM4	0.0249496	0.319171
THY1	0.313009	0.00137914		THY1	0.145445	0.0874623		THY1	-0.167564	0.0304201
TIAM1	-0.263433	0.0103068		TIAM1	-0.279629	0.0125476		TIAM1	-0.0161956	0.962945
TICAM1	-0.148553	0.0183974		TICAM1	-0.166873	0.00931041		TICAM1	-0.0183203	0.928501
TICAM2	-0.104472	0.204107		TICAM2	-0.201777	0.0593547		TICAM2	-0.0973049	0.320281
TIE1	-0.0246194	0.641742		TIE1	0.0629183	0.469685		TIE1	0.0875377	0.218118
TIGIT	-0.320708	0.00878883		TIGIT	-0.302967	0.0426069		TIGIT	0.0177403	0.507019
TIRAP	-0.229876	0.0144821		TIRAP	-0.348138	0.00536373		TIRAP	-0.118262	0.472933
TLK2	-0.104864	0.0977142		TLK2	-0.16123	0.120369		TLK2	-0.0563657	0.954129
TLR1	-0.0477949	0.205415		TLR1	-0.138689	0.0433836		TLR1	-0.0908939	0.208288
TLR10	-0.13271	0.0650719		TLR10	-0.189238	0.0382728		TLR10	-0.0565278	0.867476
TLR2	-0.157795	0.520387		TLR2	-0.101872	0.415636		TLR2	0.0559235	0.920117
TLR3	-0.0746188	0.0970686		TLR3	-0.0764519	0.261979		TLR3	-0.00183311	0.459594
TLR4	0.0673076	0.452403		TLR4	0.100629	0.147701		TLR4	0.0333213	0.472294
TLR5	-0.100361	0.224194		TLR5	-0.166214	0.087088		TLR5	-0.0658525	0.547962
TLR6	-0.177395	0.0179271		TLR6	-0.386313	0.000153252		TLR6	-0.208917	0.00423786
TLR7	-0.297129	0.00307839		TLR7	-0.384736	0.000729749		TLR7	-0.0876075	0.731361
TLR8	-0.288283	0.000273837		TLR8	-0.265189	0.00237985		TLR8	0.0230936	0.342283
TLR9	-0.306084	0.000503011		TLR9	-0.296429	0.00851945		TLR9	0.00965536	0.485203
TLX1	-0.337287	0.00825558		TLX1	-0.245059	0.0277944		TLX1	0.0922276	0.19915
TMEFF2	-0.181605	0.0435806		TMEFF2	-0.226343	0.0290064		TMEFF2	-0.0447385	0.821306
TMEM140	-0.103582	0.0332896		TMEM140	0.0382396	0.613096		TMEM140	0.141821	0.01667
TMEM163	-0.0936988	0.0690649		TMEM163	-0.117805	0.065878		TMEM163	-0.024106	0.905277
TMEM173	0.0816312	0.176031		TMEM173	-0.0702013	0.232764		TMEM173	-0.151832	0.016982
TMEM45B	-0.103857	0.0632358		TMEM45B	-0.176137	0.0266273		TMEM45B	-0.0722796	0.729032
TMPRSS2	0.193812	0.167878		TMPRSS2	0.163561	0.134148		TMPRSS2	-0.0302508	0.833944
TMUB2	0.023565	0.822323		TMUB2	0.00887972	0.963167		TMUB2	-0.0146853	0.685143
TNC	0.716055	0.145557		TNC	0.40841	0.320159		TNC	-0.307644	0.49288
TNF	-0.791534	8.13751e-05		TNF	-0.889021	1.46981e-05		TNF	-0.0974875	0.917476
TNFAIP3	-0.349058	0.331888		TNFAIP3	-0.627479	0.0311279		TNFAIP3	-0.278421	0.297756
TNFAIP6	-0.291359	0.00655235		TNFAIP6	-0.452902	0.0374822		TNFAIP6	-0.161543	0.344788
TNFRSF10A	-0.247665	0.00367786		TNFRSF10A	-0.37198	0.000158813		TNFRSF10A	-0.124315	0.275403
TNFRSF10B	0.284566	0.0180405		TNFRSF10B	0.220345	0.0998667		TNFRSF10B	-0.0642204	0.483548
TNFRSF10C	-0.0456996	0.478409		TNFRSF10C	-0.0898798	0.342342		TNFRSF10C	-0.0441802	0.642658
TNFRSF10D	0.0746178	0.502109		TNFRSF10D	0.107914	0.413737		TNFRSF10D	0.0332961	0.748979
TNFRSF11A	-0.155999	0.0730553		TNFRSF11A	-0.215437	0.0445502		TNFRSF11A	-0.0594382	0.808267
TNFRSF11B	-0.258959	0.0102326		TNFRSF11B	-0.415267	0.0294474		TNFRSF11B	-0.156308	0.289087
TNFRSF12A	-0.565303	0.000194512		TNFRSF12A	-0.495269	0.000709056		TNFRSF12A	0.0700341	0.121987
TNFRSF13B	-0.466332	0.00677121		TNFRSF13B	-0.383492	0.0361414		TNFRSF13B	0.0828401	0.1326
TNFRSF13C	-0.380308	0.00246903		TNFRSF13C	-0.386999	0.00769108		TNFRSF13C	-0.00669059	0.548633
TNFRSF14	-0.069795	0.62798		TNFRSF14	-0.263435	0.0312783		TNFRSF14	-0.19364	0.0471669
TNFRSF17	-0.382279	0.00228448		TNFRSF17	-0.237398	0.0509274		TNFRSF17	0.144881	0.00128323
TNFRSF18	-0.27923	0.0130608		TNFRSF18	-0.0540827	0.661264		TNFRSF18	0.225147	0.000870834
TNFRSF1A	0.438445	0.00100155		TNFRSF1A	0.446149	0.00140341		TNFRSF1A	0.00770415	0.917164
TNFRSF1B	-0.0348249	0.60739		TNFRSF1B	-0.470242	0.136621		TNFRSF1B	-0.435417	0.108951
TNFRSF25	-0.493719	2.76577e-06		TNFRSF25	-0.346747	0.00932186		TNFRSF25	0.146972	0.0780405
TNFRSF4	-0.348797	0.0177374		TNFRSF4	-0.444319	0.00343534		TNFRSF4	-0.095522	0.0526594
TNFRSF8	-0.394546	0.000551361		TNFRSF8	-0.408121	0.00605755		TNFRSF8	-0.0135755	0.756778
TNFRSF9	-0.243216	0.0127117		TNFRSF9	-0.191807	0.0955984		TNFRSF9	0.0514097	0.240692
TNFSF10	0.302598	0.0292787		TNFSF10	0.321194	0.0239499		TNFSF10	0.0185955	0.828946
TNFSF11	-0.288015	0.000678761		TNFSF11	-0.184567	0.0164553		TNFSF11	0.103448	0.0241834
TNFSF12	-0.92096	0.000100421		TNFSF12	-0.882179	0.000521963		TNFSF12	0.0387808	0.226795
TNFSF13	-0.38006	0.00154952		TNFSF13	-0.222858	0.0564874		TNFSF13	0.157202	0.0171938
TNFSF13B	0.117744	0.272085		TNFSF13B	0.0819363	0.392189		TNFSF13B	-0.0358081	0.979372
TNFSF14	-0.397062	0.00673708		TNFSF14	-0.458511	0.00558748		TNFSF14	-0.0614491	0.69457
TNFSF15	-0.142996	0.0823334		TNFSF15	-0.129127	0.211821		TNFSF15	0.0138687	0.529541
TNFSF18	-0.205497	0.145227		TNFSF18	-0.0117732	0.999489		TNFSF18	0.193723	0.00565677
TNFSF8	-0.272811	0.0366518		TNFSF8	-0.240901	0.245939		TNFSF8	0.0319099	0.718241
TNFSF9	-0.367828	0.000402818		TNFSF9	-0.406414	0.00297105		TNFSF9	-0.0385855	0.934736
TNKS	-0.257981	0.00164648		TNKS	-0.161872	0.0306955		TNKS	0.096109	0.0653919
TNN	-0.439987	0.000372952		TNN	-0.395569	0.00253376		TNN	0.0444185	0.271575
TNR	-0.307195	0.0190735		TNR	-0.145577	0.322081		TNR	0.161618	0.00756034
TOLLIP	0.0694808	0.395372		TOLLIP	0.122646	0.115235		TOLLIP	0.0531648	0.0733811
TOP2A	-0.0286104	0.66282		TOP2A	0.207591	0.0635805		TOP2A	0.236201	0.00498874
TP53	0.185261	0.0178577		TP53	0.230904	0.0132953		TP53	0.0456426	0.38417
TP63	-0.0534152	0.468758		TP63	-0.212837	0.0382181		TP63	-0.159421	0.0836591
TP73	-0.303845	6.0709e-05		TP73	-0.161759	0.0291735		TP73	0.142086	0.0140025
TPI1	-0.590202	0.000164576		TPI1	-0.77677	0.0108513		TPI1	-0.186568	0.252265
TPM1	0.69037	0.000187671		TPM1	0.754971	0.000240772		TPM1	0.0646009	0.806272
TPM4	0.928836	0.012822		TPM4	0.922435	0.0144425		TPM4	-0.00640134	0.872092
TPO	-0.170402	0.0851716		TPO	-0.132256	0.314863		TPO	0.0381469	0.306947
TPR	0.190777	0.00332632		TPR	0.259358	8.56632e-05		TPR	0.0685812	0.208131
TPSB2	0.354002	0.085634		TPSB2	0.626822	0.006363		TPSB2	0.272821	0.0540752
TPTE	-0.400892	0.0139148		TPTE	-0.281235	0.0895326		TPTE	0.119657	0.123367
TRAC	-0.157941	0.880163		TRAC	-0.112003	0.858425		TRAC	0.0459377	0.402659
TRAF1	-0.281815	0.108651		TRAF1	-0.206702	0.333276		TRAF1	0.0751134	0.370721
TRAF2	-0.409507	0.000265886		TRAF2	-0.269146	0.0079524		TRAF2	0.140361	0.00681504
TRAF3	-0.196862	0.00761257		TRAF3	-0.230479	0.00574349		TRAF3	-0.0336173	0.784653
TRAF6	-0.240825	0.000746513		TRAF6	-0.00493225	0.942425		TRAF6	0.235893	0.00119586
TRAF7	0.118854	0.0485512		TRAF7	0.154205	0.0247476		TRAF7	0.0353507	0.618152
TRBC1.2	-0.300023	0.506495		TRBC1.2	-0.302996	0.568529		TRBC1.2	-0.00297305	0.904919
TREM1	-0.105737	0.0798606		TREM1	-0.0466019	0.444482		TREM1	0.0591352	0.231704
TREM2	0.14189	0.266076		TREM2	0.199087	0.0677153		TREM2	0.0571966	0.194163
TRGC1.2	-0.375021	0.00429384		TRGC1.2	-0.0697228	0.714155		TRGC1.2	0.305298	0.00225234
TRIM21	-0.120654	0.135664		TRIM21	-0.0720878	0.542397		TRIM21	0.0485667	0.201487
TSC1	0.0277356	0.891682		TSC1	0.114437	0.169864		TSC1	0.0867016	0.0828383
TSHR	-0.306134	0.00648784		TSHR	-0.257001	0.0293118		TSHR	0.0491323	0.306689
TSLP	-0.397998	0.00137737		TSLP	-0.115177	0.347573		TSLP	0.282822	0.000432161
TSPAN7	0.113639	0.282219		TSPAN7	0.242457	0.0569454		TSPAN7	0.128818	0.163136
TTC30A	-0.202877	0.023743		TTC30A	-0.101267	0.28951		TTC30A	0.10161	0.0989436
TTR	-0.245004	0.00024286		TTR	-0.182588	0.00216573		TTR	0.0624155	0.0734577
TUBB	0.332628	0.000887115		TUBB	0.377126	0.000687664		TUBB	0.0444973	0.564168
TWF1	0.107931	0.372158		TWF1	0.254666	0.000488549		TWF1	0.146735	0.0246929
TWIST1	-0.355822	0.00252959		TWIST1	-0.0868752	0.386484		TWIST1	0.268947	2.28012e-05
TXK	-0.261332	0.00752665		TXK	-0.147794	0.166967		TXK	0.113538	0.065891
TXN2	0.0678859	0.416927		TXN2	0.168214	0.204581		TXN2	0.100328	0.411316
TXNIP	1.12765	0.0159554		TXNIP	1.12936	0.0153861		TXNIP	0.00171615	0.835176
TYK2	0.238938	0.00510299		TYK2	0.0176786	0.693032		TYK2	-0.221259	0.00091593
TYMP	0.300584	0.043569		TYMP	0.154735	0.153008		TYMP	-0.14585	0.0380269
TYMS	-0.0623555	0.390041		TYMS	0.114815	0.309483		TYMS	0.177171	0.0369217
U2AF1	-0.0190594	0.907068		U2AF1	-0.0733921	0.367641		U2AF1	-0.0543327	0.25115
UBA7	0.100679	0.118046		UBA7	0.0766361	0.140423		UBA7	-0.0240433	0.74826
UBB	-0.129241	0.757564		UBB	-0.263297	0.632416		UBB	-0.134056	0.303666
UBC	-0.214459	0.0424612		UBC	-0.126946	0.342798		UBC	0.0875127	0.0821872
UBE2C	-0.152896	0.59378		UBE2C	-0.112108	0.948555		UBE2C	0.0407879	0.268485
UBE2T	-0.226272	0.00455214		UBE2T	-0.172567	0.0430791		UBE2T	0.0537055	0.133992
ULBP2	-0.0146898	0.509944		ULBP2	-0.181924	0.409819		ULBP2	-0.167234	0.68009
UQCR10	0.0960255	0.189472		UQCR10	-0.0560212	0.264756		UQCR10	-0.152047	0.0274505
UQCR11	0.103409	0.0438164		UQCR11	0.188831	0.00924048		UQCR11	0.0854214	0.219886
UQCRQ	0.13385	0.0940016		UQCRQ	0.222517	0.0295259		UQCRQ	0.0886672	0.218383
UTY	0.304394	0.000549221		UTY	0.243766	0.00108068		UTY	-0.0606285	0.74379
VCAM1	-0.253809	0.0170618		VCAM1	-0.166561	0.105773		VCAM1	0.0872477	0.140562
VCAN	0.538084	0.0830028		VCAN	0.561172	0.0823399		VCAN	0.023088	0.969696
VEGFA	0.00387126	0.513595		VEGFA	-1.33117	0.000847496		VEGFA	-1.33504	0.000722146
VEGFB	0.456323	0.00495764		VEGFB	0.557302	0.00248853		VEGFB	0.100979	0.143026
VEGFC	-0.0238608	0.31785		VEGFC	-0.021127	0.839255		VEGFC	0.00273384	0.48204
VEGFD	-0.179083	0.0702518		VEGFD	-0.156357	0.284697		VEGFD	0.0227263	0.615017
VHL	-0.111023	0.0590091		VHL	-0.157532	0.0272293		VHL	-0.0465093	0.532085
VSIR	-0.306501	0.000731657		VSIR	-0.175844	0.029482		VSIR	0.130657	0.0146092
VTCN1	-0.316941	0.00588782		VTCN1	-0.214899	0.0709786		VTCN1	0.102042	0.0247359
WEE1	-0.0695752	0.172271		WEE1	0.0453624	0.377513		WEE1	0.114938	0.0383739
WIF1	-0.239762	0.00785834		WIF1	-0.290772	0.0104176		WIF1	-0.0510095	0.725873
WIPF1	0.296959	0.00033056		WIPF1	0.294774	0.000563818		WIPF1	-0.00218431	0.639307
WNT10A	-0.373217	0.00252061		WNT10A	-0.402566	0.00364214		WNT10A	-0.0293488	0.677523
WNT10B	-0.20858	0.0335235		WNT10B	-0.0583099	0.617383		WNT10B	0.15027	0.0246815
WNT2	-0.098467	0.228774		WNT2	0.0652652	0.600248		WNT2	0.163732	0.0181615
WNT2B	-0.197645	0.0107153		WNT2B	-0.0627727	0.397255		WNT2B	0.134873	0.0353186
WNT3	-0.391467	0.0017005		WNT3	-0.347536	0.004287		WNT3	0.0439306	0.242399
WNT3A	-0.695466	0.000305143		WNT3A	-0.564823	0.00498562		WNT3A	0.130644	0.052295
WNT6	-0.277838	0.00898559		WNT6	-0.309034	0.0101387		WNT6	-0.0311964	0.885246
WNT7A	-0.422216	0.000227846		WNT7A	-0.401621	0.000671849		WNT7A	0.0205953	0.435825
XCL1	-0.242042	0.0185436		XCL1	-0.20425	0.0834325		XCL1	0.0377919	0.171659
XCL2	-0.784088	0.000392389		XCL2	-0.954817	7.63225e-06		XCL2	-0.170729	0.322691
XCR1	-0.556466	0.000179248		XCR1	-0.459347	0.00146523		XCR1	0.0971191	0.0682295
XPA	-0.0213218	0.649632		XPA	0.137554	0.135305		XPA	0.158876	0.0118572
YTHDF2	0.117599	0.0539574		YTHDF2	0.266087	3.54114e-05		YTHDF2	0.148488	0.00468563
ZBTB16	0.150364	0.434935		ZBTB16	0.236997	0.238509		ZBTB16	0.0866329	0.395672
ZBTB20	-0.0895235	0.160322		ZBTB20	0.126374	0.0927329		ZBTB20	0.215897	0.0039839
ZC3H12A	-0.338272	0.000120361		ZC3H12A	-0.245574	0.0937321		ZC3H12A	0.0926979	0.553113
ZEB1	0.148482	0.0466236		ZEB1	0.278591	0.00323095		ZEB1	0.130109	0.00162502
ZEB2	0.411371	0.000247153		ZEB2	0.348024	0.00643815		ZEB2	-0.0633471	0.359228
ZIC2	-0.363517	0.000793602		ZIC2	-0.186857	0.0603306		ZIC2	0.17666	0.00480794
ZNF205	-0.523044	2.28091e-05		ZNF205	-0.393891	0.000230855		ZNF205	0.129153	0.0271657

## Sheet: Figure 2_vascular bed
SARS-CoV-2 vs H1N1				SARS-CoV-2 vs dual infection				H1N1 vs dual infection
GENE	Log2FC	pvalue		GENE	Log2FC	pvalue		GENE	Log2FC	pvalue
A2M	1.02119	0.00364421		A2M	0.588188	0.0133054		A2M	-0.219042	0.00970032
ABCA3	0.353584	0.121931		ABCA3	-0.147039	0.351969		ABCA3	-0.0125587	0.0378446
ABCF1	0.670893	0.0422537		ABCF1	-0.0256098	0.115916		ABCF1	-0.142872	0.513823
ABL1	0.205869	0.41279		ABL1	0.234516	0.311244		ABL1	0.0452129	0.109737
ACSF3	0.747228	0.135096		ACSF3	-0.237238	0.0798641		ACSF3	-0.159216	0.61984
ACTA2	0.642237	0.00856109		ACTA2	0.650436	0.0137457		ACTA2	0.0206642	0.676829
ACTB	-0.605728	0.0511056		ACTB	0.0830679	0.27379		ACTB	-0.394828	0.282283
ACVR1B	-0.623623	0.0866856		ACVR1B	-0.0569593	0.484082		ACVR1B	0.0677637	0.186848
ACY1	6.58852	0.00189355		ACY1	-0.411494	0.00128053		ACY1	-0.116788	0.413061
ADH1A	3.85519	0.833584		ADH1A	0.553644	0.407392		ADH1A	-0.182014	0.479057
ADH1B	5.99708	0.276411		ADH1B	1.209	0.0605663		ADH1B	-0.300167	0.248917
ADH1C	-0.0799143	0.500679		ADH1C	0.655687	0.216684		ADH1C	-0.26593	0.513967
ADH6	0.095612	0.464117		ADH6	-0.200036	0.0808583		ADH6	-0.141897	0.508272
ADM	-2.00106	0.680724		ADM	-0.0614342	0.827398		ADM	-0.0499122	0.756419
AFDN	0.745899	0.416158		AFDN	-0.421596	0.147372		AFDN	-0.0614787	0.483557
AKT1	0.124202	0.157941		AKT1	0.246123	0.215772		AKT1	0.0480433	0.854827
AKT2	-0.394898	0.695035		AKT2	-0.044408	0.992256		AKT2	-0.0743684	0.57165
AKT3	0.68722	0.279291		AKT3	0.0437848	0.333931		AKT3	0.031288	0.929945
ALCAM	1.20495	0.0489216		ALCAM	0.265389	0.0636974		ALCAM	0.117671	0.730898
ALDOA	-2.54215	0.806872		ALDOA	0.00762072	0.46628		ALDOA	-0.592466	0.657657
ALDOC	-0.559583	0.0226538		ALDOC	-0.234043	0.0624449		ALDOC	0.0707245	0.217829
AMBP	-0.448095	0.0280917		AMBP	-0.0955486	0.343941		AMBP	-0.0469264	0.337782
AMH	-0.266408	0.149728		AMH	-0.422183	0.00739798		AMH	-0.17656	0.184463
ANGPT1	-0.302698	0.0830709		ANGPT1	0.229916	0.0704125		ANGPT1	0.277153	0.595487
ANGPTL4	0.255006	0.0370241		ANGPTL4	-0.49155	0.0859558		ANGPTL4	-0.528918	0.913793
ANP32B	1.59665	0.0127901		ANP32B	0.273319	0.115639		ANP32B	0.0620011	0.35121
ANXA1	-1.39284	0.939998		ANXA1	0.314585	0.701744		ANXA1	-0.339882	0.711912
API5	-1.86809	0.884041		API5	0.0274847	0.301511		API5	0.13865	0.100121
APOC2	-0.228639	0.294497		APOC2	-0.192721	0.0289287		APOC2	0.00556002	0.43426
APOC3	0.623323	0.0258021		APOC3	0.00199417	0.0836883		APOC3	-0.0330598	0.0957893
APOL6	0.807339	0.358551		APOL6	0.263953	0.0281116		APOL6	0.0391166	0.0328132
APP	-0.423861	0.0948742		APP	0.704562	0.0159214		APP	0.0565721	0.325217
AQP5	-0.446562	0.0378557		AQP5	-0.353112	0.0681108		AQP5	-0.172146	0.293203
ARID1A	-0.835018	0.155832		ARID1A	-0.161455	0.940283		ARID1A	-0.0429856	0.166051
ASL	-0.530316	0.401601		ASL	-0.156723	0.0560437		ASL	-0.118211	0.398663
ASNS	-1.98323	0.00960361		ASNS	-0.339985	0.0889664		ASNS	-0.0864461	0.686557
ATF3	-0.617066	0.317496		ATF3	-0.360663	0.229015		ATF3	-0.257141	0.950711
ATG12	1.63561	0.81027		ATG12	-0.267204	0.62658		ATG12	0.145539	0.889059
ATG16L1	-0.0943851	0.336823		ATG16L1	-0.0747835	0.694009		ATG16L1	0.0423787	0.18526
ATG5	-1.15415	0.500871		ATG5	0.214347	0.178114		ATG5	0.0215643	0.408509
ATG7	0.813619	0.410101		ATG7	0.122165	0.729984		ATG7	0.0104078	0.265007
ATM	0.285634	0.698437		ATM	0.0355698	0.502824		ATM	0.0820912	0.2732
ATOX1	2.4668	0.656275		ATOX1	0.162213	0.256224		ATOX1	0.00647927	0.509863
ATP2A2	0.447111	0.253925		ATP2A2	0.215828	0.14658		ATP2A2	-0.0154434	0.647018
ATP5F1D	-0.0761684	0.294127		ATP5F1D	0.202585	0.22594		ATP5F1D	-0.100055	0.84196
ATP5ME	-3.21293	0.0768043		ATP5ME	0.00203768	0.25447		ATP5ME	-0.0905555	0.265601
ATRX	0.656032	0.0425757		ATRX	0.243548	0.0266793		ATRX	0.219092	0.572855
AXIN2	0.661693	0.970731		AXIN2	-0.566165	0.473489		AXIN2	0.118278	0.395642
AXL	-1.81443	0.0732967		AXL	0.218615	0.258417		AXL	0.00718086	0.991305
B2M	0.515584	0.168996		B2M	0.516542	0.0624733		B2M	-0.0438385	0.432869
BAGE	0.0596189	0.0916063		BAGE	-0.890868	0.0102596		BAGE	-0.0808153	0.122613
BAMBI	-1.29617	0.810637		BAMBI	0.117772	0.695826		BAMBI	0.0516454	0.445605
BAP1	-0.823564	0.37606		BAP1	0.139159	0.174181		BAP1	0.0913488	0.570568
BATF3	-2.97046	0.0938351		BATF3	-0.287329	0.0237229		BATF3	0.0104211	0.95206
BBS1	0.836454	0.247739		BBS1	-0.214945	0.0674188		BBS1	-0.123031	0.722448
BCL2	1.68592	0.265921		BCL2	-0.344436	0.256848		BCL2	0.12473	0.923696
BCL2L1	-1.0525	0.118903		BCL2L1	0.156762	0.221062		BCL2L1	0.0651798	0.771142
BCL6	1.47911	0.754397		BCL6	-0.0295775	0.562643		BCL6	-0.33805	0.238949
BCOR	0.521528	0.827213		BCOR	-0.116199	0.656876		BCOR	0.0449732	0.866976
BIRC3	1.10752	0.778635		BIRC3	-0.000761835	0.499223		BIRC3	-0.0929573	0.662528
BIRC7	-0.924455	0.171733		BIRC7	0.145828	0.897799		BIRC7	-0.0647591	0.145234
BLVRA	-0.0612022	0.830593		BLVRA	0.0650378	0.763791		BLVRA	0.0233195	0.981549
BMI1	-0.708366	0.549873		BMI1	-0.0277126	0.760894		BMI1	0.17392	0.310821
BMP4	2.01726	0.198934		BMP4	-0.118182	0.1418		BMP4	-0.0617517	0.848095
BMP5	1.06985	0.640403		BMP5	-0.265584	0.183017		BMP5	-0.0642916	0.434904
BNIP3	-0.356715	0.972236		BNIP3	0.388972	0.505867		BNIP3	-0.112785	0.477385
BNIP3L	2.34532	0.10378		BNIP3L	-0.0416106	0.726808		BNIP3L	-0.206658	0.0132911
BRD2	2.65269	0.0110097		BRD2	0.0320219	0.0363491		BRD2	0.0912355	0.434779
BRD3	-1.31797	0.615196		BRD3	0.00923137	0.240494		BRD3	-0.154407	0.4801
BRD4	-2.29259	0.222427		BRD4	0.357318	0.182574		BRD4	-0.0607261	0.853393
BRD7	0.623674	0.193444		BRD7	-0.151606	0.154257		BRD7	0.00497604	0.811434
BST2	0.409195	0.695485		BST2	-0.0812913	0.795008		BST2	0.136919	0.508793
C1QA	0.825792	0.0107981		C1QA	0.363204	0.0133306		C1QA	0.17046	0.782068
C1QB	1.6206	0.0354073		C1QB	0.129171	0.103685		C1QB	0.156094	0.423663
C1QBP	1.5387	0.0619747		C1QBP	0.0114304	0.173133		C1QBP	-0.18525	0.554737
C1R	1.12853	0.997659		C1R	0.726333	0.192588		C1R	-0.525421	0.287007
C1S	1.08827	0.997382		C1S	0.525152	0.313182		C1S	-0.312201	0.389338
C3	1.95324	0.0805158		C3	0.280859	0.201297		C3	-0.11498	0.142701
C4A.B	-0.114689	0.0968323		C4A.B	0.217914	0.227704		C4A.B	-0.223418	0.136858
C7	0.929153	0.0475171		C7	0.819131	0.0106755		C7	0.0443324	0.950229
C8G	-0.570369	0.0720582		C8G	-0.54056	6.1e-05		C8G	-0.27968	0.0232897
CACNA1C	0.216295	0.00453702		CACNA1C	0.176155	0.177541		CACNA1C	0.0310772	0.466241
CACNA1G	-0.553555	0.175727		CACNA1G	-0.137468	0.239378		CACNA1G	0.0294504	0.678898
CACNA1H	0.246245	0.414936		CACNA1H	0.0801034	0.309386		CACNA1H	0.0170305	0.761874
CACNA2D1	2.43004	0.00850757		CACNA2D1	-0.115793	0.152099		CACNA2D1	-0.0310369	0.189623
CALML3	-0.505152	0.0627142		CALML3	-0.143615	0.0467059		CALML3	-0.087318	0.839561
CAPN2	-0.308923	0.112834		CAPN2	0.581519	0.0956982		CAPN2	-0.000966272	0.995312
CASP1	0.901749	0.154785		CASP1	-0.329435	0.000191088		CASP1	-0.237654	0.078147
CASP8	-0.850218	0.0217472		CASP8	0.0273739	0.475057		CASP8	-0.00463546	0.0450912
CBL	1.51311	0.576797		CBL	-0.00792564	0.616431		CBL	-0.0469305	0.927747
CBLC	-1.2577	0.285845		CBLC	-0.412683	0.392847		CBLC	-0.201672	0.975756
CC2D1B	0.725952	0.341793		CC2D1B	-0.182969	0.536541		CC2D1B	-0.0926595	0.204533
CCL13	-0.858328	0.136365		CCL13	0.462417	0.0448175		CCL13	0.204119	0.0775425
CCL15	-0.785673	0.0717563		CCL15	-0.939713	0.0104367		CCL15	-0.196966	0.186571
CCL18	0.819214	0.281951		CCL18	0.265833	0.38604		CCL18	0.0674436	0.863511
CCL19	-2.79895	0.15485		CCL19	-0.816908	0.0355555		CCL19	-0.519914	0.562443
CCL2	0.235965	0.623052		CCL2	-0.590677	0.514985		CCL2	-0.386363	0.700339
CCL21	1.14658	0.613249		CCL21	0.0734873	0.735212		CCL21	-0.0442955	0.812498
CCL3	-0.600911	0.729286		CCL3	-0.854789	0.254833		CCL3	-0.202976	0.0175765
CCND1	0.136245	0.10982		CCND1	0.0522229	0.103428		CCND1	0.141977	0.668254
CCND2	0.313578	0.533712		CCND2	0.0920572	0.342754		CCND2	0.0186435	0.854711
CCND3	1.76244	0.924448		CCND3	-0.00463908	0.649241		CCND3	0.0808906	0.607324
CCR7	0.531408	0.0627077		CCR7	-0.0246653	0.258992		CCR7	-0.0135626	0.222864
CD14	-0.726663	0.063733		CD14	-0.0656565	0.597795		CD14	-0.0620433	0.274355
CD163	-1.73165	0.135028		CD163	0.835656	0.0333697		CD163	0.0320708	0.475913
CD164	1.08308	0.0246183		CD164	0.418283	0.00864497		CD164	0.134361	0.407648
CD19	-2.81944	0.774543		CD19	-0.274198	0.408905		CD19	0.0963714	0.387764
CD1E	-0.436078	0.00806483		CD1E	-0.476852	0.00887022		CD1E	-0.0605568	0.754787
CD22	-0.0156089	0.388401		CD22	-0.263691	0.11001		CD22	-0.227209	0.24193
CD24	-1.43751	0.594757		CD24	-0.35948	0.0283295		CD24	-0.0880922	0.181637
CD244	0.175748	0.37179		CD244	-0.00774095	0.950031		CD244	0.0802823	0.102749
CD247	1.12126	0.547618		CD247	-0.233517	0.0812362		CD247	-0.0966694	0.119661
CD276	0.503066	0.763432		CD276	0.110842	0.39206		CD276	0.182049	0.278685
CD300A	0.416258	0.176492		CD300A	-0.0642296	0.251176		CD300A	-0.11043	0.56285
CD33	-0.771674	0.0822748		CD33	-0.0120438	0.288319		CD33	-0.148295	0.984051
CD34	0.686824	0.13207		CD34	0.190079	0.0931962		CD34	0.136386	0.86009
CD36	-0.448977	0.17225		CD36	0.0811153	0.27687		CD36	0.0174694	0.711114
CD37	0.823279	0.0259937		CD37	-0.0814085	0.305654		CD37	0.0140689	0.42215
CD3D	-0.454082	0.954819		CD3D	0.0270685	0.962362		CD3D	0.00304116	0.988083
CD3EAP	1.81147	0.238764		CD3EAP	-0.199461	0.261534		CD3EAP	-0.0594145	0.992181
CD4	0.718586	0.0299641		CD4	0.188347	0.0987841		CD4	0.0361097	0.121661
CD40	1.54388	0.110304		CD40	-0.503917	0.178599		CD40	-0.156302	0.0352113
CD44	1.68426	0.0968253		CD44	0.0340121	0.945199		CD44	-0.273419	0.318665
CD46	0.2997	0.155907		CD46	0.350313	0.0229253		CD46	-0.00870068	0.489145
CD47	0.331616	0.246029		CD47	0.0668942	0.326468		CD47	-0.0399577	0.574438
CD48	1.51193	0.171195		CD48	-0.0437884	0.718157		CD48	-0.0818983	0.11654
CD53	1.39644	0.490003		CD53	-0.265787	0.108355		CD53	-0.23526	0.217348
CD55	1.10782	0.326342		CD55	-0.0688064	0.402745		CD55	-0.240751	0.926208
CD58	1.2296	0.613509		CD58	-0.11998	0.147642		CD58	-0.197419	0.228239
CD59	1.59099	0.18221		CD59	0.113819	0.452394		CD59	-0.154629	0.451089
CD63	0.738513	0.638539		CD63	0.392199	0.278455		CD63	-0.359362	0.636881
CD68	1.32443	0.0390807		CD68	0.623159	0.00835073		CD68	0.186655	0.319453
CD69	0.939497	0.611502		CD69	-0.146632	0.100582		CD69	-0.170699	0.207949
CD74	-0.0242724	0.0983013		CD74	0.453394	0.0920232		CD74	-0.0779423	0.974081
CD81	-0.223656	0.0021349		CD81	0.618241	0.00263585		CD81	-0.00026468	0.838447
CD83	0.00226945	0.78198		CD83	-0.218622	0.165524		CD83	-0.207153	0.282661
CD86	1.16192	0.0577611		CD86	0.13432	0.934104		CD86	0.0860123	0.0111859
CD8A	0.752628	0.783642		CD8A	-0.213048	0.525246		CD8A	-0.0251571	0.321509
CD8B	0.347004	0.333613		CD8B	-0.000620174	0.701071		CD8B	0.0844559	0.64115
CD9	0.500849	0.0120189		CD9	0.4	0.0490811		CD9	0.0175713	0.719079
CD97	0.323151	0.00872636		CD97	0.169454	0.0465527		CD97	0.0373993	0.361565
CD99	-0.208012	0.00476996		CD99	0.418637	0.00661402		CD99	0.104757	0.739128
CDC14B	0.904682	0.642554		CDC14B	0.028075	0.992972		CDC14B	0.020124	0.739465
CDC25B	0.439275	0.734733		CDC25B	-0.0539695	0.548994		CDC25B	-0.0887698	0.676756
CDH1	-0.342247	0.92111		CDH1	-0.0554438	0.795453		CDH1	0.0238907	0.82994
CDH5	-0.387643	0.109082		CDH5	0.344592	0.083277		CDH5	-0.0034139	0.970504
CDK2	-0.0152905	0.720546		CDK2	0.0496139	0.648769		CDK2	0.00424093	0.947395
CDK4	0.468792	0.541162		CDK4	0.0118706	0.946956		CDK4	0.088392	0.496772
CDK6	-2.41372	0.1566		CDK6	0.0291155	0.281921		CDK6	0.0304615	0.749235
CDKN1A	-1.02635	0.0453276		CDKN1A	-0.0720748	0.247001		CDKN1A	-0.0967821	0.256509
CDKN1B	-0.980326	0.211584		CDKN1B	0.174518	0.1006		CDKN1B	0.0819308	0.398596
CDKN1C	-0.370427	0.575276		CDKN1C	-0.375467	0.0999837		CDKN1C	-0.0181359	0.14774
CDKN2A	0.078145	0.748304		CDKN2A	-0.50223	0.0166127		CDKN2A	-0.184365	0.0141353
CDKN2D	-0.66233	0.0287014		CDKN2D	-0.299191	0.0133358		CDKN2D	-0.104841	0.865203
CEACAM3	0.00656968	0.175881		CEACAM3	-0.188756	0.830973		CEACAM3	-0.0116396	0.38316
CEACAM6	-1.27646	0.72589		CEACAM6	0.17294	0.429491		CEACAM6	0.130804	0.356003
CEACAM8	-0.097856	0.138779		CEACAM8	0.0704004	0.973787		CEACAM8	0.107047	0.336801
CEBPB	1.06486	0.506915		CEBPB	-0.0744768	0.646088		CEBPB	-0.196551	0.791742
CEBPE	-1.03701	0.455564		CEBPE	0.0802401	0.561365		CEBPE	0.234463	0.25517
CFB	0.0343593	0.245077		CFB	-0.251597	0.0499311		CFB	-0.31134	0.967042
CFI	-0.474912	0.594845		CFI	0.142387	0.60185		CFI	0.0852912	0.816024
CFP	-1.38087	0.0620173		CFP	-0.325932	0.024939		CFP	-0.166727	0.390948
CHIT1	-0.340792	0.509254		CHIT1	-0.177627	0.242945		CHIT1	-0.0492785	0.541091
CHUK	0.194753	0.0427712		CHUK	-0.0358314	0.417709		CHUK	0.051815	0.337209
CIC	-1.95003	0.105404		CIC	-0.163542	0.262671		CIC	-0.0238601	0.331103
CKLF	-0.877962	0.476283		CKLF	-0.143479	0.157766		CKLF	-0.0231756	0.653898
CLEC14A	0.619565	0.0783786		CLEC14A	0.196045	0.0515739		CLEC14A	0.10266	0.608004
CLEC4A	0.0274252	0.00150354		CLEC4A	-0.404711	0.00307541		CLEC4A	-0.0603385	0.419725
CLEC4E	0.680955	0.431418		CLEC4E	-0.06128	0.64915		CLEC4E	0.00400849	0.644436
CLEC7A	0.930631	0.692591		CLEC7A	0.0682869	0.902607		CLEC7A	0.0225015	0.536948
CLU	-0.0337969	0.463272		CLU	-0.258227	0.511533		CLU	-0.508636	0.999005
CMKLR1	-0.357557	0.201213		CMKLR1	0.0157398	0.679401		CMKLR1	-0.0652884	0.468319
CMTM6	-0.216572	0.0278846		CMTM6	0.222337	0.0679182		CMTM6	0.0951873	0.985736
CNOT2	0.244537	0.123673		CNOT2	0.113988	0.0383247		CNOT2	0.0319872	0.756125
CNTFR	1.38923	0.328446		CNTFR	-0.0167	0.940397		CNTFR	0.0922947	0.226846
COL11A2	1.33391	0.0678433		COL11A2	-0.0269363	0.466874		COL11A2	-0.0647595	0.257206
COL17A1	-0.152944	0.139137		COL17A1	0.0086432	0.468208		COL17A1	-0.0383203	0.491149
COL1A1	-0.493449	0.163814		COL1A1	2.0379	0.0864855		COL1A1	0.358865	0.0381258
COL1A2	1.37919	0.208001		COL1A2	1.36485	0.127479		COL1A2	0.0318557	0.17364
COL27A1	0.0728829	0.0578434		COL27A1	-0.308763	0.386165		COL27A1	-0.101569	0.0599185
COL2A1	1.58784	0.0511771		COL2A1	-0.130049	0.0491795		COL2A1	-0.0363857	0.660247
COL3A1	1.69366	0.20927		COL3A1	1.80174	0.128923		COL3A1	0.0564818	0.124014
COL4A5	1.39832	0.0190331		COL4A5	0.166007	0.0252408		COL4A5	0.175125	0.64231
COL5A1	1.01281	0.200692		COL5A1	0.999963	0.117624		COL5A1	0.164351	0.0697281
COL5A2	1.46455	0.215573		COL5A2	1.03686	0.105719		COL5A2	0.305881	0.00385745
COL6A3	1.00259	0.0623465		COL6A3	0.70281	0.0936677		COL6A3	-0.234945	0.584585
COLEC12	-0.369076	0.159827		COLEC12	0.347169	0.0810906		COLEC12	0.160638	0.545349
COX4I1	1.22291	0.400091		COX4I1	0.141867	0.0838333		COX4I1	-0.0518054	0.660114
COX5B	-1.04273	0.560291		COX5B	0.0402255	0.806174		COX5B	-0.144264	0.628768
COX6A1	-0.672926	0.311335		COX6A1	0.0498012	0.207687		COX6A1	0.0498687	0.643446
COX6B1	-1.81291	0.134173		COX6B1	0.332988	0.0373567		COX6B1	-0.0618764	0.508773
CPSF7	-0.879485	0.112315		CPSF7	-0.036676	0.185084		CPSF7	0.0875712	0.602715
CR1	3.44964	0.232203		CR1	-0.0904105	0.492228		CR1	-0.0656403	0.858616
CRABP2	-0.631165	0.202453		CRABP2	0.0104111	0.906018		CRABP2	0.116773	0.209522
CREBBP	-1.95684	0.41158		CREBBP	-0.15632	0.841648		CREBBP	-0.0247555	0.485465
CSF1	-2.09236	0.708995		CSF1	0.316644	0.154989		CSF1	0.0709855	0.278548
CSF1R	-1.16527	0.308479		CSF1R	-0.0682164	0.513556		CSF1R	-0.0312751	0.625525
CSF2RB	-0.377246	0.790763		CSF2RB	-0.247843	0.654092		CSF2RB	0.120525	0.391125
CSF3R	-0.369515	0.35025		CSF3R	-0.606482	0.085811		CSF3R	-0.166659	0.374348
CST2	0.688352	0.124982		CST2	-0.660827	0.0380172		CST2	-0.048168	0.815728
CT45A1	-0.200263	0.15065		CT45A1	-0.365546	0.0962029		CT45A1	-0.0955942	0.794202
CTAG1B	0.230872	0.216181		CTAG1B	-0.0850758	0.165803		CTAG1B	0.190961	0.374183
CTNNB1	-0.174297	0.0862976		CTNNB1	0.20098	0.16128		CTNNB1	-0.13766	0.782056
CTSH	-1.08791	0.194867		CTSH	0.188612	0.164009		CTSH	0.268234	0.734788
CTSL	0.186491	0.4693		CTSL	0.158541	0.613121		CTSL	-0.046698	0.233772
CTSS	-2.05068	0.754281		CTSS	-0.0543147	0.71618		CTSS	-0.062863	0.989948
CTSW	-1.72976	0.538209		CTSW	-0.242508	0.446544		CTSW	0.0479596	0.674944
CUL1	0.0799413	0.41604		CUL1	-0.130449	0.553729		CUL1	-0.0150349	0.229656
CX3CL1	-2.82367	0.386672		CX3CL1	-0.0295546	0.302915		CX3CL1	0.215474	0.660685
CXCL1	-1.69457	0.32669		CXCL1	-0.793099	0.0588451		CXCL1	-0.189149	0.247466
CXCL12	-1.38153	0.0562735		CXCL12	0.0776991	0.843183		CXCL12	-0.0162113	0.244008
CXCL2	0.490549	0.569871		CXCL2	-0.544731	0.1772		CXCL2	-0.0509532	0.36849
CXCL8	0.988291	0.47936		CXCL8	-0.245494	0.935826		CXCL8	0.0246357	0.322473
CXCL9	-0.868467	0.542443		CXCL9	-0.60381	0.927696		CXCL9	-0.152865	0.0307652
CXCR4	-0.00132426	0.957879		CXCR4	-0.09753	0.4933		CXCR4	-0.142177	0.488367
CYBB	1.56606	0.007639		CYBB	0.268442	0.0114226		CYBB	0.127104	0.558989
CYP4A22	-2.59435	0.0158458		CYP4A22	-0.172966	0.0929581		CYP4A22	0.0562741	0.379161
CYP8B1	0.662415	0.364121		CYP8B1	-0.0995234	0.481604		CYP8B1	-0.0231703	0.620741
DAB2	0.462662	0.332082		DAB2	0.0691466	0.703203		DAB2	-0.101567	0.563873
DDIT3	-0.446189	0.88205		DDIT3	-0.179949	0.575721		DDIT3	-0.0095595	0.520721
DDIT4	-0.599498	0.592247		DDIT4	-0.411294	0.126542		DDIT4	-0.995738	0.644023
DGLUCY	1.10073	0.997258		DGLUCY	-0.0517799	0.619865		DGLUCY	-0.0193594	0.537863
DHX58	-0.179344	0.374555		DHX58	-0.129291	0.251175		DHX58	-0.137107	0.626725
DIPK2B	0.660661	0.0004368		DIPK2B	-0.168912	0.0193732		DIPK2B	-0.0544626	0.241561
DKK2	-1.45353	0.3102		DKK2	-0.312836	0.868918		DKK2	0.0255847	0.367037
DLL3	1.8538	0.886092		DLL3	-0.147969	0.207596		DLL3	-0.18362	0.05857
DLL4	1.2175	0.0524033		DLL4	-0.00700552	0.182349		DLL4	0.133851	0.235101
DNAJC14	-1.54398	0.945705		DNAJC14	0.103344	0.551372		DNAJC14	0.0251219	0.521992
DNMT1	-1.51736	0.374358		DNMT1	-0.227665	0.124403		DNMT1	-0.112011	0.34605
DOCK9	0.713357	0.384643		DOCK9	0.372959	0.184969		DOCK9	0.0729437	0.417663
DST	0.484639	0.00145689		DST	0.354736	0.0103013		DST	-0.015851	0.92485
DTX3	-0.754272	0.415572		DTX3	-0.150633	0.962344		DTX3	0.118661	0.627022
DTX3L	0.643802	0.857995		DTX3L	-0.114748	0.859279		DTX3L	0.0789977	0.938437
DUSP1	-0.187119	0.00631794		DUSP1	0.506552	0.0149512		DUSP1	0.0210137	0.0915059
DUSP10	2.82135	0.891411		DUSP10	0.0357478	0.870534		DUSP10	0.0118455	0.720592
DUSP2	0.0167219	0.419072		DUSP2	-0.344111	0.234779		DUSP2	-0.0502479	0.79771
DUSP4	-2.36861	0.868737		DUSP4	0.321049	0.344686		DUSP4	0.216156	0.452742
DUSP5	-2.36674	0.610264		DUSP5	-0.171518	0.718621		DUSP5	-0.0320655	0.185209
DUSP6	1.44908	0.962774		DUSP6	-0.026601	0.292007		DUSP6	-0.361081	0.149953
E2F3	0.356953	0.30073		E2F3	-0.176088	0.0650433		E2F3	-0.150652	0.580784
E2F4	-0.952119	0.945046		E2F4	-0.134084	0.623061		E2F4	0.134212	0.604842
ECSIT	0.820232	0.355772		ECSIT	-0.507746	0.373895		ECSIT	0.107142	0.946186
EDN1	-0.98669	0.477367		EDN1	-0.0745601	0.161252		EDN1	-0.342521	0.425527
EFNA1	-0.617295	0.725077		EFNA1	-0.169085	0.387379		EFNA1	-0.0761413	0.136232
EGR1	-2.58932	0.151464		EGR1	-0.377513	0.327741		EGR1	0.049197	0.39106
EHHADH	0.919044	0.961543		EHHADH	-0.107629	0.345739		EHHADH	-0.075346	0.284981
EIF2AK2	1.3569	0.206085		EIF2AK2	-0.172919	0.999211		EIF2AK2	0.0283425	0.140393
EIF4EBP1	7.99077	0.526725		EIF4EBP1	0.124868	0.197153		EIF4EBP1	0.120652	0.395578
EIF5AL1	0.746028	0.00757708		EIF5AL1	-0.633632	0.0093022		EIF5AL1	0.0279028	0.329786
ELK1	3.13205	0.855214		ELK1	-0.188471	0.016557		ELK1	-0.167105	0.039807
ELMO1	0.436123	0.777854		ELMO1	0.039128	0.840261		ELMO1	-0.0973104	0.913152
ELOB	0.903404	0.70182		ELOB	0.19224	0.827404		ELOB	-0.104937	0.901712
ENG	-1.23188	0.684523		ENG	0.187036	0.382211		ENG	-0.330963	0.810241
ENO1	-0.257976	0.668072		ENO1	-0.381515	0.0486646		ENO1	-0.521074	0.0112111
ENTPD1	1.8487	0.00785142		ENTPD1	0.0701558	0.00619529		ENTPD1	0.0353187	0.253595
EP300	1.13981	0.089756		EP300	0.424207	0.047365		EP300	0.159948	0.381362
EPO	0.704215	0.00585091		EPO	-0.232598	0.0941907		EPO	0.0657246	0.223162
ERCC2	0.648284	0.218037		ERCC2	-0.0687179	0.395884		ERCC2	0.0140048	0.43724
ERG	0.435307	0.984704		ERG	0.162631	0.634815		ERG	0.0282057	0.677984
ERO1A	-0.295796	0.243051		ERO1A	-0.257022	0.0145316		ERO1A	-0.527556	0.204236
ESR2	-1.57766	0.649506		ESR2	0.102721	0.987153		ESR2	0.0309419	0.481141
ETS1	0.541794	0.0267091		ETS1	0.159812	0.0561466		ETS1	-0.0407888	0.0822788
ETS2	-0.910425	0.320925		ETS2	0.15632	0.27805		ETS2	-0.0845627	0.95269
ETV1	1.20943	0.959948		ETV1	0.177784	0.230963		ETV1	0.0914653	0.0552785
ETV7	0.620409	0.683029		ETV7	0.037256	0.508741		ETV7	0.259772	0.389696
EWSR1	0.779083	0.0400776		EWSR1	0.0276817	0.207122		EWSR1	-0.0427527	0.0498308
F12	-0.687262	0.0224775		F12	-0.307931	0.061268		F12	-0.0893324	0.312763
F13A1	0.536374	0.00283957		F13A1	0.685042	0.00332917		F13A1	0.202814	0.646721
FADD	0.33793	0.347588		FADD	-0.163086	0.11936		FADD	-0.140985	0.514831
FAM30A	-1.83898	0.779461		FAM30A	0.0829998	0.851373		FAM30A	0.0184147	0.946325
FCER1G	-1.1875	0.909258		FCER1G	0.0565968	0.229065		FCER1G	0.0389217	0.356736
FCGR1A	1.85081	0.341179		FCGR1A	-0.0514594	0.477043		FCGR1A	0.0992655	0.581913
FCGR2A	0.100854	0.101501		FCGR2A	0.0340752	0.168478		FCGR2A	0.0143399	0.398491
FCGR2B	0.199162	0.142204		FCGR2B	-0.131135	0.325217		FCGR2B	0.0531282	0.34924
FCGR3A	-1.22346	0.710935		FCGR3A	-0.120508	0.724541		FCGR3A	0.026656	0.616218
FCGRT	0.0807277	0.0523865		FCGRT	0.284871	0.0784598		FCGRT	-0.0802455	0.527056
FCN1	-1.03189	0.412082		FCN1	-0.228289	0.131508		FCN1	-0.147387	0.380783
FGF14	2.07475	0.0687657		FGF14	-0.128761	0.0530409		FGF14	-0.0905161	0.886748
FGF18	-1.55158	0.225601		FGF18	0.0844317	0.798324		FGF18	0.107297	0.148413
FGF2	0.950125	0.471287		FGF2	0.202957	0.406047		FGF2	0.150703	0.0644586
FGF3	0.895349	0.326071		FGF3	0.0217706	0.827807		FGF3	0.118488	0.211282
FGF7	0.627177	0.0832706		FGF7	-0.0707627	0.671247		FGF7	-0.18561	0.190969
FGF8	-0.0312639	0.143643		FGF8	-0.222363	0.458168		FGF8	0.131286	0.267478
FGFR1	-1.39525	0.0325087		FGFR1	-0.0168523	0.536566		FGFR1	-0.0634124	0.0574977
FGFR3	0.94205	0.431737		FGFR3	-0.0391461	0.264626		FGFR3	-0.0703543	0.642393
FGFR4	1.44503	0.474735		FGFR4	-0.193979	0.0413507		FGFR4	-0.15177	0.0928389
FH	1.66045	0.707418		FH	-0.0726656	0.474055		FH	-0.0371819	0.639399
FLG	1.81992	0.0128018		FLG	-0.409032	0.00178713		FLG	-0.141593	0.159885
FLNA	2.11529	0.00188506		FLNA	0.466968	0.0338501		FLNA	-0.179678	0.348658
FLNB	1.03967	0.93167		FLNB	0.0161901	0.825862		FLNB	-0.118179	0.722708
FLNC	-0.168487	0.00758248		FLNC	0.00325072	0.857782		FLNC	-0.17852	0.405796
FLT1	-2.05598	0.390908		FLT1	0.320696	0.395616		FLT1	-0.18205	0.919547
FN1	5.98922	0.55845		FN1	1.96296	0.135945		FN1	-0.254437	0.0912211
FOLH1B	-0.392854	0.361444		FOLH1B	-0.206776	0.0076085		FOLH1B	-0.196707	0.0385797
FOS	-0.734406	0.240785		FOS	-0.0986861	0.319767		FOS	-0.124317	0.604937
FOXA2	-1.28304	0.0178346		FOXA2	-0.670213	0.00337314		FOXA2	-0.121879	0.102911
FOXC1	2.97484	0.832993		FOXC1	-0.149742	0.711375		FOXC1	0.124143	0.816934
FOXL2	0.687985	0.00563789		FOXL2	-0.273657	0.0215832		FOXL2	-0.159509	0.852074
FOXO4	0.125678	0.06976		FOXO4	-0.178888	0.161742		FOXO4	-0.00366479	0.501651
FPR1	-1.10531	0.135668		FPR1	-0.225249	0.261531		FPR1	-0.0915806	0.70382
FST	-0.36216	0.885979		FST	0.321546	0.325756		FST	-0.0200939	0.247568
FSTL3	1.77944	0.439004		FSTL3	-0.00608722	0.556294		FSTL3	-0.137352	0.903335
FUBP1	0.941291	0.141889		FUBP1	-0.126194	0.846074		FUBP1	-0.0728597	0.218482
FURIN	0.00898072	0.0829468		FURIN	0.15526	0.389778		FURIN	-0.141047	0.203494
FUT5	0.902116	0.02646		FUT5	-0.119447	0.410084		FUT5	0.106217	0.0301999
FUT8	-0.284795	0.219333		FUT8	-0.37839	0.629627		FUT8	-0.00669053	0.10009
FYN	-8.40426	0.172298		FYN	-0.113482	0.57075		FYN	-0.168974	0.0673518
FZD1	0.692246	0.654551		FZD1	-0.0528734	0.378182		FZD1	-0.101558	0.704219
FZD2	2.19068	0.0722231		FZD2	-0.353043	0.040717		FZD2	-0.149979	0.845645
FZD4	1.72786	0.54453		FZD4	0.127555	0.912861		FZD4	0.00330352	0.232747
FZD6	0.424343	0.445026		FZD6	0.0451346	0.354861		FZD6	0.0813854	0.751875
FZD7	-0.399102	0.510151		FZD7	-0.0938922	0.794556		FZD7	0.123919	0.246484
FZD8	0.330867	0.358487		FZD8	0.0418384	0.669514		FZD8	-0.0187329	0.449552
G6PD	-1.65405	0.489238		G6PD	0.206792	0.950231		G6PD	-0.143771	0.496452
GABPA	-0.579435	0.706107		GABPA	0.162376	0.835572		GABPA	-0.0909635	0.28626
GADD45A	-0.536191	0.38673		GADD45A	0.256104	0.110882		GADD45A	0.114098	0.144063
GADD45B	-1.20479	0.616564		GADD45B	-0.133398	0.610451		GADD45B	-0.1787	0.942066
GAS1	-2.13942	0.103793		GAS1	0.0263095	0.374006		GAS1	-0.0686025	0.300094
GATA1	1.44915	0.126281		GATA1	-0.286269	0.182197		GATA1	-0.00836509	0.803399
GATA2	0.778906	0.239819		GATA2	-0.259565	0.676563		GATA2	-0.0958435	0.0604511
GBP1	0.103557	0.527173		GBP1	0.10613	0.385511		GBP1	0.222457	0.395314
GBP2	0.798403	0.261111		GBP2	-0.369402	0.951788		GBP2	0.0981976	0.0752901
GBP4	-0.402012	0.443783		GBP4	-0.140007	0.452827		GBP4	0.18592	0.90724
GDF15	0.802527	0.111366		GDF15	0.358542	0.158736		GDF15	-0.029395	0.442879
GDF6	0.957484	0.258748		GDF6	0.0680784	0.465855		GDF6	-0.00143384	0.476533
GIMAP4	5.57099	0.0218035		GIMAP4	0.260669	0.0283319		GIMAP4	0.192968	0.885173
GIMAP6	1.8102	0.306876		GIMAP6	0.15277	0.185777		GIMAP6	0.104079	0.938292
GLI1	-0.00932248	0.057719		GLI1	-0.294978	0.0744386		GLI1	-0.148742	0.873927
GLI3	-0.47568	0.740115		GLI3	0.226678	0.454577		GLI3	0.069864	0.163023
GLS	0.764226	0.372608		GLS	0.120833	0.397053		GLS	-9.45e-06	0.780581
GLUD1	1.3637	0.868279		GLUD1	-0.00220353	0.508602		GLUD1	-0.114892	0.587262
GMIP	-0.434137	0.822191		GMIP	-0.0827854	0.404034		GMIP	-0.132051	0.300201
GNA11	-0.473804	0.287236		GNA11	-0.0991176	0.87252		GNA11	-0.0261406	0.276159
GNAQ	0.78921	0.894973		GNAQ	0.0593472	0.349904		GNAQ	0.136044	0.52244
GNAS	-1.91503	0.00592071		GNAS	0.350253	0.0153106		GNAS	-0.093396	0.461032
GNG12	0.567323	0.00992621		GNG12	0.421325	0.0441681		GNG12	-0.0505116	0.680627
GNG4	-0.229604	0.214047		GNG4	-0.110845	0.371525		GNG4	0.0152296	0.682501
GOT2	-1.09808	0.271533		GOT2	0.134236	0.411842		GOT2	0.143287	0.0702616
GPC4	1.06471	0.00469318		GPC4	-0.190738	0.612964		GPC4	-0.130041	0.0236852
GPI	4.24642	0.610742		GPI	-0.179905	0.077839		GPI	-0.198217	0.246056
GPR160	1.12462	0.0138722		GPR160	-0.378848	0.0715044		GPR160	0.0319961	0.43127
GPSM3	-1.75595	0.501253		GPSM3	0.0133946	0.589894		GPSM3	0.0592345	0.913225
GPT	1.71217	0.0148979		GPT	-0.415938	0.0121938		GPT	-0.0289675	0.681541
GPX1	-1.74694	0.162879		GPX1	0.0700638	0.490577		GPX1	-0.162606	0.0751493
GPX4	-0.548213	0.27275		GPX4	0.241616	0.262569		GPX4	-0.0872579	0.810066
GRB2	-0.688843	0.143424		GRB2	-0.0166328	0.724159		GRB2	-0.0597255	0.083117
GSK3B	-0.443303	0.323152		GSK3B	-0.121998	0.43413		GSK3B	-0.00862965	0.974036
GTF3C1	-0.950912	0.317871		GTF3C1	-0.0293043	0.813584		GTF3C1	-0.0955167	0.178186
GZMM	0.492639	0.596684		GZMM	-0.519548	0.161679		GZMM	-0.146563	0.251888
H2AX	0.499299	0.551735		H2AX	-0.233636	0.228038		H2AX	-0.0466861	0.392308
H3.3A	0.314628	0.0927825		H3.3A	-0.235953	0.559293		H3.3A	-0.0687637	0.13044
H3.5	-1.55063	0.0300144		H3.5	-0.108601	0.0645103		H3.5	-0.0171796	0.38706
H3C10	0.0187827	0.361504		H3C10	-0.290636	0.924319		H3C10	-0.000877666	0.358557
H3C2	1.61279	0.186561		H3C2	0.490036	0.425254		H3C2	0.189768	0.0821462
H3C8	0.0192668	0.00497452		H3C8	0.110415	0.154344		H3C8	0.14187	0.324118
HAS2	-0.861144	0.136023		HAS2	-0.196384	0.63837		HAS2	-0.141498	0.0803161
HDAC1	0.0683716	0.73953		HDAC1	-0.250106	0.116365		HDAC1	-0.232567	0.0480943
HDAC10	0.428627	0.129229		HDAC10	0.00160799	0.87308		HDAC10	0.0728137	0.453561
HDAC11	0.486712	0.0761143		HDAC11	-0.284211	0.00523206		HDAC11	-0.115445	0.39692
HDAC5	1.37087	0.374666		HDAC5	0.171163	0.680919		HDAC5	-0.0472371	0.857163
HERC6	1.71211	0.659128		HERC6	0.371282	0.0917133		HERC6	0.252277	0.0253876
HES1	0.9653	0.817002		HES1	-0.0483051	0.574386		HES1	0.0597814	0.318023
HEY1	0.952283	0.000278527		HEY1	0.314213	0.0012465		HEY1	0.303966	0.980362
HGF	1.06439	0.97688		HGF	0.112722	0.550817		HGF	0.0647672	0.531885
HIF1A	0.170287	0.403685		HIF1A	0.131802	0.985458		HIF1A	-0.27837	0.373838
HK1	1.42813	0.398649		HK1	-0.0396021	0.711833		HK1	-0.140135	0.138778
HLA.A	-0.122556	0.630159		HLA.A	0.427312	0.541527		HLA.A	-0.294719	0.37397
HLA.B	0.316798	0.574298		HLA.B	0.498302	0.0837529		HLA.B	-0.0304557	0.261531
HLA.C	-3.71677	0.2792		HLA.C	0.288056	0.139222		HLA.C	-0.0563948	0.736759
HLA.DMA	0.816966	0.159637		HLA.DMA	0.108636	0.306856		HLA.DMA	-0.0275306	0.394943
HLA.DMB	0.298827	0.349551		HLA.DMB	-0.04294	0.752254		HLA.DMB	-0.0271732	0.392552
HLA.DPA1	-0.753235	0.126461		HLA.DPA1	0.374608	0.0131143		HLA.DPA1	0.0877801	0.0838617
HLA.DQA1	-0.416156	0.0265762		HLA.DQA1	-0.0680826	0.203145		HLA.DQA1	0.0422424	0.0480238
HLA.DQA2	0.453003	0.415921		HLA.DQA2	-0.0158432	0.836303		HLA.DQA2	0.060955	0.568988
HLA.DQB1	-0.0293543	0.566599		HLA.DQB1	-0.246387	0.681275		HLA.DQB1	0.0767212	0.894462
HLA.DRA	-3.26984	0.0489559		HLA.DRA	0.558678	0.0492746		HLA.DRA	0.132084	0.977446
HLA.DRB3	-1.65689	0.00469641		HLA.DRB3	0.0309509	0.107649		HLA.DRB3	0.0478507	0.138597
HLA.DRB4	-1.01202	0.192587		HLA.DRB4	-0.286835	0.783308		HLA.DRB4	-0.0852747	0.357159
HLA.DRB5	-0.389468	0.436691		HLA.DRB5	-0.85442	0.0196003		HLA.DRB5	-0.436846	0.0418486
HLA.E	0.77992	0.0231826		HLA.E	0.325744	0.0262719		HLA.E	0.053617	0.265578
HLA.F	-0.138999	0.843823		HLA.F	-0.128292	0.944185		HLA.F	-0.157316	0.861116
HLA.G	0.826376	0.329376		HLA.G	-0.510755	0.312343		HLA.G	0.0922135	0.984392
HMGA1	-1.43183	0.0127289		HMGA1	-0.244443	0.0869211		HMGA1	0.00279891	0.124389
HMGB1	0.206983	0.102051		HMGB1	0.090858	0.110866		HMGB1	0.192099	0.710174
HNF1A	1.16994	0.308585		HNF1A	-0.0670581	0.550947		HNF1A	0.0811686	0.570276
HOPX	-0.00595352	0.974052		HOPX	-0.236733	0.38162		HOPX	-0.0925759	0.3599
HOXA10	2.40492	0.90266		HOXA10	0.0615086	0.970656		HOXA10	0.0273583	0.854088
HOXA9	0.104963	0.0775922		HOXA9	-0.18925	0.218958		HOXA9	-0.110802	0.939522
HSD11B1	1.08035	0.76141		HSD11B1	0.237696	0.287697		HSD11B1	0.127667	0.155198
HSD17B8	-1.08429	0.0186446		HSD17B8	-0.404699	0.0289358		HSD17B8	-0.101467	0.681656
HSP90B1	0.191624	0.155505		HSP90B1	-0.0431351	0.10981		HSP90B1	-0.336031	0.414351
HSPA1A	-2.14537	0.0730301		HSPA1A	-0.991656	0.0264868		HSPA1A	-1.41567	0.216748
HSPA6	-3.40316	0.0140142		HSPA6	-0.285656	0.0693073		HSPA6	-0.176139	0.62737
HSPB1	1.27865	0.494019		HSPB1	0.405083	0.262151		HSPB1	0.0426091	0.0450004
ICAM1	0.31251	0.383532		ICAM1	-0.225095	0.873428		ICAM1	-0.129807	0.303637
ICAM2	0.370881	0.632161		ICAM2	0.00833241	0.71561		ICAM2	-0.0618061	0.972037
ICAM3	-0.220978	0.0489018		ICAM3	-0.318203	0.0195275		ICAM3	-0.0584706	0.724352
ICAM4	-1.13666	0.206938		ICAM4	-0.0919241	0.240398		ICAM4	0.000921754	0.664182
ID1	0.113057	0.795065		ID1	-0.787669	0.458119		ID1	-0.0584514	0.554955
ID2	0.0499497	0.563612		ID2	-0.411262	0.349013		ID2	-0.101388	0.226731
ID4	-1.66743	0.154037		ID4	0.370353	0.0234298		ID4	0.176905	0.0876749
IDH1	1.28696	0.94419		IDH1	0.0534961	0.580417		IDH1	0.0505167	0.674994
IDH2	-0.637256	0.732231		IDH2	0.16341	0.33921		IDH2	0.0125533	0.309144
IDO1	0.950062	0.552153		IDO1	0.317279	0.0858983		IDO1	0.230376	0.0230352
IER3	0.733165	0.483482		IER3	-0.88872	0.352466		IER3	-0.471977	0.976541
IFI16	1.36977	0.366982		IFI16	-0.177706	0.418698		IFI16	-0.21886	0.764396
IFI27	0.312557	0.034868		IFI27	0.232631	0.0565538		IFI27	0.133884	0.987967
IFI35	0.2454	0.32041		IFI35	-0.313794	0.194879		IFI35	-0.0263905	0.687179
IFI6	-0.486992	0.126979		IFI6	0.294412	0.727724		IFI6	0.00998618	0.0579256
IFIH1	-3.73101	0.176864		IFIH1	-0.269143	0.0416066		IFIH1	-0.0127378	0.756207
IFIT3	-0.581371	0.749623		IFIT3	0.177978	0.274143		IFIT3	0.114045	0.503034
IFITM1	0.821775	0.511197		IFITM1	0.130796	0.245738		IFITM1	-0.0670772	0.815452
IFITM2	0.851273	0.684036		IFITM2	0.12486	0.951795		IFITM2	-0.399779	0.712697
IFNA1	-0.273446	0.43173		IFNA1	-0.223767	0.354698		IFNA1	-0.402668	0.994605
IFNA17	-0.516736	0.172739		IFNA17	-0.114632	0.198594		IFNA17	-0.0958843	0.825618
IFNA7	0.213372	0.273058		IFNA7	0.0369162	0.994073		IFNA7	-0.0729238	0.273141
IFNAR1	1.08261	0.970723		IFNAR1	-0.20628	0.630032		IFNAR1	0.0429029	0.583599
IFNAR2	-0.350599	0.723025		IFNAR2	-0.153379	0.798849		IFNAR2	-0.0130659	0.182527
IFNGR1	-1.28681	0.292331		IFNGR1	0.313019	0.260796		IFNGR1	0.0024777	0.778256
IFNGR2	-1.39964	0.638995		IFNGR2	-0.184036	0.18593		IFNGR2	-0.286085	0.0942663
IFNL1	1.58736	0.122184		IFNL1	-0.26349	0.12478		IFNL1	-0.0823858	0.774485
IFNL2	-1.84773	0.0640686		IFNL2	-0.243435	0.148622		IFNL2	0.0500547	0.356921
IFNLR1	-0.470949	0.0111388		IFNLR1	-0.213919	0.12156		IFNLR1	0.0409999	0.516364
IGF1R	-1.19603	0.0016117		IGF1R	-0.0153458	0.245311		IGF1R	0.04084	0.154725
IGF2R	1.50054	0.808541		IGF2R	0.201137	0.394014		IGF2R	-0.0576501	0.415542
IGFBP3	0.281503	0.103399		IGFBP3	0.371462	0.0611728		IGFBP3	0.291606	0.44691
IGLL1	1.4956	0.505735		IGLL1	-1.6675	0.337815		IGLL1	-0.438256	0.295191
IKBKB	0.0494466	0.298445		IKBKB	-0.0783452	0.497259		IKBKB	0.127173	0.692803
IKBKG	-0.746101	0.603383		IKBKG	-0.143841	0.0348188		IKBKG	-0.184204	0.204471
IL10RA	4.88481	0.645662		IL10RA	-0.323329	0.0855822		IL10RA	-0.0960431	0.0172403
IL10RB	0.572783	0.0408364		IL10RB	-0.0941966	0.863527		IL10RB	-0.0388867	0.0596144
IL11RA	-0.692083	0.418514		IL11RA	-0.391282	0.0215113		IL11RA	-0.138034	0.0860071
IL12RB1	0.0103736	0.435019		IL12RB1	-0.637599	0.0664291		IL12RB1	-0.191822	0.158529
IL13RA1	-0.579545	0.174448		IL13RA1	0.12694	0.451626		IL13RA1	-0.0791629	0.417207
IL17RA	-0.411181	0.316793		IL17RA	-0.0672712	0.241215		IL17RA	-0.129692	0.858084
IL1R1	-0.719069	0.995649		IL1R1	0.258367	0.828717		IL1R1	-0.312768	0.836943
IL1R2	-0.447134	0.0380806		IL1R2	-0.136854	0.199966		IL1R2	-0.244855	0.877919
IL1RAP	-0.546258	0.127736		IL1RAP	-0.195492	0.0178269		IL1RAP	-0.108016	0.608106
IL1RL1	-0.136598	0.405931		IL1RL1	0.510294	0.254939		IL1RL1	-0.160317	0.851121
IL1RL2	-0.722669	0.583992		IL1RL2	-0.0733714	0.290699		IL1RL2	-0.0174477	0.768093
IL2	-1.80168	0.0110317		IL2	-0.0908549	0.148206		IL2	0.0270055	0.119232
IL21R	2.84956	0.0448394		IL21R	-0.404184	0.000286143		IL21R	-0.300636	0.0324349
IL24	0.58232	0.0558628		IL24	-0.089046	0.152411		IL24	-0.0628367	0.634189
IL26	0.276571	0.115088		IL26	-0.178704	0.288658		IL26	-0.112191	0.456856
IL2RA	-1.10307	0.863148		IL2RA	0.109909	0.0818162		IL2RA	0.0980437	0.0815687
IL2RB	4.3153	0.038689		IL2RB	-0.223556	0.0806973		IL2RB	-0.152338	0.559808
IL2RG	0.429175	0.310037		IL2RG	-0.414528	0.0130209		IL2RG	-0.2744	0.0363832
IL32	-0.30277	0.492897		IL32	-0.0895404	0.992317		IL32	-0.109503	0.400349
IL33	-0.00284268	0.315671		IL33	-0.0724588	0.791806		IL33	-0.0650748	0.463489
IL34	1.20008	0.45265		IL34	-0.207682	0.265198		IL34	-0.0612209	0.741049
IL3RA	1.05202	0.503448		IL3RA	0.141761	0.602178		IL3RA	-0.0553285	0.953675
IL4	-0.915749	0.528496		IL4	0.767051	0.107842		IL4	0.350511	0.0760137
IL4R	-0.730779	0.584713		IL4R	-0.116905	0.475946		IL4R	-0.128138	0.319715
IL6	1.48011	0.610762		IL6	-1.2699	0.225988		IL6	-0.752619	0.341219
IL6R	4.11154	0.470785		IL6R	0.0205915	0.351349		IL6R	-0.231545	0.0886099
IL6ST	-0.549036	0.49971		IL6ST	0.147525	0.220427		IL6ST	-0.13731	0.775951
IL7R	-0.568286	0.354268		IL7R	0.165219	0.274655		IL7R	0.104344	0.0179426
ILF3	-0.916343	0.727604		ILF3	-0.116274	0.111018		ILF3	-0.0857309	0.26897
INHBA	-1.04975	0.657157		INHBA	0.211305	0.223082		INHBA	-0.0176808	0.303381
INHBB	-0.548616	0.786514		INHBB	0.218911	0.529092		INHBB	0.0796934	0.401091
INPP5D	0.043339	0.970311		INPP5D	-0.141729	0.679081		INPP5D	-0.0614495	0.65413
IRAK1	-0.401209	0.207413		IRAK1	-0.214994	0.270128		IRAK1	-0.0819179	0.905987
IRAK2	-1.00905	0.510861		IRAK2	-0.208222	0.169096		IRAK2	-0.194518	0.0895302
IRAK3	0.597995	0.422677		IRAK3	0.126221	0.684161		IRAK3	-0.0821704	0.764549
IRF2	2.01154	0.958984		IRF2	-0.0390588	0.989907		IRF2	-0.00642329	0.96619
IRF3	2.11148	0.170069		IRF3	0.05522	0.77805		IRF3	0.0675654	0.0626853
IRF4	-1.31242	0.0297422		IRF4	-0.365772	0.0949215		IRF4	-0.0562726	0.666322
IRF5	-0.00698521	0.916617		IRF5	-0.062172	0.962705		IRF5	0.133654	0.907154
IRF7	1.45455	0.030797		IRF7	0.126583	0.955558		IRF7	0.100996	0.0306514
IRF8	1.09665	0.124842		IRF8	-0.232428	0.933649		IRF8	-0.0748701	0.0545496
IRF9	0.233077	0.699167		IRF9	-0.110908	0.858039		IRF9	0.00528612	0.526242
IRGM	-0.127544	0.146916		IRGM	-0.355804	0.0378468		IRGM	-0.148531	0.364195
ISG15	-0.352929	0.531129		ISG15	0.0664688	0.986626		ISG15	0.0123802	0.494453
ISG20	0.0936854	0.411345		ISG20	-0.149388	0.0971207		ISG20	-0.217113	0.0263837
ITGA1	0.336262	0.382892		ITGA1	0.779434	0.0948558		ITGA1	0.06267	0.0544007
ITGA2	-0.907211	0.00594703		ITGA2	-0.160599	0.108098		ITGA2	0.030751	0.200097
ITGA3	0.694558	0.070258		ITGA3	0.11215	0.155314		ITGA3	0.0838503	0.549282
ITGA5	-1.17044	0.6319		ITGA5	0.812953	0.178236		ITGA5	-0.273927	0.254593
ITGA7	0.121948	0.150949		ITGA7	0.359984	0.0420067		ITGA7	0.0174535	0.462651
ITGA8	0.658005	0.000219284		ITGA8	-0.0376291	0.0907592		ITGA8	0.0832573	0.0602527
ITGA9	1.44017	0.852265		ITGA9	0.116987	0.453493		ITGA9	0.147153	0.534468
ITGAE	0.374284	0.00027694		ITGAE	-0.157021	0.00233805		ITGAE	-0.105365	0.0786129
ITGAL	-2.215	0.0234079		ITGAL	-0.0129979	0.20334		ITGAL	-0.0250673	0.389926
ITGAV	1.16368	0.0159209		ITGAV	0.284107	0.0253335		ITGAV	0.0708283	0.474091
ITGAX	-0.733605	0.215437		ITGAX	-0.15297	0.546454		ITGAX	-0.0698254	0.909934
ITGB1	0.901505	0.0444851		ITGB1	0.591712	0.037443		ITGB1	0.0542418	0.807802
ITGB2	-0.27622	0.31213		ITGB2	-0.406967	0.0823331		ITGB2	-0.0941536	0.501064
ITGB3	0.529757	0.0196501		ITGB3	-0.121352	0.217344		ITGB3	-0.164298	0.861858
ITGB4	0.14915	0.810395		ITGB4	-0.193572	0.0902264		ITGB4	-0.131664	0.108773
ITGB6	1.87141	0.395723		ITGB6	-0.0288121	0.796252		ITGB6	-0.0875009	0.338542
ITPK1	-0.573703	0.234433		ITPK1	0.371462	0.204349		ITPK1	0.209509	0.635151
JADE1	-0.33479	0.229491		JADE1	-0.119402	0.515063		JADE1	0.0156581	0.605279
JAG1	-0.288333	0.0527444		JAG1	0.238629	0.047455		JAG1	0.0686482	0.999383
JAG2	-0.237064	0.65977		JAG2	0.0488145	0.79604		JAG2	0.0254006	0.459598
JAK1	0.049907	0.0989886		JAK1	0.173822	0.187441		JAK1	-0.00283164	0.511106
JAK2	-3.64812	0.0155865		JAK2	0.0198143	0.0750203		JAK2	0.0873523	0.214263
JAK3	1.74147	0.642186		JAK3	-0.285888	0.0169588		JAK3	-0.235084	0.028888
JAM3	0.735776	0.0812419		JAM3	0.0265903	0.390497		JAM3	0.0261045	0.458632
JUN	-0.0921643	0.632469		JUN	-0.13836	0.282052		JUN	-0.367706	0.149337
JUNB	0.185711	0.35925		JUNB	-0.432793	0.743432		JUNB	-0.323759	0.471611
JUP	0.448676	0.526861		JUP	-0.142729	0.338424		JUP	-0.0413779	0.206604
KDM5C	0.806387	0.954458		KDM5C	-0.024502	0.810762		KDM5C	-0.0125139	0.827666
KDM6A	0.557707	0.414215		KDM6A	-0.092916	0.474521		KDM6A	-0.0648098	0.877406
KIR2DL1	-1.32326	0.418901		KIR2DL1	0.0526059	0.960285		KIR2DL1	0.0576896	0.422153
KIR2DS3	0.292233	0.0894669		KIR2DS3	-0.362133	0.0185638		KIR2DS3	-0.0172962	0.836226
KITLG	-0.508494	0.0429224		KITLG	0.29528	0.032864		KITLG	0.0933005	0.809685
KLF4	-1.0677	0.109003		KLF4	0.0458399	0.325346		KLF4	-0.0326117	0.293408
KLRD1	-1.1864	0.123495		KLRD1	0.0845193	0.90924		KLRD1	0.0718886	0.375172
KMT2C	1.56828	0.0135332		KMT2C	-0.110444	0.983455		KMT2C	-0.0441147	0.190278
KMT2D	0.36708	0.832545		KMT2D	-0.101754	0.503654		KMT2D	-0.0761144	0.326936
KRAS	-2.0253	0.378076		KRAS	0.180021	0.102225		KRAS	0.0997889	0.487596
KRT1	0.150795	0.280491		KRT1	-0.0851115	0.151155		KRT1	-0.0500347	0.904
KRT14	0.916015	0.0827777		KRT14	-0.433644	0.110156		KRT14	-0.1262	0.328829
KRT17	-0.0923885	0.560114		KRT17	0.106738	0.462911		KRT17	0.164734	0.900711
KRT18	1.43661	0.274283		KRT18	-0.486164	0.19581		KRT18	-0.32562	0.816997
KRT5	-1.11681	0.512894		KRT5	-0.704417	0.239169		KRT5	-0.194921	0.326477
KRT6A.B.C	1.05023	0.0507721		KRT6A.B.C	-0.182333	0.442635		KRT6A.B.C	0.0131332	0.903489
KRT7	0.602122	0.985858		KRT7	0.321111	0.387922		KRT7	0.0451756	0.21456
KYAT1	0.210324	0.128586		KYAT1	-0.278113	0.0122197		KYAT1	-0.225342	0.280317
LAIR2	1.45393	0.743378		LAIR2	-0.536133	0.385667		LAIR2	0.0723785	0.104638
LAMA5	-0.260706	0.0299197		LAMA5	0.100274	0.0994286		LAMA5	-0.0118891	0.640898
LAMB3	0.707136	0.226571		LAMB3	-0.0375978	0.158754		LAMB3	-0.139017	0.984803
LAMC2	2.04208	0.0669293		LAMC2	-0.23817	0.0294766		LAMC2	-0.069807	0.980395
LAMP1	-2.89439	0.0302216		LAMP1	0.567008	0.0244655		LAMP1	-0.00459795	0.98931
LAT	-1.36178	0.104529		LAT	-0.278417	0.0408487		LAT	-0.00983573	0.744955
LBP	-1.04167	0.662827		LBP	-0.233221	0.0162023		LBP	-0.196799	0.0797845
LCOR	-3.94094	0.19399		LCOR	0.018701	0.75265		LCOR	0.0282861	0.447877
LCP1	0.935927	0.499128		LCP1	0.152302	0.571523		LCP1	0.012688	0.926788
LDHB	-0.103463	0.972865		LDHB	0.247996	0.527032		LDHB	-0.0946142	0.473785
LEFTY1	-2.59352	0.909315		LEFTY1	-0.130374	0.623241		LEFTY1	-0.0210691	0.504636
LEPR	-4.87907	0.328576		LEPR	0.115332	0.309776		LEPR	0.0710717	0.973644
LGALS3	-1.28692	0.105823		LGALS3	0.32211	0.109354		LGALS3	-0.0878152	0.786563
LGALS9	-1.47134	0.136083		LGALS9	-0.762104	0.0793201		LGALS9	0.0864203	0.955562
LIF	1.49632	0.315737		LIF	-0.82731	0.477632		LIF	-0.250531	0.865545
LILRA1	1.96422	0.0154554		LILRA1	-0.409053	0.00736643		LILRA1	-0.127015	0.729213
LILRA3	1.45642	0.588306		LILRA3	-0.451846	0.502062		LILRA3	0.0967571	0.793865
LILRA4	0.295785	0.83248		LILRA4	0.33503	0.510047		LILRA4	0.128913	0.516899
LILRA5	0.0686738	0.350923		LILRA5	0.101515	0.947195		LILRA5	-0.0217757	0.414547
LILRB1	0.42831	0.141507		LILRB1	-0.473656	0.141798		LILRB1	-0.103729	0.5011
LILRB2	3.66939	0.857467		LILRB2	-0.457007	0.436458		LILRB2	-0.023986	0.502785
LILRB3	1.94126	0.107961		LILRB3	-0.487405	0.21791		LILRB3	-0.146847	0.835377
LILRB4	-1.2176	0.0442691		LILRB4	-0.406885	0.234453		LILRB4	-0.0772569	0.869774
LOXL2	0.796304	0.694825		LOXL2	0.0303264	0.624392		LOXL2	-0.192928	0.945586
LRP1	1.76896	0.0702439		LRP1	0.544505	0.0714705		LRP1	-0.172966	0.880423
LRP6	-1.15454	0.472989		LRP6	0.219059	0.255505		LRP6	0.0240617	0.655636
LRRC32	-1.26273	0.406742		LRRC32	0.237905	0.396874		LRRC32	0.0368011	0.0907927
LTB	-0.617423	0.457291		LTB	-0.121153	0.525635		LTB	-0.128712	0.727838
LTBP1	-2.82681	0.00450028		LTBP1	0.600011	0.00571594		LTBP1	0.147712	0.66711
LTBR	-1.54096	0.289954		LTBR	0.407368	0.0462354		LTBR	-0.0360421	0.224405
LY6E	-0.596666	0.10387		LY6E	0.519797	0.0786616		LY6E	0.0187716	0.877255
LYN	-0.0237476	0.416266		LYN	-0.118368	0.703583		LYN	0.00512198	0.648486
LYZ	1.66984	0.248951		LYZ	-0.205948	0.709128		LYZ	-0.372178	0.381125
MAF	1.3751	0.330914		MAF	0.352913	0.051057		MAF	0.0822179	0.360547
MAGEA1	1.35058	0.36936		MAGEA1	-0.307712	0.203326		MAGEA1	0.0435874	0.801272
MAGEA12	-0.816778	0.51967		MAGEA12	-0.191849	0.906316		MAGEA12	0.0169844	0.527619
MAGEA3	0.298887	0.16751		MAGEA3	-0.119374	0.259225		MAGEA3	-0.0741029	0.639343
MAGEA4	0.777456	0.100366		MAGEA4	-0.712876	0.111463		MAGEA4	0.0736296	0.737007
MAGEC1	1.19867	0.0587329		MAGEC1	-0.487298	0.0165801		MAGEC1	-0.129367	0.343031
MAGEC2	2.05049	0.011206		MAGEC2	-0.0239154	0.354705		MAGEC2	0.0263103	0.0353192
MAML2	0.521977	0.399692		MAML2	-0.221174	0.0565385		MAML2	-0.212831	0.199679
MAP2K1	-0.789306	0.580153		MAP2K1	0.0463666	0.840958		MAP2K1	-0.175943	0.158871
MAP2K2	1.05237	0.247202		MAP2K2	0.109689	0.425877		MAP2K2	0.00562368	0.98276
MAP3K12	2.94097	0.28725		MAP3K12	0.102188	0.570466		MAP3K12	0.0129463	0.490691
MAP3K14	4.28732	0.648313		MAP3K14	-0.190184	0.787749		MAP3K14	0.00881949	0.748685
MAP3K20	9.15998	0.0970613		MAP3K20	0.100942	0.13173		MAP3K20	0.100398	0.653015
MAP3K5	0.715702	0.720294		MAP3K5	-0.135124	0.533515		MAP3K5	-0.167519	0.401411
MAP3K7	0.621265	0.950927		MAP3K7	0.0736247	0.966278		MAP3K7	-0.0283919	0.983171
MAPK1	0.45352	0.556034		MAPK1	-0.123033	0.178292		MAPK1	-0.185004	0.40092
MAPK10	-0.925295	0.305008		MAPK10	0.20902	0.578256		MAPK10	-0.0380543	0.159547
MAPK11	0.300716	0.0632178		MAPK11	-0.149436	0.0759367		MAPK11	-0.0875906	0.58104
MAPK14	-1.44659	0.71607		MAPK14	0.00099149	0.513416		MAPK14	-0.0578568	0.70229
MAPK3	0.241219	0.650226		MAPK3	-0.0255981	0.426517		MAPK3	-0.255554	0.290693
MAPK8IP1	3.02554	0.967828		MAPK8IP1	0.353568	0.536352		MAPK8IP1	-0.0996864	0.506379
MAPK9	0.276579	0.841601		MAPK9	0.333543	0.491457		MAPK9	-0.0971941	0.586898
MAPKAPK2	-0.117249	0.135483		MAPKAPK2	-0.2241	0.475433		MAPKAPK2	-0.2725	0.0185978
MASP2	0.313452	0.169721		MASP2	0.150222	0.931586		MASP2	-0.0286398	0.134195
MAVS	-1.4426	0.943543		MAVS	-0.0655996	0.392585		MAVS	-0.0210647	0.505812
MBNL1	-0.469473	0.231203		MBNL1	-0.248294	0.280629		MBNL1	-0.0920991	0.701318
MCAM	0.911397	0.0135808		MCAM	0.27199	0.0486871		MCAM	0.0690818	0.363301
MCAT	0.469979	0.0676202		MCAT	-0.0562884	0.668068		MCAT	0.104589	0.134215
MCL1	-0.447405	0.00828149		MCL1	0.0216209	0.0612365		MCL1	-0.103505	0.0118146
MCM7	0.582093	0.906598		MCM7	-0.0897618	0.221667		MCM7	-0.201662	0.230031
MDM2	-0.183934	0.152241		MDM2	0.0617347	0.258201		MDM2	0.062938	0.397752
MEF2C	-0.907185	0.277764		MEF2C	0.288971	0.441737		MEF2C	0.260745	0.907827
MFGE8	0.383458	0.000141217		MFGE8	0.520503	0.0009059		MFGE8	0.216935	0.99123
MIA	-0.290651	0.608655		MIA	-0.506333	0.0958487		MIA	-0.0870158	0.0502461
MICA	0.276707	0.921202		MICA	-0.444814	0.014549		MICA	-0.281098	0.724477
MICB	-0.555994	0.706641		MICB	0.204885	0.741979		MICB	-0.0336496	0.34974
MIF	0.398682	0.0840044		MIF	-0.777677	0.00536547		MIF	-0.782796	0.038296
MKI67	3.05514	0.933171		MKI67	-0.0820956	0.971626		MKI67	-0.00784339	0.966212
MME	0.486679	0.486927		MME	0.00824379	0.612738		MME	-0.0149911	0.948938
MMP11	0.499228	0.623142		MMP11	0.0110799	0.980936		MMP11	0.068574	0.639709
MMP9	2.09662	0.00628893		MMP9	-0.23321	0.0115525		MMP9	-0.132101	0.717761
MMRN2	1.23814	0.0261015		MMRN2	-0.0428767	0.387747		MMRN2	-0.0343034	0.157639
MNAT1	2.87155	0.232076		MNAT1	-0.0985175	0.237846		MNAT1	-0.0233817	0.958878
MPO	0.354459	0.822265		MPO	-0.0505268	0.557125		MPO	-0.0238585	0.65712
MPPED1	0.403257	0.113884		MPPED1	-0.155159	0.302264		MPPED1	0.0215744	0.853122
MR1	0.369576	0.0640936		MR1	-0.302102	0.027061		MR1	-0.310989	0.298058
MRC1	0.556079	0.364994		MRC1	0.623733	0.0279853		MRC1	0.0477864	0.201536
MRE11	2.3361	0.290517		MRE11	-0.210782	0.0646215		MRE11	-0.185791	0.158867
MS4A2	0.680614	0.94787		MS4A2	-0.0709794	0.600151		MS4A2	-0.0299178	0.447642
MS4A6A	-0.691833	0.435901		MS4A6A	0.229913	0.395797		MS4A6A	0.00342951	0.973815
MSH6	-1.06535	0.695469		MSH6	-0.0616339	0.418493		MSH6	-0.0899167	0.531517
MSRB2	0.642014	0.00566566		MSRB2	0.142798	0.382419		MSRB2	0.0205157	0.548164
MTF1	-2.42981	0.6841		MTF1	-0.22378	0.234652		MTF1	-0.130771	0.10691
MTOR	-0.585317	0.361891		MTOR	-0.0479123	0.289736		MTOR	-0.0282152	0.679064
MUC1	-0.0628935	0.934035		MUC1	0.0967247	0.660603		MUC1	0.000536259	0.605427
MUC13	-0.542767	0.256611		MUC13	-0.427313	0.00995196		MUC13	-0.270871	0.0566389
MUC2	-1.40258	0.629967		MUC2	-0.191559	0.190153		MUC2	-0.233031	0.322588
MUC4	-1.01953	0.67552		MUC4	0.186126	0.459499		MUC4	0.0503175	0.134853
MUC5AC	0.787784	0.00284192		MUC5AC	-0.349487	0.00943629		MUC5AC	-0.101161	0.964571
MUC5B	-1.19077	0.247918		MUC5B	-0.240346	0.48254		MUC5B	-0.0228792	0.0602508
MX1	0.257996	0.159658		MX1	0.0873935	0.468089		MX1	-0.0602754	0.371801
MXI1	1.0248	0.453609		MXI1	-0.181867	0.371339		MXI1	-0.113321	0.188135
MYB	-0.611023	0.133315		MYB	-0.480358	0.0262613		MYB	-0.214249	0.133372
MYC	1.86128	0.879109		MYC	0.038317	0.333841		MYC	0.0543415	0.238813
MYCN	0.723369	0.78011		MYCN	-0.0162216	0.994351		MYCN	-0.010755	0.768189
MYCT1	-0.487819	0.248592		MYCT1	-0.107267	0.840918		MYCT1	0.10643	0.36948
NANOG	-0.790426	0.286704		NANOG	-0.205429	0.22575		NANOG	-0.0147848	0.909681
NAPSA	-0.228265	0.733181		NAPSA	-0.151223	0.99916		NAPSA	0.037688	0.615404
NASP	-0.57726	0.0869171		NASP	0.0589845	0.18622		NASP	0.0696859	0.464161
NAT8L	0.193138	0.133161		NAT8L	-0.449208	0.000371462		NAT8L	-0.194567	0.0599834
NBN	1.70502	0.244788		NBN	-0.100047	0.400402		NBN	-0.0235942	0.700445
NCF4	2.23744	0.544265		NCF4	-0.239854	0.171129		NCF4	-0.0744696	0.300167
NCOR1	0.646518	0.0988241		NCOR1	-0.059605	0.916659		NCOR1	-0.0489932	0.191433
NCR1	-1.56312	0.0815793		NCR1	0.0769424	0.771976		NCR1	0.201273	0.0574654
NDC80	1.17234	0.30822		NDC80	0.00948732	0.560263		NDC80	-0.00446196	0.595123
NDUFA1	-0.994638	0.511188		NDUFA1	0.109279	0.397684		NDUFA1	-0.0257281	0.797575
NDUFA11	-0.292541	0.207417		NDUFA11	0.0522624	0.105822		NDUFA11	0.175258	0.777147
NDUFA12	1.13647	0.323989		NDUFA12	0.149621	0.0983483		NDUFA12	0.00771551	0.826995
NDUFA13	-1.81185	0.0536266		NDUFA13	0.153276	0.120245		NDUFA13	-0.0790101	0.288594
NDUFA2	0.021144	0.360506		NDUFA2	-0.0429531	0.782376		NDUFA2	0.0276666	0.627831
NDUFA3	0.293318	0.0413497		NDUFA3	-0.41833	0.0105388		NDUFA3	-0.177946	0.502931
NDUFA4L2	1.01998	0.22537		NDUFA4L2	-0.00119439	0.529197		NDUFA4L2	0.012894	0.721058
NDUFA7	2.4083	0.075389		NDUFA7	-0.24942	0.0171375		NDUFA7	-0.0702867	0.871982
NDUFB1	-1.25619	0.445674		NDUFB1	0.0545514	0.701394		NDUFB1	0.0367364	0.338605
NDUFB10	0.322859	0.886607		NDUFB10	0.203219	0.289817		NDUFB10	-0.0579658	0.38009
NDUFB11	1.93567	0.528576		NDUFB11	0.119379	0.760806		NDUFB11	-0.0704298	0.706987
NDUFB4	-1.06603	0.471396		NDUFB4	-0.211509	0.261459		NDUFB4	-0.201091	0.118421
NDUFB7	-0.112814	0.573581		NDUFB7	-0.65182	0.130267		NDUFB7	-0.097546	0.0258123
NDUFB8	-0.602478	0.369789		NDUFB8	0.174236	0.778504		NDUFB8	0.0140927	0.291067
NDUFS7	-0.832233	0.374709		NDUFS7	-0.336391	0.101117		NDUFS7	-0.168801	0.182172
NDUFS8	-0.755933	0.372876		NDUFS8	-0.0402255	0.845378		NDUFS8	0.0188272	0.210471
NECTIN1	0.825982	0.189657		NECTIN1	-0.122727	0.0183705		NECTIN1	-0.203282	0.222274
NECTIN2	3.99749	0.072827		NECTIN2	-0.105942	0.395465		NECTIN2	0.0613946	0.391138
NF1	-0.0483864	0.728746		NF1	-0.0598359	0.476378		NF1	-0.02325	0.594126
NF2	-1.12527	0.855165		NF2	-0.00753213	0.755591		NF2	0.0239765	0.899805
NFATC1	0.0893795	0.692594		NFATC1	-0.149751	0.127874		NFATC1	-0.177422	0.215772
NFATC3	-0.0644668	0.237276		NFATC3	-0.0571328	0.31673		NFATC3	-0.181651	0.0242584
NFATC4	0.0431842	0.555019		NFATC4	-0.0133242	0.991221		NFATC4	0.0434733	0.511158
NFE2L2	-0.206264	0.0383246		NFE2L2	0.0367925	0.065102		NFE2L2	-0.00670219	0.336007
NFIL3	0.412899	0.680793		NFIL3	-0.155204	0.0882921		NFIL3	-0.413458	0.0421958
NFKB1	3.88464	0.390043		NFKB1	-0.00625751	0.97766		NFKB1	0.0178165	0.360791
NFKB2	0.438699	0.657992		NFKB2	-0.587895	0.00921008		NFKB2	-0.276748	0.000991896
NFKBIA	-1.30544	0.703896		NFKBIA	-0.370465	0.513034		NFKBIA	-0.30542	0.732086
NFKBIZ	0.623551	0.484757		NFKBIZ	-0.191656	0.374352		NFKBIZ	-0.0352119	0.984356
NGF	-1.25597	0.153076		NGF	-0.148374	0.320073		NGF	0.0474237	0.923019
NGFR	-1.73069	0.710883		NGFR	0.340182	0.268518		NGFR	0.164293	0.282488
NID2	0.228359	0.885682		NID2	0.232758	0.963083		NID2	-0.165196	0.877443
NKD1	-1.07893	0.532148		NKD1	-0.210518	0.141126		NKD1	-0.0858358	0.375112
NKG7	-0.38997	0.691965		NKG7	-0.0634621	0.792417		NKG7	0.0837388	0.939156
NLRC5	-0.555116	0.680303		NLRC5	-0.0135177	0.826815		NLRC5	0.0339082	0.754062
NOD1	-0.682456	0.0608761		NOD1	-0.06758	0.246352		NOD1	-0.0359038	0.710787
NOD2	0.0234236	0.388447		NOD2	-0.225111	0.21405		NOD2	-0.140986	0.401541
NODAL	0.995569	0.732235		NODAL	-0.277357	0.100344		NODAL	-0.113912	0.17921
NOS2	1.47377	0.159417		NOS2	-0.0951172	0.119686		NOS2	-0.0702185	0.732151
NOS3	0.158215	0.599527		NOS3	0.0374721	0.261863		NOS3	-0.185564	0.455124
NOTCH1	0.672284	0.0854064		NOTCH1	-0.21013	0.425443		NOTCH1	-0.149475	0.00556149
NOTCH2	1.03846	0.146923		NOTCH2	-0.00949139	0.148701		NOTCH2	0.135891	0.976796
NOTCH3	-0.328331	0.0130926		NOTCH3	0.21898	0.0778683		NOTCH3	-0.0903316	0.186336
NPM1	0.738952	0.855056		NPM1	-0.537826	0.476475		NPM1	-0.000497354	0.451749
NPM2	0.897376	0.127016		NPM2	-0.219308	0.0736044		NPM2	-0.0191286	0.654618
NR3C1	1.34065	0.502506		NR3C1	-0.0466496	0.713731		NR3C1	0.0236109	0.362985
NR4A1	-0.418576	0.118215		NR4A1	-0.393589	0.232352		NR4A1	0.143974	0.245798
NR4A3	0.567573	0.436699		NR4A3	-0.111517	0.860197		NR4A3	0.0448621	0.317273
NRP1	1.6772	0.882648		NRP1	0.0181248	0.495663		NRP1	0.00894916	0.540411
NSD1	1.18911	0.00589855		NSD1	-0.072348	0.057216		NSD1	-0.0305769	0.0464597
NTF3	-1.14047	0.484858		NTF3	-0.229242	0.25676		NTF3	-0.0553561	0.616329
NTRK2	-0.100311	0.652439		NTRK2	-0.0691389	0.529067		NTRK2	-0.0632023	0.319071
NUMBL	0.882574	0.931974		NUMBL	-0.188536	0.0130392		NUMBL	-0.18758	0.0214543
NUP107	0.576532	0.375216		NUP107	-0.153219	0.0918404		NUP107	-0.118593	0.562324
OAS2	-9.69698	0.996408		OAS2	-0.0602075	0.211792		OAS2	-0.00300167	0.481679
OAS3	-1.10531	0.116936		OAS3	-0.243741	0.0407832		OAS3	-0.271402	0.269206
OASL	-0.274633	0.251722		OASL	-0.193182	0.815992		OASL	-0.00150146	0.235631
OAT	3.33588	0.742374		OAT	-0.317103	0.00326224		OAT	-0.263085	0.0521357
OAZ1	-0.813541	0.245283		OAZ1	0.349551	0.102948		OAZ1	-0.258658	0.754857
OLFML2B	-1.55214	0.118466		OLFML2B	0.166929	0.350875		OLFML2B	0.035964	0.735682
ORF1ab	-1.27139	0.289336		ORF1ab	-0.0171594	0.459393		ORF1ab	-0.0783988	0.931546
ORF1ab_REV	2.33002	0.830367		ORF1ab_REV	-0.215929	0.306647		ORF1ab_REV	-0.151103	0.347993
OTC	1.2911	0.265435		OTC	-0.0156014	0.672889		OTC	0.0783829	0.512233
OTOA	-0.850777	0.283198		OTOA	-0.0616952	0.311559		OTOA	-0.0952897	0.96414
P4HA1	0.994048	0.851481		P4HA1	-0.23002	0.0367872		P4HA1	-0.499452	0.0660672
P4HA2	0.96439	0.856438		P4HA2	0.06119	0.944015		P4HA2	-0.204063	0.874025
PALMD	3.38572	0.603755		PALMD	-0.197194	0.45137		PALMD	-0.0958083	0.144534
PARP12	-0.00119683	0.949926		PARP12	-0.115632	0.59219		PARP12	0.00975067	0.55412
PARP4	-1.13297	0.0593295		PARP4	0.06486	0.331546		PARP4	-0.0664124	0.308823
PARP9	-2.38829	0.633599		PARP9	-0.0936184	0.491518		PARP9	-0.0529611	0.304957
PBK	-1.1988	0.68811		PBK	-0.437692	0.208815		PBK	-0.0167738	0.536998
PBRM1	0.748948	0.736986		PBRM1	-0.0868689	0.922622		PBRM1	0.0909063	0.634019
PBX1	-0.107466	0.605455		PBX1	-0.0664861	0.556089		PBX1	-0.0378922	0.923531
PCK2	-0.413112	0.367468		PCK2	-0.00545486	0.725773		PCK2	-0.136649	0.0388401
PCNA	1.31486	0.971449		PCNA	0.144215	0.225367		PCNA	0.105197	0.247806
PDCD1	1.08944	0.396911		PDCD1	-0.549328	0.0454244		PDCD1	-0.0370826	0.0360285
PDGFA	0.620009	0.192438		PDGFA	-0.237704	0.407697		PDGFA	0.0898377	0.596591
PDGFRA	0.75521	0.127706		PDGFRA	0.109365	0.691724		PDGFRA	-0.32134	0.0616849
PDGFRB	-0.735145	0.0623482		PDGFRB	0.556145	0.0555274		PDGFRB	-0.0420382	0.961418
PDK1	-1.23117	0.33139		PDK1	-0.441834	0.375205		PDK1	-0.068475	0.111767
PDPN	-0.462848	0.329508		PDPN	0.162779	0.415847		PDPN	0.0652014	0.966091
PDZK1IP1	0.725102	0.0452541		PDZK1IP1	0.107376	0.782284		PDZK1IP1	-0.0153085	0.074472
PEBP1	0.460056	0.20603		PEBP1	0.454434	0.0652741		PEBP1	-0.0441732	0.70678
PECAM1	-1.91824	0.0649102		PECAM1	0.324623	0.0530043		PECAM1	0.214829	0.897563
PF4	-1.52738	0.0156425		PF4	-0.670945	0.00350427		PF4	-0.144447	0.311614
PFKFB3	-0.199719	0.489732		PFKFB3	-0.678796	0.205776		PFKFB3	-0.270387	0.304844
PGC	-0.0282315	0.213379		PGC	0.264823	0.255392		PGC	-0.0151675	0.78404
PGF	0.353482	0.656069		PGF	-0.392729	0.358861		PGF	-0.0803114	0.491937
PGM2	0.20137	0.602005		PGM2	-0.0720028	0.349142		PGM2	-0.0868943	0.597983
PIAS4	-0.541568	0.422486		PIAS4	-0.0612824	0.427007		PIAS4	0.0139418	0.842607
PIK3CA	0.0366349	0.0270508		PIK3CA	0.0867592	0.0358183		PIK3CA	0.180336	0.982034
PIK3CB	-0.281833	0.275119		PIK3CB	-0.113426	0.0864862		PIK3CB	-0.19754	0.41181
PIK3CD	0.917813	0.358564		PIK3CD	0.100485	0.935652		PIK3CD	-0.0297186	0.517328
PIK3CG	1.66476	0.996376		PIK3CG	0.0846854	0.721773		PIK3CG	-0.037303	0.718928
PIK3R1	0.168835	0.824393		PIK3R1	0.0972328	0.933022		PIK3R1	-0.186948	0.592024
PIK3R2	0.108625	0.351231		PIK3R2	-0.130262	0.906826		PIK3R2	0.0359382	0.323948
PIM1	-7.64219	0.959395		PIM1	-0.320718	0.353971		PIM1	-0.0854905	0.345089
PIN1	0.295425	0.293882		PIN1	-0.0605476	0.772923		PIN1	-0.026936	0.0389778
PKM	-2.81173	0.562319		PKM	-0.0200407	0.306491		PKM	-0.456941	0.964107
PLA2G10	-1.51604	0.653235		PLA2G10	-0.205187	0.279063		PLA2G10	-0.135484	0.178861
PLA2G2A	0.799587	0.947695		PLA2G2A	-0.327629	0.237195		PLA2G2A	-0.139799	0.197002
PLA2G4C	-1.38308	0.140884		PLA2G4C	-0.15087	0.382639		PLA2G4C	0.0770264	0.351285
PLA2G4F	-0.953323	0.891636		PLA2G4F	-0.0510341	0.807376		PLA2G4F	0.0185334	0.905413
PLA2G6	1.095	0.046386		PLA2G6	0.0394373	0.581139		PLA2G6	0.00896409	0.130625
PLAT	0.168619	0.562855		PLAT	-0.0108235	0.671636		PLAT	-0.01832	0.909927
PLAU	0.711612	0.221713		PLAU	-0.143837	0.88556		PLAU	-0.0899711	0.10214
PLAUR	0.777401	0.0720071		PLAUR	-0.0152323	0.544848		PLAUR	-0.0357252	0.404019
PLCE1	0.583001	0.0535786		PLCE1	0.170811	0.0248208		PLCE1	0.151539	0.951011
PLCG2	0.450629	0.856451		PLCG2	-0.358943	0.138181		PLCG2	-0.160044	0.0919555
PLOD2	-0.0877314	0.301591		PLOD2	-0.0231329	0.354591		PLOD2	-0.260269	0.919061
PML	1.2751	0.37218		PML	-0.0261685	0.868609		PML	-0.0663783	0.311731
PNMA1	-0.0111205	0.916863		PNMA1	0.0998921	0.312904		PNMA1	0.139467	0.530161
POLR2A	-1.01486	0.0769443		POLR2A	0.203283	0.0328159		POLR2A	0.119166	0.517133
POLR2D	-0.392965	0.251142		POLR2D	-0.447476	0.110545		POLR2D	0.0760889	0.837251
POLR2H	-0.907063	0.957499		POLR2H	0.103302	0.515465		POLR2H	0.0517922	0.352878
POLR2J	-0.853444	0.880653		POLR2J	-0.0714064	0.544629		POLR2J	0.151388	0.530296
POU2AF1	-0.602328	0.537439		POU2AF1	-0.456274	0.307126		POU2AF1	-0.0507331	0.204884
PPP2CB	0.38658	0.0175743		PPP2CB	0.213466	0.052688		PPP2CB	0.0205223	0.844144
PPP2R1A	-8.48538	0.990381		PPP2R1A	0.00243529	0.528204		PPP2R1A	0.293834	0.47909
PPP2R2C	0.638203	0.102022		PPP2R2C	-0.233848	0.0433181		PPP2R2C	-0.109589	0.380204
PPP3CA	2.00487	0.34896		PPP3CA	0.108542	0.592282		PPP3CA	0.0519928	0.775401
PPP3R1	0.731217	0.00307656		PPP3R1	0.0693746	0.0797432		PPP3R1	0.10053	0.369691
PRDM1	-0.489125	0.28982		PRDM1	-0.195727	0.648595		PRDM1	-0.124815	0.199056
PRDX5	0.309256	0.349172		PRDX5	0.127043	0.956738		PRDX5	-0.109194	0.279096
PRF1	0.00162671	0.906669		PRF1	-0.287926	0.0205937		PRF1	-0.162783	0.0486851
PRKACA	-0.0403674	0.266262		PRKACA	0.0168744	0.484989		PRKACA	-0.0936133	0.430148
PRKACG	-0.204078	0.295582		PRKACG	-0.183928	0.0777756		PRKACG	-0.0707342	0.489258
PRKAR1B	-0.307861	0.0590128		PRKAR1B	0.0487375	0.517333		PRKAR1B	-0.00705838	0.453725
PRKAR2A	-0.0349903	0.610463		PRKAR2A	-0.0366138	0.869213		PRKAR2A	0.0347963	0.634954
PRKCD	-0.638864	0.819051		PRKCD	-0.198616	0.241318		PRKCD	-0.0542666	0.261321
PRKCE	-0.109832	0.0823221		PRKCE	-0.038298	0.486891		PRKCE	0.0106039	0.632717
PRKDC	-0.155805	0.879718		PRKDC	0.00182033	0.774047		PRKDC	0.0183847	0.654493
PRLR	0.438827	0.164817		PRLR	-0.16694	0.144533		PRLR	0.0716549	0.540953
PRMT8	-1.74275	0.041786		PRMT8	-0.210829	0.12277		PRMT8	0.0644472	0.524634
PRR5	-0.815003	0.618077		PRR5	0.0142727	0.7573		PRR5	0.0297247	0.883795
PRUNE1	0.338723	0.965329		PRUNE1	-0.239077	0.26761		PRUNE1	-0.0181289	0.163927
PSAT1	-3.34144	0.677005		PSAT1	-0.125363	0.347135		PSAT1	-0.150963	0.465734
PSEN1	-0.730387	0.58244		PSEN1	0.116635	0.83926		PSEN1	-0.0754878	0.596808
PSEN2	-2.06903	0.725554		PSEN2	0.168507	0.302059		PSEN2	0.122816	0.666557
PSMB10	2.43501	0.0488913		PSMB10	-0.101479	0.411689		PSMB10	-0.0233805	0.655175
PSMB5	0.146616	0.804103		PSMB5	-0.053496	0.522726		PSMB5	-0.066875	0.717768
PSMB7	5.58462	0.029011		PSMB7	0.0422309	0.480706		PSMB7	-0.0529485	0.125324
PSMB8	-1.19076	0.735522		PSMB8	0.0121524	0.962503		PSMB8	-0.000895668	0.735849
PSMB9	0.688349	0.492166		PSMB9	0.0170647	0.967934		PSMB9	0.047068	0.341991
PSMC4	-0.908489	0.612946		PSMC4	-0.302271	0.152103		PSMC4	-0.112302	0.208323
PSMD7	-0.0183564	0.308373		PSMD7	0.0866924	0.586676		PSMD7	0.0360084	0.0321439
PTCRA	1.84988	0.01448		PTCRA	-0.0297125	0.485477		PTCRA	0.0108669	0.0705314
PTEN	-0.0573517	0.0808004		PTEN	0.17189	0.0820264		PTEN	0.10453	0.929585
PTGDR2	-0.59379	0.0358652		PTGDR2	0.189051	0.798128		PTGDR2	0.11052	0.00266725
PTGER4	-1.86006	0.112323		PTGER4	-0.0870688	0.110617		PTGER4	-0.2274	0.899884
PTGS2	0.749244	0.643748		PTGS2	-0.577087	0.224376		PTGS2	-0.139297	0.327627
PTPN11	2.136	0.938698		PTPN11	0.00548878	0.768745		PTPN11	0.0738849	0.65517
PTPN5	0.395698	0.455996		PTPN5	-0.132002	0.0740087		PTPN5	-0.0442159	0.602805
PTPRC	-0.639894	0.559323		PTPRC	-0.451562	0.495271		PTPRC	-0.0245375	0.351445
PTPRR	0.525466	0.129065		PTPRR	-0.265647	0.0532722		PTPRR	-0.0170638	0.882129
PTTG2	-0.0774143	0.11447		PTTG2	-0.330043	0.472702		PTTG2	0.0854362	0.296955
PUM1	0.745139	0.57806		PUM1	-0.0196179	0.311736		PUM1	-0.179627	0.161696
PURA	0.303337	0.220221		PURA	-0.117271	0.957379		PURA	0.0268732	0.101627
PVR	-0.646561	0.356256		PVR	0.111961	0.976188		PVR	-0.17329	0.309258
PVRIG	-0.0229824	0.90018		PVRIG	-0.425583	0.0802471		PVRIG	-0.105256	0.0635812
PYCARD	0.735684	0.395477		PYCARD	-0.163252	0.0726627		PYCARD	-0.113836	0.524826
PYCR2	-0.432156	0.092596		PYCR2	-0.207931	0.013738		PYCR2	-0.0874621	0.849219
PYCR3	0.615347	0.206264		PYCR3	-0.419955	0.00898656		PYCR3	-0.185147	0.1747
RAB7A	0.149444	0.0632749		RAB7A	0.437568	0.0295207		RAB7A	-0.0703821	0.699654
RAC1	2.2068	0.0551044		RAC1	0.167325	0.0567366		RAC1	0.0885879	0.835949
RAC2	-0.217537	0.155657		RAC2	0.0551	0.931727		RAC2	0.0262887	0.121454
RAC3	0.489178	0.824656		RAC3	-0.364728	0.682233		RAC3	0.0963117	0.171056
RAD21	2.03278	0.279481		RAD21	0.14109	0.348898		RAD21	-0.0327591	0.965581
RAD50	-0.639252	0.591598		RAD50	0.310921	0.209245		RAD50	0.0741645	0.227458
RAD51C	-0.104541	0.226151		RAD51C	0.0457133	0.634434		RAD51C	0.0182954	0.444772
RAD52	-0.270233	0.466642		RAD52	-0.122	0.685388		RAD52	-0.0240267	0.659904
RAF1	-1.89073	0.0764334		RAF1	-0.0457076	0.596201		RAF1	-0.0428561	0.0481789
RANBP2	0.497982	0.39413		RANBP2	-0.0769182	0.672354		RANBP2	-0.0847612	0.365477
RASA4	-0.258669	0.313386		RASA4	0.246827	0.210647		RASA4	0.0992602	0.562981
RASGRP1	-0.431651	0.257789		RASGRP1	-0.271935	0.0310465		RASGRP1	-0.1873	0.261756
RASGRP2	-0.900249	0.442319		RASGRP2	-0.256682	0.265561		RASGRP2	-0.062438	0.561567
RB1	1.52897	0.340144		RB1	-0.112421	0.811529		RB1	-0.0268333	0.264964
RBL2	-0.0754208	0.00748853		RBL2	-0.0112585	0.578986		RBL2	-0.0872761	0.210604
RBX1	-1.0483	0.150535		RBX1	-0.0536301	0.643299		RBX1	0.0670734	0.521763
REL	-1.5491	0.246235		REL	0.0979034	0.156944		REL	0.0974283	0.741877
RELA	-0.903937	0.0230349		RELA	-0.0716776	0.326192		RELA	0.0160025	0.0630146
RELB	0.38226	0.454383		RELB	-0.114364	0.109586		RELB	-0.247578	0.47104
RELN	0.208731	0.194177		RELN	-0.0653794	0.576147		RELN	-0.0251359	0.159171
REN	0.228255	0.737494		REN	-0.00337587	0.661821		REN	-2.28e-06	0.920214
REPS1	0.460041	0.382502		REPS1	0.351456	0.111347		REPS1	0.0756181	0.120759
RET	0.321884	0.0830668		RET	-0.232469	0.18179		RET	-0.0191324	0.908498
RFC3	0.48541	0.948112		RFC3	0.0719069	0.412159		RFC3	0.157535	0.433416
RFC4	0.276921	0.284135		RFC4	0.13561	0.0781642		RFC4	0.226212	0.574233
RGMB	0.321356	0.627185		RGMB	-0.117962	0.681532		RGMB	0.0384766	0.915164
RHOA	0.409838	0.0761537		RHOA	0.375375	0.0270376		RHOA	0.0537689	0.545291
RHOB	1.14455	0.0921502		RHOB	0.128058	0.37324		RHOB	3.08e-05	0.803584
RICTOR	0.470825	0.870222		RICTOR	0.212884	0.0875588		RICTOR	0.157176	0.0883262
RIMKLA	-2.56488	0.031043		RIMKLA	-0.117907	0.250636		RIMKLA	0.00984358	0.344645
RIMKLB	-0.552933	0.429939		RIMKLB	0.167402	0.411536		RIMKLB	-0.0683957	0.890599
RIN1	0.439859	0.015361		RIN1	-0.397343	0.00016512		RIN1	-0.22701	0.0823559
RIPK1	-1.01857	0.259289		RIPK1	0.023043	0.0844641		RIPK1	0.162861	0.787417
RIPK2	0.403469	0.955941		RIPK2	0.0541461	0.50911		RIPK2	0.108368	0.467729
RNLS	-0.142692	0.099805		RNLS	0.00245798	0.78358		RNLS	0.0798353	0.108543
ROBO4	-0.3156	0.783249		ROBO4	0.155546	0.266841		ROBO4	0.120585	0.399907
ROCK1	-1.19952	0.0663768		ROCK1	0.133916	0.0728021		ROCK1	-0.0238561	0.843052
RORC	-0.6952	0.272004		RORC	-0.276152	0.0248026		RORC	-0.152102	0.211808
RPL23	-1.51063	0.0808369		RPL23	0.218294	0.0828074		RPL23	-0.12794	0.734963
RPL7A	1.16719	0.14212		RPL7A	0.0643686	0.144832		RPL7A	-0.170077	0.605706
RPLP0	-0.00841541	0.72075		RPLP0	0.499967	0.284625		RPLP0	0.26068	0.125364
RPS27A	0.500871	0.195231		RPS27A	-0.0379172	0.387729		RPS27A	-0.112522	0.375595
RPS6	0.622239	0.0256524		RPS6	0.143002	0.0581404		RPS6	-0.0787763	0.358924
RPTOR	0.607594	0.81166		RPTOR	-0.0105661	0.77218		RPTOR	-0.0198347	0.913242
RRAD	0.41204	0.23099		RRAD	0.419275	0.258838		RRAD	0.0119729	0.825803
RSAD2	-0.678591	0.846142		RSAD2	-0.0735312	0.5029		RSAD2	-0.0951659	0.580892
RUNX1	1.12676	0.737696		RUNX1	0.0283507	0.684396		RUNX1	0.0639115	0.519579
RUNX1T1	1.75103	0.798843		RUNX1T1	0.0175129	0.602979		RUNX1T1	0.077544	0.329839
RYBP	1.04898	0.391656		RYBP	-0.214061	0.305546		RYBP	-0.0989552	0.0405003
S	-1.99987	0.757354		S	-0.0968795	0.3741		S	-0.182634	0.454602
S100A12	-0.121449	0.173331		S100A12	-0.43134	0.243085		S100A12	-0.212666	0.73928
S100A7	1.36667	0.315475		S100A7	-0.00123723	0.489824		S100A7	0.0203337	0.609536
S100A8	0.266856	0.572489		S100A8	-0.380267	0.573174		S100A8	-0.586196	0.827445
S100A9	2.07582	0.63131		S100A9	-0.488529	0.575509		S100A9	-0.601605	0.777374
S100B	-3.57957	0.0357498		S100B	-0.191975	0.215185		S100B	0.0305107	0.254496
SAA1	-0.841239	0.00683372		SAA1	-0.299129	0.0425333		SAA1	-0.185891	0.178203
SAMSN1	0.0379478	0.61882		SAMSN1	-0.182707	0.787874		SAMSN1	-0.0110911	0.540546
SBNO2	-0.346455	0.410185		SBNO2	-0.491171	0.0296272		SBNO2	-0.568679	0.0775864
SCGB1A1	-0.354271	0.477214		SCGB1A1	-0.403209	0.182055		SCGB1A1	-0.39666	0.281617
SDHA	-1.08103	0.219978		SDHA	-0.280296	0.0835482		SDHA	-0.123996	0.0190752
SELE	-0.4194	0.101028		SELE	-0.427565	0.32047		SELE	-0.350434	0.504132
SERINC1	-0.25509	0.139498		SERINC1	0.147899	0.163401		SERINC1	-0.0783039	0.717712
SERINC3	-1.03822	0.0323697		SERINC3	0.304238	0.0320344		SERINC3	0.0474955	0.996859
SERINC5	0.309669	0.232984		SERINC5	0.149923	0.0771193		SERINC5	0.116603	0.307504
SERPINA1	-1.03367	0.853063		SERPINA1	-0.18612	0.903295		SERPINA1	-0.0374629	0.777315
SERPING1	0.82958	0.00164365		SERPING1	0.61694	0.00439938		SERPING1	-0.0521111	0.331663
SERPINH1	0.201545	0.108507		SERPINH1	0.103256	0.0607966		SERPINH1	-0.476746	0.510336
SF3A3	0.129057	0.100042		SF3A3	-0.138752	0.720714		SF3A3	-0.121935	0.226279
SF3B1	1.38662	0.0342516		SF3B1	0.332054	0.0377649		SF3B1	-0.0848004	0.798879
SFN	-1.72392	0.589354		SFN	-0.310902	0.27609		SFN	-0.0121489	0.391035
SFRP2	-0.925564	0.0165253		SFRP2	-0.14272	0.277565		SFRP2	0.0784133	0.2238
SFTPA1	-2.18137	0.194223		SFTPA1	-0.13208	0.227829		SFTPA1	0.41182	0.669422
SFTPB	0.873136	0.163873		SFTPB	0.390955	0.160784		SFTPB	0.351108	0.962058
SFTPC	0.195672	0.921975		SFTPC	0.0660987	0.765025		SFTPC	-0.138204	0.619399
SFTPD	1.52104	0.376019		SFTPD	-0.103586	0.324007		SFTPD	-0.067282	0.780538
SGK1	0.60594	0.467629		SGK1	0.21686	0.459318		SGK1	-0.124837	0.968177
SH2B2	-1.16657	0.0416758		SH2B2	-0.0654214	0.0462088		SH2B2	-0.0428221	0.423795
SHC1	2.00106	0.341236		SHC1	0.184003	0.382587		SHC1	-0.165794	0.76641
SHC2	-0.214268	0.209145		SHC2	-0.509035	0.0356646		SHC2	0.0270885	0.561493
SIGIRR	-1.48913	0.0337455		SIGIRR	0.0446498	0.828173		SIGIRR	0.0858443	0.0126976
SIGLEC1	-0.801059	0.125306		SIGLEC1	0.102387	0.980503		SIGLEC1	0.0934172	0.17291
SIGLEC5	0.97759	0.360568		SIGLEC5	-0.405802	0.129371		SIGLEC5	-0.0537171	0.527049
SIGLEC8	0.133159	0.910239		SIGLEC8	0.018296	0.879808		SIGLEC8	0.0924225	0.797835
SIN3A	-0.196902	0.975634		SIN3A	-0.180419	0.459886		SIN3A	-0.00793776	0.602094
SIRPA	-0.192779	0.532006		SIRPA	-0.135186	0.540472		SIRPA	-0.0612279	0.877499
SIRPB2	0.298459	0.548605		SIRPB2	-0.0454895	0.683121		SIRPB2	0.0434984	0.888564
SIX1	-0.910936	0.680254		SIX1	-0.0938785	0.890862		SIX1	0.149454	0.746915
SKP1	-0.236066	0.343734		SKP1	0.209937	0.135792		SKP1	0.157123	0.384217
SKP2	-1.03751	0.0763845		SKP2	-0.122981	0.190418		SKP2	-0.0670736	0.566607
SLC11A1	0.850786	0.395527		SLC11A1	-0.154007	0.491865		SLC11A1	-0.237031	0.289648
SLC16A2	-0.379461	0.314606		SLC16A2	0.267737	0.0584711		SLC16A2	0.107035	0.209819
SLC1A5	0.652725	0.352726		SLC1A5	0.14528	0.655357		SLC1A5	0.10384	0.201682
SLC25A1	2.81035	0.868531		SLC25A1	-0.27029	0.0126228		SLC25A1	-0.28664	0.0172257
SLC2A1	0.604147	0.00665167		SLC2A1	-0.785465	0.000943103		SLC2A1	-0.310562	0.193014
SLC39A6	0.310144	0.153072		SLC39A6	0.147625	0.453575		SLC39A6	0.116095	0.00524473
SLC7A5	0.591851	0.0279404		SLC7A5	-0.199339	0.247629		SLC7A5	0.0403373	0.224436
SMAD4	0.790992	0.000226789		SMAD4	0.0903046	0.0368642		SMAD4	0.00518963	0.0730352
SMAD5	-2.18281	0.0140776		SMAD5	-0.0109187	0.219113		SMAD5	0.00869488	0.164611
SMARCA4	-0.952465	0.775621		SMARCA4	-0.00490775	0.66683		SMARCA4	-0.184759	0.488458
SMARCB1	0.113166	0.118223		SMARCB1	0.0120201	0.388855		SMARCB1	0.0231726	0.121087
SMC1A	-1.21874	0.964576		SMC1A	-0.242592	0.149536		SMC1A	-0.111899	0.16582
SNAI1	0.321564	0.220464		SNAI1	-0.309683	0.0948724		SNAI1	-0.0245593	0.728138
SOCS1	-0.568965	0.245893		SOCS1	-0.125378	0.31961		SOCS1	0.0172044	0.962583
SOCS2	0.706821	0.560396		SOCS2	-0.251256	0.907246		SOCS2	0.0506357	0.297096
SOCS3	1.63684	0.458582		SOCS3	-0.370983	0.575375		SOCS3	-0.190106	0.277207
SOD1	-0.00922714	0.211996		SOD1	0.160773	0.293573		SOD1	-0.0555881	0.72614
SOD2	0.945061	0.226286		SOD2	-0.76057	0.0746612		SOD2	-1.10184	0.992182
SOS1	-0.150311	0.024258		SOS1	-0.00980059	0.134216		SOS1	0.0105308	0.287402
SOST	-0.23513	0.0281013		SOST	-0.172593	0.0671415		SOST	-0.121583	0.942759
SP1	-0.262871	0.932286		SP1	-0.184461	0.149889		SP1	-0.0914677	0.111944
SPA17	0.447049	0.0735724		SPA17	-0.0842543	0.246493		SPA17	-0.0116627	0.434368
SPANXB1	0.8993	0.7752		SPANXB1	-0.256346	0.563849		SPANXB1	-0.0669196	0.5905
SPIB	0.8072	0.2323		SPIB	-0.422386	0.12327		SPIB	-0.00156587	0.797292
SPOP	-0.8987	0.424563		SPOP	-0.0369123	0.880868		SPOP	-0.0580325	0.245518
SPP1	-0.292027	0.966192		SPP1	-0.21588	0.607355		SPP1	-0.139786	0.61643
SPRED1	0.766935	0.322284		SPRED1	-0.0627834	0.843175		SPRED1	-0.0425518	0.180068
SPRY1	0.651604	0.664899		SPRY1	-0.0236383	0.313479		SPRY1	-0.206885	0.216059
SPRY4	0.679949	0.258192		SPRY4	-0.0224164	0.650777		SPRY4	-0.0251125	0.128449
SREBF1	-0.547968	0.681072		SREBF1	0.231633	0.169077		SREBF1	0.168202	0.194512
SRP54	0.114862	0.739375		SRP54	0.163984	0.185307		SRP54	0.0323196	0.200357
SRR	0.969374	0.544319		SRR	0.138642	0.64435		SRR	0.0694293	0.939421
SRSF2	1.11582	0.683939		SRSF2	-0.0340314	0.979394		SRSF2	0.0473174	0.679146
SSX1	1.22723	0.0980536		SSX1	-0.914182	0.0210887		SSX1	-0.234699	0.303666
SSX4	-0.28938	0.247085		SSX4	-0.0466598	0.386216		SSX4	-0.0774334	0.556753
ST6GAL1	0.512426	0.830909		ST6GAL1	-0.306793	0.138855		ST6GAL1	-0.138399	0.0635997
STAG2	2.51234	0.0924323		STAG2	-0.207869	0.251396		STAG2	-0.0814727	0.019805
STAT1	1.21329	0.911255		STAT1	0.0247848	0.619586		STAT1	0.0415717	0.245375
STAT2	-1.17258	0.920464		STAT2	0.00309513	0.789182		STAT2	-0.0468003	0.834715
STAT3	-0.553417	0.0613154		STAT3	0.0633498	0.745252		STAT3	-0.297003	0.181858
STAT5B	-0.00779439	0.945275		STAT5B	-0.0497479	0.637652		STAT5B	-0.103996	0.694824
STAT6	0.119353	0.00745995		STAT6	-0.0523486	0.693825		STAT6	-0.25062	0.0842848
STK11	-0.298642	0.645897		STK11	-0.0144038	0.725424		STK11	0.118493	0.890743
STK11IP	-1.43444	0.017957		STK11IP	-0.358829	0.000491789		STK11IP	-0.178911	0.464461
SYCP1	0.643157	0.635644		SYCP1	-0.275417	0.179037		SYCP1	-0.151159	0.212447
SYK	0.0380376	0.450971		SYK	-0.112403	0.208204		SYK	-0.0706497	0.683161
SYT17	2.90241	0.896004		SYT17	0.204676	0.50951		SYT17	0.0881789	0.508173
TACSTD2	0.422889	0.266699		TACSTD2	-0.0777952	0.126107		TACSTD2	-0.0771812	0.784496
TANK	0.718165	0.527805		TANK	-0.0418792	0.969767		TANK	0.0421949	0.443882
TAP1	-0.117538	0.924288		TAP1	-0.141264	0.680942		TAP1	-0.0752594	0.479671
TAP2	0.46449	0.988773		TAP2	-0.0183051	0.742442		TAP2	-0.119009	0.710133
TAPBP	2.67768	0.847533		TAPBP	-0.199287	0.35174		TAPBP	-0.146673	0.266315
TAPBPL	0.392271	0.494385		TAPBPL	0.0773148	0.533258		TAPBPL	0.0136624	0.918237
TARP	1.76175	0.0403834		TARP	-0.369412	0.0252838		TARP	-0.182831	0.324186
TBC1D10B	1.20126	0.791046		TBC1D10B	0.194407	0.239215		TBC1D10B	0.161019	0.310019
TBK1	0.322081	0.336025		TBK1	0.107371	0.19951		TBK1	0.0526518	0.784806
TBL1XR1	1.54357	0.00221762		TBL1XR1	0.13804	0.0108957		TBL1XR1	-0.00350309	0.0976071
TBP	0.703233	0.964648		TBP	-0.148445	0.0997957		TBP	-0.162196	0.104909
TBXAS1	-0.79579	0.174284		TBXAS1	-0.301122	0.00261412		TBXAS1	-0.144454	0.087221
TCF3	-0.734687	0.319244		TCF3	-0.212948	0.0765711		TCF3	-0.166371	0.180625
TCF7	1.2821	0.86911		TCF7	-0.0420057	0.3023		TCF7	-0.188569	0.345868
TCF7L1	-1.4465	0.0791383		TCF7L1	0.0353539	0.500365		TCF7L1	-0.00798013	0.242033
TCL1A	0.891471	0.11822		TCL1A	-0.34319	0.0499736		TCL1A	0.0297394	0.976864
TCL1B	-0.186917	0.334609		TCL1B	-0.158515	0.309658		TCL1B	0.0372842	0.915703
TDO2	0.0910503	0.454355		TDO2	-0.280726	0.016828		TDO2	-0.137529	0.0325486
TECR	0.588078	0.281484		TECR	-0.117635	0.231085		TECR	-0.12559	0.738289
TERT	0.205449	0.463121		TERT	-0.223154	0.300144		TERT	-0.0373381	0.698204
TET2	0.957841	0.751075		TET2	-0.172962	0.443698		TET2	-0.00704131	0.353709
TFDP1	0.814064	0.285692		TFDP1	-0.0986529	0.634438		TFDP1	-0.0407607	0.0769983
TFE3	1.16411	0.576944		TFE3	-0.208906	0.0447378		TFE3	-0.174136	0.0515607
TFRC	-0.160354	0.749185		TFRC	0.207445	0.864408		TFRC	-0.108408	0.880808
TGFB1	-0.318153	0.0530066		TGFB1	-0.0906468	0.999747		TGFB1	-0.0518693	0.0263814
TGFB2	0.807115	0.861601		TGFB2	-0.0274336	0.30652		TGFB2	-0.024589	0.465945
TGFB3	0.496946	0.935717		TGFB3	-0.399875	0.00461934		TGFB3	-0.243001	0.00152799
TGFBR1	-1.39582	0.357322		TGFBR1	-0.157022	0.0523481		TGFBR1	-0.191493	0.154875
TGFBR2	0.592183	0.897531		TGFBR2	0.312312	0.606		TGFBR2	-0.289326	0.798208
THBD	-0.538905	0.0865921		THBD	-0.102652	0.875856		THBD	-0.0319785	0.0989515
THBS1	1.61027	0.642066		THBS1	0.0611286	0.853799		THBS1	-0.956971	0.550224
THBS4	1.62074	0.858367		THBS4	-0.0935356	0.282825		THBS4	-0.102123	0.254947
THEM4	0.395541	0.633543		THEM4	-0.0409904	0.40564		THEM4	-0.0348286	0.74483
THY1	1.72569	0.186705		THY1	0.141699	0.607393		THY1	-0.255193	0.345601
TIAM1	-1.49055	0.670641		TIAM1	0.049097	0.740796		TIAM1	-0.0183049	0.970558
TICAM1	-1.32648	0.468128		TICAM1	-0.259631	0.411826		TICAM1	0.0446643	0.94199
TICAM2	0.686601	0.881173		TICAM2	-0.172043	0.446118		TICAM2	-0.0316592	0.221398
TIE1	-1.44644	0.0985533		TIE1	0.10999	0.362798		TIE1	-0.085132	0.450573
TIGIT	0.503777	0.864764		TIGIT	-0.308151	0.448735		TIGIT	0.0449995	0.276137
TIRAP	0.549637	0.449708		TIRAP	-0.00491816	0.499166		TIRAP	-0.0696345	0.990742
TLK2	-0.0363236	0.596018		TLK2	-0.183325	0.279327		TLK2	-0.0992198	0.0964599
TLR1	-1.09249	0.532781		TLR1	0.174439	0.662524		TLR1	0.0822676	0.258596
TLR2	-0.786524	0.6867		TLR2	-0.0083525	0.585794		TLR2	-0.0580841	0.826424
TLR3	0.461054	0.0218844		TLR3	0.104831	0.713116		TLR3	0.0321694	0.205446
TLR4	-0.327463	0.345679		TLR4	0.0261361	0.569102		TLR4	-0.0347844	0.993178
TLR5	0.27006	0.695682		TLR5	-0.0415738	0.371635		TLR5	-0.0692351	0.600398
TLR6	1.7871	0.104125		TLR6	-0.202787	0.214492		TLR6	-0.214502	0.0072537
TLR7	0.392718	0.0838314		TLR7	-0.144231	0.0660257		TLR7	-0.0740379	0.984384
TLR8	-1.30125	0.551346		TLR8	-0.155009	0.33168		TLR8	-0.10814	0.551554
TLR9	-1.26491	0.784627		TLR9	-0.0428952	0.233377		TLR9	-0.0294142	0.596399
TMEFF2	-2.24217	0.183291		TMEFF2	-0.202221	0.0832925		TMEFF2	-0.161214	0.339758
TMEM140	-0.658135	0.439767		TMEM140	0.12129	0.130604		TMEM140	0.148046	0.273017
TMEM163	-1.25727	0.61137		TMEM163	-0.0518771	0.280313		TMEM163	-0.0466346	0.463608
TMEM173	-1.18912	0.39015		TMEM173	-0.184008	0.497324		TMEM173	-0.0653042	0.180038
TMEM45B	-0.0264854	0.965704		TMEM45B	0.0389209	0.623613		TMEM45B	-0.114789	0.621644
TMPRSS2	2.81413	0.789201		TMPRSS2	-0.165325	0.0659748		TMPRSS2	-0.262806	0.155726
TMUB2	-0.758708	0.496316		TMUB2	-0.0613306	0.490274		TMUB2	-0.0345425	0.269736
TNC	0.364256	0.985317		TNC	0.664384	0.848273		TNC	-0.527008	0.857556
TNF	1.29596	0.567761		TNF	-0.609662	0.0777752		TNF	-0.142178	0.0761401
TNFAIP3	0.961483	0.981989		TNFAIP3	-0.42843	0.409504		TNFAIP3	-0.226783	0.166884
TNFAIP6	1.26095	0.375783		TNFAIP6	-0.154908	0.0694878		TNFAIP6	-0.148689	0.0371301
TNFRSF10A	-1.3588	0.46766		TNFRSF10A	-0.173468	0.443905		TNFRSF10A	0.0528935	0.939992
TNFRSF10B	-0.14258	0.961832		TNFRSF10B	-0.0121158	0.807344		TNFRSF10B	-0.121371	0.725722
TNFRSF10D	0.880084	0.128227		TNFRSF10D	-0.247501	0.849523		TNFRSF10D	-0.0759516	0.0510236
TNFRSF11A	-3.25053	0.0502629		TNFRSF11A	-0.167105	0.0810074		TNFRSF11A	-0.09111	0.939939
TNFRSF11B	0.0766157	0.0387364		TNFRSF11B	-0.334698	0.126584		TNFRSF11B	-0.103452	0.972945
TNFRSF12A	0.586643	0.242004		TNFRSF12A	-0.530128	0.0250681		TNFRSF12A	-0.122576	0.375139
TNFRSF13B	0.231962	0.11164		TNFRSF13B	0.0718221	0.634831		TNFRSF13B	0.0124229	0.177153
TNFRSF14	0.828734	0.357919		TNFRSF14	-0.188545	0.20556		TNFRSF14	-0.0685872	0.601942
TNFRSF17	-0.218551	0.978399		TNFRSF17	-0.102737	0.574086		TNFRSF17	-0.0293559	0.507987
TNFRSF1A	-0.00158575	0.228436		TNFRSF1A	0.23993	0.133651		TNFRSF1A	-0.091412	0.837489
TNFRSF1B	1.29471	0.0470526		TNFRSF1B	-0.130393	0.881475		TNFRSF1B	-0.0655548	0.298246
TNFRSF25	-2.37381	0.00810047		TNFRSF25	-0.267565	0.0152015		TNFRSF25	-0.00386555	0.255013
TNFRSF4	1.37811	0.0785128		TNFRSF4	-0.429727	0.0259008		TNFRSF4	-0.0995634	0.399101
TNFRSF8	-0.145275	0.189264		TNFRSF8	-0.443028	0.10204		TNFRSF8	-0.00710511	0.551918
TNFSF10	0.311655	0.0438688		TNFSF10	0.0286476	0.0629132		TNFSF10	0.199349	0.566855
TNFSF12	0.423629	0.0141977		TNFSF12	-0.813387	0.000445356		TNFSF12	-0.228423	0.103435
TNFSF13	-0.612297	0.0197247		TNFSF13	-0.303607	0.0501206		TNFSF13	0.0355355	0.406536
TNFSF14	-0.0433955	0.0214392		TNFSF14	-0.13889	0.0557251		TNFSF14	-0.0542056	0.819097
TP53	-0.222465	0.432831		TP53	0.280769	0.175359		TP53	0.0673734	0.507903
TP63	3.06513	0.441467		TP63	-0.222322	0.235615		TP63	-0.0543007	0.513934
TPI1	-0.482928	0.0169483		TPI1	-0.63718	0.000534729		TPI1	-0.322979	0.00121843
TPM1	0.596897	0.00254696		TPM1	0.357329	0.00509908		TPM1	0.0565148	0.723329
TPM4	-0.220398	0.307812		TPM4	0.614026	0.0776268		TPM4	-0.0298895	0.385151
TPR	0.95322	0.297614		TPR	0.111789	0.565629		TPR	0.0194067	0.797662
TPSB2	0.266386	0.18696		TPSB2	0.295464	0.173946		TPSB2	0.0500648	0.870706
TRAF3	-2.25371	0.481919		TRAF3	-0.222849	0.361479		TRAF3	0.0911773	0.994154
TRAF6	-0.042788	0.694135		TRAF6	0.0192082	0.745578		TRAF6	0.026675	0.973886
TRAF7	-0.190884	0.742413		TRAF7	-0.0440058	0.924442		TRAF7	-0.167116	0.416889
TRBC1.2	-0.581212	0.321431		TRBC1.2	-0.435033	0.194244		TRBC1.2	-0.0258399	0.597842
TRIM21	0.596468	0.567605		TRIM21	0.188844	0.13395		TRIM21	0.199371	0.365785
TSPAN7	-1.67324	0.288091		TSPAN7	0.0252478	0.452752		TSPAN7	-0.043392	0.382083
TTR	-1.07681	0.0223848		TTR	-0.0705914	0.181579		TTR	-0.0978348	0.755396
TUBB	-0.154058	0.311049		TUBB	0.117103	0.248961		TUBB	0.000121	0.955133
TWF1	2.6607	0.310345		TWF1	0.160488	0.386092		TWF1	0.0872196	0.0568361
TXN2	0.725773	0.749737		TXN2	-0.0415554	0.902729		TXN2	0.0748566	0.850921
TXNIP	0.239434	0.0412892		TXNIP	0.885641	0.0353423		TXNIP	0.0165719	0.926502
TYK2	0.539839	0.944215		TYK2	-0.0071278	0.648631		TYK2	0.0381621	0.816123
TYMP	-0.551565	0.185338		TYMP	0.0900022	0.360801		TYMP	-0.0156834	0.478966
U2AF1	-0.11085	0.157219		U2AF1	-0.151963	0.88758		U2AF1	-0.0744122	0.107442
UBA7	-0.235355	0.679457		UBA7	0.0165684	0.89301		UBA7	-0.042362	0.788138
UBB	0.40679	0.240958		UBB	-0.540511	0.00079906		UBB	-0.548848	0.118932
UBE2C	0.705112	0.966518		UBE2C	-0.809479	0.200193		UBE2C	0.138257	0.267765
ULBP2	0.621111	0.847626		ULBP2	-0.318577	0.348258		ULBP2	-0.0737237	0.430031
UQCR11	0.786698	0.13907		UQCR11	-0.0590015	0.270925		UQCR11	-0.140815	0.498154
UQCRQ	2.32482	0.31092		UQCRQ	-0.0318216	0.670243		UQCRQ	-0.179712	0.108065
VCAM1	0.458624	0.18494		VCAM1	-0.452484	0.857597		VCAM1	-0.000136376	0.0886629
VCAN	-0.254029	0.97172		VCAN	0.239948	0.69044		VCAN	-0.357425	0.703981
VEGFA	-0.802986	0.594768		VEGFA	-1.20652	0.0183798		VEGFA	-0.87708	0.0097029
VEGFB	0.573769	0.191275		VEGFB	0.186018	0.187381		VEGFB	0.1097	0.910603
VEGFC	0.312092	0.482146		VEGFC	-0.14031	0.222916		VEGFC	-0.0662935	0.600474
VSIR	0.73751	0.27612		VSIR	-0.250972	0.277982		VSIR	-0.00449341	0.718018
WIPF1	-0.671228	0.515313		WIPF1	-0.0710503	0.868874		WIPF1	-0.103435	0.464171
WNT3	-0.14643	0.0439982		WNT3	-0.230036	0.00831724		WNT3	-0.038923	0.817435
WNT3A	-0.233934	0.585427		WNT3A	-0.297914	0.0720892		WNT3A	-0.122003	0.141293
WNT6	2.36909	0.50667		WNT6	0.0373581	0.715351		WNT6	-0.177572	0.839851
XCL2	0.832207	0.123709		XCL2	-0.833214	0.0946195		XCL2	-0.133832	0.32964
XCR1	-0.5928	0.066274		XCR1	-0.12342	0.255725		XCR1	0.203629	0.163705
YTHDF2	-0.0273535	0.299914		YTHDF2	0.140569	0.145134		YTHDF2	0.202334	0.702117
ZBTB16	1.46892	0.54628		ZBTB16	0.441802	0.253097		ZBTB16	-0.0559868	0.397984
ZC3H12A	0.345528	0.928867		ZC3H12A	-0.148599	0.246167		ZC3H12A	-0.110302	0.252354
ZEB1	-0.128403	0.0100045		ZEB1	0.228822	0.033673		ZEB1	0.19175	0.43317
ZEB2	0.260589	0.505175		ZEB2	0.226336	0.209442		ZEB2	0.0116469	0.52147
ZNF205	1.01383	0.0458639		ZNF205	-0.032463	0.164261		ZNF205	0.11592	0.132502

## Sheet: Figure 3_epithelium
SARS-CoV-2 vs H1N1				SARS-CoV-2 vs dual infection				H1N1 vs dual infection				Normal vs hyperplasia
GENE	Log2FC	pvalue		GENE	Log2FC	pvalue		GENE	Log2FC	pvalue		GENE	Log2FC	pvalue
A2M	2.63844	0.000376414		A2M	1.22896	0.245165		A2M	-1.40949	0.228187		A2M	1.01212	0.348818
ABCA3	0.28458	0.875801		ABCA3	0.152905	0.5416		ABCA3	-0.131674	0.885188		ABCA3	0.551462	0.21334
ABCF1	-0.131408	0.598425		ABCF1	-0.0241632	0.730773		ABCF1	0.107245	0.406546		ABCF1	0.0436484	0.59059
ABL1	-0.0757197	0.509138		ABL1	0.14218	0.355197		ABL1	0.217899	0.20075		ABL1	-0.260555	0.131732
ACE2	-0.251766	0.386261		ACE2	-0.368429	0.0131845		ACE2	-0.116663	0.710654		ACE2	0.174264	0.257244
ACOT12	-0.645074	0.00137615		ACOT12	-0.562479	0.146553		ACOT12	0.0825947	0.949396		ACOT12	0.419249	0.293519
ACSF3	-0.0890846	0.83757		ACSF3	-0.172356	0.601158		ACSF3	-0.0832717	0.836809		ACSF3	-0.0863887	0.8586
ACTA2	0.70087	0.0541072		ACTA2	0.370395	0.181605		ACTA2	-0.330475	0.143732		ACTA2	1.13214	0.0265507
ACTB	0.663999	0.114564		ACTB	0.770797	8.74e-06		ACTB	0.106799	0.535071		ACTB	0.419608	0.239757
ACTR3B	-0.617826	0.00186898		ACTR3B	-0.300427	0.106795		ACTR3B	0.317398	0.0317711		ACTR3B	0.569804	0.201543
ACVR1B	0.144437	0.236819		ACVR1B	0.326186	0.01642		ACVR1B	0.181749	0.0376361		ACVR1B	-0.280772	0.481283
ACVR2A	-0.0821812	0.835709		ACVR2A	-0.0122728	0.929854		ACVR2A	0.0699085	0.952234		ACVR2A	0.142431	0.892479
ACY1	-0.730481	0.00208287		ACY1	-0.767287	0.000127063		ACY1	-0.0368058	0.574318		ACY1	-0.280676	0.647366
ADA	-0.360963	0.051588		ADA	-0.551145	0.0106739		ADA	-0.190182	0.443587		ADA	-0.0377001	0.79504
ADAM12	-0.347814	0.0826045		ADAM12	-0.323681	0.0932282		ADAM12	0.0241332	0.716142		ADAM12	0.5623	0.180337
ADH1A	0.487884	0.213412		ADH1A	0.722097	0.0649162		ADH1A	0.234213	0.363645		ADH1A	0.347004	0.558767
ADH1B	0.734842	0.0472398		ADH1B	0.679884	0.0523538		ADH1B	-0.0549575	0.964297		ADH1B	0.488661	0.613699
ADH1C	1.04954	0.124669		ADH1C	1.07676	0.0501234		ADH1C	0.027225	0.393009		ADH1C	-0.0921364	0.81326
ADH4	-0.607214	0.0016661		ADH4	-0.573879	0.0143716		ADH4	0.0333359	0.925036		ADH4	-0.0920468	0.630088
ADH6	-0.5881	0.0126226		ADH6	-0.596309	0.0148229		ADH6	-0.00820883	0.966566		ADH6	-0.0254238	0.717251
ADM	-0.354525	0.253189		ADM	-0.181448	0.82262		ADM	0.173077	0.206632		ADM	-0.538728	0.88327
ADORA2A	-0.304842	0.498726		ADORA2A	-0.361146	0.224086		ADORA2A	-0.0563042	0.680186		ADORA2A	0.360666	0.0778692
AFDN	-0.357192	0.072464		AFDN	-0.488771	0.0547132		AFDN	-0.131579	0.97049		AFDN	-0.0722164	0.852321
AIRE	-0.754105	2.83e-05		AIRE	-0.640796	0.00236687		AIRE	0.113309	0.157554		AIRE	0.25721	0.805113
AKAP1	0.0410162	0.600871		AKAP1	0.174249	0.0629632		AKAP1	0.133233	0.245609		AKAP1	-0.131811	0.0617727
AKR1C4	-0.492863	0.00680967		AKR1C4	-0.35309	0.0369713		AKR1C4	0.139772	0.131208		AKR1C4	-0.457277	0.282506
AKT1	0.637019	0.00662774		AKT1	0.675146	0.000253154		AKT1	0.0381267	0.756312		AKT1	-0.062523	0.750103
AKT2	0.216269	0.086682		AKT2	0.138086	0.425517		AKT2	-0.0781838	0.668625		AKT2	-0.271429	0.182378
AKT3	-0.0508177	0.725859		AKT3	-0.156581	0.244795		AKT3	-0.105763	0.655746		AKT3	0.439701	0.00849896
ALCAM	1.31768	0.000458166		ALCAM	1.11306	0.000841792		ALCAM	-0.204622	0.524968		ALCAM	-0.184928	0.519898
ALDOA	0.759655	0.117437		ALDOA	0.573931	0.02379		ALDOA	-0.185724	0.798401		ALDOA	-0.284253	0.878746
ALDOC	-0.4435	0.0300094		ALDOC	-0.431234	0.0129783		ALDOC	0.0122669	0.934025		ALDOC	-0.00190141	0.630403
ALKBH2	-0.336567	0.0266561		ALKBH2	-0.477679	0.00015199		ALKBH2	-0.141112	0.359176		ALKBH2	-0.0706883	0.970451
AMBP	-0.677945	0.000615104		AMBP	-0.75954	0.00173628		AMBP	-0.0815952	0.856838		AMBP	-0.213801	0.764637
AMH	-0.62244	0.0247671		AMH	-0.887585	2.83e-07		AMH	-0.265145	0.762608		AMH	0.131326	0.880202
ANGPTL4	-0.687074	0.0474074		ANGPTL4	-0.964835	0.00507083		ANGPTL4	-0.277762	0.346948		ANGPTL4	0.150344	0.42754
ANKRD28	0.189879	0.27376		ANKRD28	0.0340118	0.47065		ANKRD28	-0.155867	0.456054		ANKRD28	-0.129376	0.0938324
ANP32B	0.445589	0.0102982		ANP32B	0.461726	0.00410442		ANP32B	0.0161373	0.84805		ANP32B	0.0686811	0.834868
ANXA1	0.523079	0.10538		ANXA1	0.857791	0.000739497		ANXA1	0.334712	0.341637		ANXA1	0.247332	0.24279
APH1B	-0.218211	0.185577		APH1B	-0.0432512	0.606049		APH1B	0.17496	0.378569		APH1B	-0.252821	0.341365
API5	0.0707104	0.705636		API5	0.215064	0.121641		API5	0.144354	0.44169		API5	-0.329444	0.191936
APOA1	-0.993908	0.000839796		APOA1	-0.79974	0.000293966		APOA1	0.194169	0.147711		APOA1	0.00712403	0.992967
APOA2	-0.658065	0.00449629		APOA2	-0.734218	1.3e-06		APOA2	-0.0761529	0.860284		APOA2	-0.0190442	0.891192
APOA4	-0.380617	0.0101322		APOA4	-0.478775	0.00015038		APOA4	-0.0981579	0.679174		APOA4	0.0580592	0.784358
APOB	-0.2986	0.206611		APOB	-0.351992	0.0916973		APOB	-0.0533925	0.837317		APOB	0.29089	0.0662243
APOC2	-0.329618	0.119735		APOC2	-0.313561	0.0979002		APOC2	0.0160567	0.880521		APOC2	0.0495808	0.406694
APOC3	-0.931504	0.00168995		APOC3	-0.614984	0.000730482		APOC3	0.31652	0.0402605		APOC3	0.078828	0.979568
APOE	-0.099559	0.797683		APOE	-0.274664	0.21932		APOE	-0.175105	0.185653		APOE	0.315348	0.138165
APOL6	0.0886914	0.407679		APOL6	0.00762086	0.645353		APOL6	-0.0810706	0.599934		APOL6	0.318672	0.221036
APOM	-0.324908	0.092849		APOM	-0.413849	0.008172		APOM	-0.0889412	0.816385		APOM	0.0945217	0.838004
APP	1.41644	0.000212568		APP	1.2184	6.2e-05		APP	-0.198042	0.852049		APP	-0.0834653	0.713132
AQP5	-0.0303405	0.96494		AQP5	-0.0906691	0.583125		AQP5	-0.0603286	0.569901		AQP5	-1.12299	0.00520431
AREG	0.0417423	0.199627		AREG	-0.0427155	0.410275		AREG	-0.0844578	0.410441		AREG	-0.0835363	0.579321
ARG1	-0.214175	0.317565		ARG1	-0.104275	0.773276		ARG1	0.1099	0.330327		ARG1	0.651085	0.0396628
ARG2	-0.243235	0.0931937		ARG2	-0.165055	0.276367		ARG2	0.0781794	0.443867		ARG2	-0.154775	0.929685
ARID1A	0.323171	0.0238175		ARID1A	0.525145	0.00405011		ARID1A	0.201974	0.32708		ARID1A	-0.37105	0.550254
ARID1B	0.192119	0.677974		ARID1B	-0.0345077	0.78142		ARID1B	-0.226627	0.576679		ARID1B	-0.145487	0.129637
ARID2	0.0978944	0.344472		ARID2	0.166163	0.0578906		ARID2	0.0682682	0.604203		ARID2	0.00311988	0.863032
ARMH3	-0.175452	0.114016		ARMH3	-0.128111	0.283244		ARMH3	0.0473402	0.732208		ARMH3	-0.260468	0.217584
ARNT	0.34226	0.00545221		ARNT	0.0929302	0.304168		ARNT	-0.249329	0.0428328		ARNT	0.602343	0.160455
ASL	-0.188931	0.257716		ASL	-0.565975	0.017107		ASL	-0.377044	0.243707		ASL	-0.288326	0.438626
ASNS	-0.576032	0.00846076		ASNS	-0.576152	1.35e-05		ASNS	-0.000119708	0.60278		ASNS	-0.177762	0.692934
ASPA	-0.418565	0.217002		ASPA	-0.410806	0.19722		ASPA	0.00775939	0.977511		ASPA	0.334298	0.293964
ATF1	-0.162982	0.610158		ATF1	-0.165537	0.387137		ATF1	-0.00255503	0.66487		ATF1	-0.0870435	0.940396
ATF2	0.0979862	0.105056		ATF2	-0.0229532	0.881641		ATF2	-0.120939	0.113529		ATF2	-0.139432	0.591348
ATF3	0.196832	0.195118		ATF3	0.0275193	0.999223		ATF3	-0.169313	0.467248		ATF3	0.178693	0.0109814
ATG10	-0.151377	0.529276		ATG10	-0.146626	0.379403		ATG10	0.00475081	0.869695		ATG10	0.036695	0.578585
ATG12	-0.173499	0.338334		ATG12	-0.127094	0.124302		ATG12	0.0464043	0.9701		ATG12	-0.0833745	0.907371
ATG16L1	0.0362723	0.401269		ATG16L1	-0.0113393	0.986583		ATG16L1	-0.0476115	0.618303		ATG16L1	-0.13013	0.224838
ATG5	-0.0306525	0.512261		ATG5	0.0835707	0.807025		ATG5	0.114223	0.484663		ATG5	-0.0559424	0.463107
ATG7	-0.294665	0.109884		ATG7	-0.0980027	0.56298		ATG7	0.196662	0.192945		ATG7	-0.0562931	0.455178
ATM	0.0940694	0.252038		ATM	-0.0579758	0.395246		ATM	-0.152045	0.137331		ATM	-0.0259847	0.783788
ATOX1	0.244301	0.0231032		ATOX1	0.222577	0.163178		ATOX1	-0.0217242	0.69644		ATOX1	0.224675	0.141815
ATP11C	-0.374925	0.0898626		ATP11C	-0.136309	0.123629		ATP11C	0.238616	0.231824		ATP11C	0.17648	0.15615
ATP2A2	0.502801	0.458323		ATP2A2	0.671124	0.00880856		ATP2A2	0.168323	0.285209		ATP2A2	-0.687498	0.035324
ATP5F1D	0.273355	0.0873004		ATP5F1D	0.352583	0.0692313		ATP5F1D	0.0792287	0.636642		ATP5F1D	-0.13285	0.166957
ATP5ME	0.221959	0.278992		ATP5ME	0.359839	0.040681		ATP5ME	0.13788	0.373993		ATP5ME	-0.331525	0.185929
ATR	-0.226033	0.0312856		ATR	-0.053283	0.645507		ATR	0.17275	0.144743		ATR	-0.405076	0.335692
ATRX	0.299815	0.00371374		ATRX	0.187692	0.0528346		ATRX	-0.112123	0.118086		ATRX	-0.337547	0.266589
AURKA	-0.372499	0.00305109		AURKA	-0.37827	0.00641178		AURKA	-0.00577073	0.921725		AURKA	0.0851824	0.886849
AURKB	-0.517842	0.0163311		AURKB	-0.45921	0.0325561		AURKB	0.0586315	0.442783		AURKB	0.0142102	0.965547
AXIN1	-0.0937235	0.408755		AXIN1	-0.0384783	0.859223		AXIN1	0.0552452	0.778455		AXIN1	-0.290752	0.46633
AXIN2	-0.332443	0.0893423		AXIN2	-0.554966	0.0480819		AXIN2	-0.222524	0.835729		AXIN2	-0.223382	0.390887
AXL	0.108125	0.571799		AXL	-0.00820404	0.667238		AXL	-0.116329	0.32721		AXL	0.240827	0.805595
B2M	1.32428	0.00942878		B2M	1.19496	0.000142727		B2M	-0.129315	0.766726		B2M	0.527654	0.377724
BAD	-0.0743418	0.965235		BAD	0.0343588	0.703859		BAD	0.108701	0.761655		BAD	0.320807	0.166549
BAG1	-0.0545082	0.621015		BAG1	-0.0329367	0.694468		BAG1	0.0215714	0.933772		BAG1	0.0238957	0.936716
BAGE	-1.17211	0.00214887		BAGE	-1.17977	0.00390113		BAGE	-0.00766209	0.78517		BAGE	-0.284191	0.541499
BAIAP3	-0.531318	0.0232471		BAIAP3	-0.290246	0.00873918		BAIAP3	0.241073	0.10555		BAIAP3	-0.233315	0.584461
BAMBI	-0.582747	0.0139507		BAMBI	-0.53162	0.115081		BAMBI	0.0511267	0.949396		BAMBI	0.266184	0.357142
BAP1	0.0566623	0.383875		BAP1	0.165951	0.385653		BAP1	0.109289	0.649548		BAP1	0.0548476	0.589524
BATF	-0.31515	0.162742		BATF	-0.510103	0.0418902		BATF	-0.194952	0.403888		BATF	-0.159448	0.824603
BATF3	-0.416242	0.120736		BATF3	-0.619745	0.00502236		BATF3	-0.203502	0.0978468		BATF3	0.12027	0.459125
BAX	0.533922	0.0129807		BAX	0.39814	0.00104428		BAX	-0.135782	0.742258		BAX	-0.0639133	0.814093
BBC3	-0.256705	0.223266		BBC3	-0.0328746	0.987347		BBC3	0.223831	0.284958		BBC3	0.249933	0.0914489
BBS1	-0.149475	0.379465		BBS1	-0.0663333	0.649143		BBS1	0.0831412	0.514809		BBS1	-0.17168	0.227905
BCAT1	-0.0606038	0.557904		BCAT1	-0.0675332	0.941151		BCAT1	-0.00692939	0.556391		BCAT1	0.476191	0.000955062
BCL2	-0.700392	0.000666146		BCL2	-0.513356	0.0156636		BCL2	0.187036	0.146979		BCL2	0.0872049	0.926751
BCL2A1	-0.399639	0.143491		BCL2A1	-0.159365	0.445282		BCL2A1	0.240274	0.351434		BCL2A1	0.496071	0.0179301
BCL2L1	0.4796	0.00879127		BCL2L1	0.508012	0.00134401		BCL2L1	0.0284121	0.831874		BCL2L1	0.169604	0.264414
BCL6	0.789067	0.0590092		BCL6	0.510585	0.108661		BCL6	-0.278482	0.478697		BCL6	-0.187437	0.50298
BCOR	0.0522355	0.429898		BCOR	-0.0355418	0.724264		BCOR	-0.0877773	0.357043		BCOR	0.309344	0.0355319
BIRC3	-0.554323	0.131788		BIRC3	-0.344683	0.125587		BIRC3	0.209639	0.439207		BIRC3	0.190197	0.327733
BIRC5	-0.458819	0.081053		BIRC5	-0.238619	0.776609		BIRC5	0.2202	0.124168		BIRC5	-0.132796	0.632083
BIRC7	-0.811893	0.00333848		BIRC7	-0.573982	0.00844437		BIRC7	0.23791	0.0664362		BIRC7	0.444396	0.770471
BLNK	-0.389698	0.073322		BLNK	-0.514905	0.029095		BLNK	-0.125206	0.365482		BLNK	0.104205	0.361177
BLVRA	-0.0245842	0.413548		BLVRA	0.0388814	0.539852		BLVRA	0.0634656	0.988725		BLVRA	0.200194	0.355234
BMI1	-0.330114	0.0221624		BMI1	-0.388686	0.0770318		BMI1	-0.0585723	0.693515		BMI1	-0.324617	0.33754
BMP4	-0.199722	0.340159		BMP4	-0.212576	0.184485		BMP4	-0.0128537	0.710636		BMP4	0.098191	0.511542
BMP5	-0.165525	0.182918		BMP5	-0.365335	0.0314669		BMP5	-0.19981	0.431735		BMP5	-0.0263394	0.669613
BMP6	-0.348035	0.0470621		BMP6	-0.202302	0.331221		BMP6	0.145732	0.186003		BMP6	0.480877	0.0523914
BMP7	-0.148195	0.958685		BMP7	-0.124137	0.990127		BMP7	0.0240586	0.952015		BMP7	-0.220788	0.485829
BNIP3	-0.251121	0.324423		BNIP3	-0.274361	0.192193		BNIP3	-0.0232401	0.9395		BNIP3	0.0100269	0.232617
BNIP3L	0.741619	0.00482012		BNIP3L	0.556425	0.018904		BNIP3L	-0.185193	0.278353		BNIP3L	0.198975	0.974498
BRCA1	-0.377491	0.0746799		BRCA1	-0.300375	0.210766		BRCA1	0.0771162	0.608374		BRCA1	-0.0119766	0.57951
BRD2	0.509112	0.0157616		BRD2	0.476243	0.0216463		BRD2	-0.0328683	0.957817		BRD2	-0.446215	0.598977
BRD3	0.0301649	0.848741		BRD3	-0.0380849	0.579694		BRD3	-0.0682498	0.579377		BRD3	0.030688	0.891996
BRD4	0.388614	0.0519077		BRD4	0.384931	0.00445254		BRD4	-0.00368354	0.785047		BRD4	-0.168748	0.374475
BRD7	-0.0499707	0.627165		BRD7	-0.224194	0.0494435		BRD7	-0.174223	0.307914		BRD7	0.0993924	0.236012
BST1	-0.443378	0.109965		BST1	-0.41113	0.0223429		BST1	0.0322474	0.933912		BST1	0.418831	0.169627
BST2	0.540996	0.00656603		BST2	0.362543	0.112725		BST2	-0.178453	0.27913		BST2	0.563897	0.337377
BTLA	-0.423511	0.134553		BTLA	-0.523976	0.00267641		BTLA	-0.100465	0.583968		BTLA	0.206921	0.402622
C1QA	0.919929	0.00372059		C1QA	0.57648	0.0315126		C1QA	-0.343449	0.0364041		C1QA	0.39703	0.551944
C1QB	0.395743	0.0657695		C1QB	0.217014	0.282421		C1QB	-0.178729	0.0221168		C1QB	0.275149	0.295822
C1QBP	-0.0745526	0.87562		C1QBP	0.198482	0.133569		C1QBP	0.273034	0.20782		C1QBP	-0.308109	0.348934
C1R	0.815817	0.0494782		C1R	0.535728	0.0908655		C1R	-0.28009	0.606261		C1R	0.691552	0.183873
C1S	0.793386	0.0154542		C1S	0.544617	0.075924		C1S	-0.248769	0.464181		C1S	0.683129	0.198684
C2	0.344311	0.0384754		C2	0.14314	0.369132		C2	-0.201171	0.0678833		C2	0.320734	0.743714
C3	2.31137	0.0821829		C3	0.934	0.105795		C3	-1.37737	0.715105		C3	0.0401748	0.417128
C3AR1	-0.334288	0.250456		C3AR1	-0.241908	0.243258		C3AR1	0.0923801	0.680311		C3AR1	0.293087	0.131796
C4A.B	-0.0228259	0.367696		C4A.B	-0.0542253	0.584774		C4A.B	-0.0313993	0.571149		C4A.B	-0.35895	0.576193
C4BPA	0.18736	0.507027		C4BPA	0.275595	0.267192		C4BPA	0.0882348	0.704832		C4BPA	0.154511	0.747737
C5	-0.403067	0.14158		C5	-0.229541	0.152144		C5	0.173527	0.476016		C5	-0.0716476	0.235625
C5AR1	0.0686457	0.96049		C5AR1	0.324272	0.155503		C5AR1	0.255626	0.359784		C5AR1	0.432225	0.270783
C6	-0.722353	0.0082028		C6	-0.422575	0.00444332		C6	0.299778	0.0785724		C6	0.0694861	0.626864
C7	1.17593	0.000949131		C7	0.665302	0.173934		C7	-0.51063	0.225925		C7	0.743115	0.349529
C8A	-0.53328	0.00432047		C8A	-0.51022	0.00135969		C8A	0.0230609	0.788944		C8A	0.0349294	0.607626
C8G	-0.800321	0.00665386		C8G	-1.00985	9.51e-08		C8G	-0.209525	0.703986		C8G	0.359343	0.928704
C9	-0.284694	0.241124		C9	-0.434008	0.0200646		C9	-0.149314	0.573135		C9	0.0154585	0.361716
CACNA1C	-0.394589	0.0303685		CACNA1C	-0.443056	0.00795072		CACNA1C	-0.048467	0.954131		CACNA1C	0.078382	0.431959
CACNA1D	-0.266172	0.150921		CACNA1D	-0.3284	0.0562871		CACNA1D	-0.0622284	0.99821		CACNA1D	0.277413	0.299269
CACNA1G	-0.607471	0.000516097		CACNA1G	-0.56787	0.00393543		CACNA1G	0.0396008	0.479422		CACNA1G	0.134543	0.926914
CACNA1H	-0.343407	0.0902834		CACNA1H	-0.519447	0.00909965		CACNA1H	-0.176041	0.368595		CACNA1H	0.251651	0.292728
CACNA2D1	-0.421708	0.00839107		CACNA2D1	-0.382583	0.0212318		CACNA2D1	0.0391256	0.479057		CACNA2D1	-0.0494799	0.937029
CACNA2D2	-0.151999	0.614765		CACNA2D2	-0.166605	0.419935		CACNA2D2	-0.014606	0.715391		CACNA2D2	0.319846	0.142613
CACNB2	-0.576779	0.00513833		CACNB2	-0.309494	0.26914		CACNB2	0.267285	0.151803		CACNB2	0.0132982	0.740424
CACNB3	0.0375538	0.313331		CACNB3	-0.111276	0.477388		CACNB3	-0.14883	0.116965		CACNB3	-0.231852	0.514512
CACNG1	-0.5863	0.0256752		CACNG1	-0.599625	0.00241864		CACNG1	-0.0133241	0.952887		CACNG1	-0.00126891	0.523368
CACNG4	-0.588598	0.00701611		CACNG4	-0.241594	0.341389		CACNG4	0.347004	0.0806575		CACNG4	0.400762	0.652736
CACNG6	-0.400856	0.127753		CACNG6	-0.59657	0.0166955		CACNG6	-0.195714	0.644839		CACNG6	0.265578	0.242566
CALML3	-0.762021	0.00349475		CALML3	-0.564038	0.0281696		CALML3	0.197982	0.15224		CALML3	-0.122774	0.755538
CAMK2B	-0.738181	0.00781761		CAMK2B	-0.910384	4.13e-06		CAMK2B	-0.172203	0.895633		CAMK2B	-0.0519338	0.980376
CAMP	-0.200134	0.588509		CAMP	-0.247186	0.322859		CAMP	-0.0470522	0.701289		CAMP	0.233974	0.498526
CAPN2	1.10427	0.00605985		CAPN2	1.34893	0.00133583		CAPN2	0.244658	0.422139		CAPN2	-0.830129	0.401556
CARD11	-0.161434	0.313537		CARD11	-0.227915	0.0703874		CARD11	-0.0664807	0.309972		CARD11	-0.227224	0.515822
CARD9	-0.477378	0.065907		CARD9	-0.315153	0.22853		CARD9	0.162226	0.376208		CARD9	0.504902	0.300633
CASP1	-0.168257	0.677784		CASP1	-0.311825	0.0450066		CASP1	-0.143568	0.361716		CASP1	-0.00707396	0.90935
CASP10	0.0245867	0.35584		CASP10	-0.139327	0.419765		CASP10	-0.163913	0.0907296		CASP10	0.365657	0.270871
CASP12	-0.723656	0.00451521		CASP12	-0.703475	0.00240976		CASP12	0.0201817	0.667716		CASP12	0.0332148	0.881552
CASP3	-0.0297423	0.800695		CASP3	0.0183774	0.737485		CASP3	0.0481197	0.659994		CASP3	0.0990714	0.38452
CASP7	-0.0213305	0.846303		CASP7	0.325638	0.0739623		CASP7	0.346969	0.079432		CASP7	-0.00476848	0.317885
CASP8	-0.0842713	0.689146		CASP8	0.0751912	0.284933		CASP8	0.159463	0.317994		CASP8	0.00475801	0.623734
CASP9	-0.379257	0.00316178		CASP9	-0.122311	0.380724		CASP9	0.256946	0.00702357		CASP9	-0.205292	0.976777
CBL	-0.130178	0.474343		CBL	0.0210596	0.467624		CBL	0.151238	0.246246		CBL	0.161475	0.301663
CBLC	0.0736231	0.975865		CBLC	-0.271417	0.419093		CBLC	-0.34504	0.431635		CBLC	-0.718496	0.00122234
CC2D1B	0.0947377	0.736298		CC2D1B	0.0887402	0.185929		CC2D1B	-0.00599751	0.554058		CC2D1B	-0.266601	0.218508
CCL11	-0.490892	0.0276642		CCL11	-0.53682	0.0306212		CCL11	-0.0459282	0.876624		CCL11	0.108358	0.769234
CCL13	-0.152262	0.756196		CCL13	-0.125429	0.740234		CCL13	0.0268325	0.93077		CCL13	0.182086	0.298531
CCL15	-1.32605	0.00365919		CCL15	-1.31356	5.6e-06		CCL15	0.0124853	0.397278		CCL15	-0.588661	0.59361
CCL16	-0.479769	0.0188411		CCL16	-0.569455	0.0265724		CCL16	-0.0896857	0.725029		CCL16	-0.245369	0.78014
CCL17	-0.269646	0.337872		CCL17	-0.462936	0.0205738		CCL17	-0.19329	0.459592		CCL17	0.395575	0.0522513
CCL18	-0.240307	0.773015		CCL18	0.0704329	0.457244		CCL18	0.31074	0.192743		CCL18	0.487894	0.592027
CCL19	-0.434629	0.0848529		CCL19	-0.450914	0.309077		CCL19	-0.0162846	0.716777		CCL19	0.0612296	0.484491
CCL2	-0.198232	0.451731		CCL2	0.603245	0.122985		CCL2	0.801476	0.184354		CCL2	0.359633	0.285128
CCL20	-1.33456	0.173514		CCL20	-1.01943	0.21952		CCL20	0.315125	0.529199		CCL20	-0.220115	0.835288
CCL21	-0.039186	0.933616		CCL21	-0.145634	0.880472		CCL21	-0.106448	0.928718		CCL21	-0.474475	0.533468
CCL23	-0.483262	0.0398901		CCL23	-0.464247	0.117653		CCL23	0.0190142	0.835673		CCL23	-0.112259	0.784439
CCL25	-0.589551	0.00101258		CCL25	-0.555337	0.000437622		CCL25	0.0342141	0.482279		CCL25	-0.395656	0.687481
CCL3	-0.71393	0.018022		CCL3	-0.647599	0.0538517		CCL3	0.0663315	0.645725		CCL3	0.13921	0.946095
CCL3L1	-0.0860339	0.557342		CCL3L1	-0.707493	0.000435956		CCL3L1	-0.621459	0.0177421		CCL3L1	-0.0339806	0.423898
CCL4	-0.527568	0.139624		CCL4	-0.741311	0.013482		CCL4	-0.213744	0.679002		CCL4	0.230305	0.764887
CCL5	-0.131892	0.492222		CCL5	-0.202535	0.210615		CCL5	-0.0706421	0.546398		CCL5	0.0296048	0.425433
CCL7	-0.393265	0.166405		CCL7	-0.32183	0.304996		CCL7	0.0714341	0.884093		CCL7	0.422098	0.108091
CCL8	-0.395757	0.0809075		CCL8	-0.553563	0.00468966		CCL8	-0.157806	0.406547		CCL8	0.137021	0.441898
CCNA1	-0.658049	0.0199311		CCNA1	-0.290535	0.142818		CCNA1	0.367514	0.0780577		CCNA1	-0.0648123	0.994123
CCNA2	-0.292075	0.0743878		CCNA2	-0.330879	0.0967394		CCNA2	-0.0388042	0.946468		CCNA2	0.110587	0.972008
CCNB1	-0.513797	0.00521875		CCNB1	-0.356594	0.0836726		CCNB1	0.157203	0.173613		CCNB1	-0.0550339	0.774055
CCND1	0.597114	0.0259761		CCND1	0.708134	0.015257		CCND1	0.11102	0.656425		CCND1	-0.237788	0.763486
CCND2	0.247975	0.0429926		CCND2	0.311	0.0401022		CCND2	0.0630256	0.933124		CCND2	-0.2228	0.958207
CCND3	0.252074	0.00971256		CCND3	0.374914	0.000227104		CCND3	0.12284	0.476034		CCND3	-0.005007	0.796081
CCNE1	-0.564209	0.0260761		CCNE1	-0.342171	0.0100249		CCNE1	0.222038	0.211228		CCNE1	0.11639	0.326254
CCNO	-0.271524	0.106474		CCNO	-0.398334	0.00356082		CCNO	-0.12681	0.752215		CCNO	-0.1764	0.329651
CCR2	-0.231647	0.500792		CCR2	-0.421179	0.0261206		CCR2	-0.189532	0.474536		CCR2	0.465236	0.015767
CCR3	-0.352422	0.362095		CCR3	-0.227925	0.572129		CCR3	0.124497	0.698056		CCR3	0.32731	0.298899
CCR4	-0.349436	0.0497965		CCR4	-0.441252	0.0449142		CCR4	-0.0918161	0.799756		CCR4	0.235086	0.369967
CCR5	-0.424187	0.0786604		CCR5	-0.395294	0.000918104		CCR5	0.0288931	0.715792		CCR5	0.158926	0.451744
CCR6	-0.691871	0.00705567		CCR6	-0.607222	0.026088		CCR6	0.0846485	0.485074		CCR6	0.0499325	0.736106
CCR7	-0.590835	0.00455015		CCR7	-0.590151	0.0051465		CCR7	0.000684434	0.630418		CCR7	0.203124	0.619059
CCR9	-0.700626	0.00446011		CCR9	-0.451235	0.031294		CCR9	0.249391	0.0813265		CCR9	0.24334	0.466113
CCRL2	-0.665524	5.29e-05		CCRL2	-0.349588	0.0672986		CCRL2	0.315936	0.017587		CCRL2	0.323083	0.473132
CD14	0.0610842	0.745088		CD14	0.0923836	0.640509		CD14	0.0312995	0.906427		CD14	0.0713296	0.615409
CD163	1.12636	0.00720742		CD163	1.12797	0.00149666		CD163	0.00161166	0.920893		CD163	0.727956	0.464164
CD164	0.987513	0.000158085		CD164	1.16273	3.64e-06		CD164	0.175219	0.530963		CD164	-0.101262	0.950447
CD19	-0.207863	0.155472		CD19	-0.561798	1.85e-05		CD19	-0.353935	0.179837		CD19	-0.166899	0.676778
CD1A	-0.360884	0.0473141		CD1A	-0.46707	1.49e-05		CD1A	-0.106186	0.866886		CD1A	0.125322	0.436456
CD1E	-0.629594	0.00607797		CD1E	-0.720122	0.000183238		CD1E	-0.0905279	0.9291		CD1E	0.123988	0.723837
CD2	-0.305265	0.0509104		CD2	-0.233307	0.207903		CD2	0.0719584	0.696852		CD2	-0.0283017	0.373024
CD207	-0.339822	0.0491999		CD207	-0.494165	0.000587161		CD207	-0.154344	0.159667		CD207	0.13168	0.410573
CD209	-0.458211	0.10747		CD209	-0.353605	0.188889		CD209	0.104606	0.721177		CD209	0.348172	0.672557
CD22	-0.550372	0.00314407		CD22	-0.647801	0.00397364		CD22	-0.0974289	0.469119		CD22	0.442682	0.349596
CD24	0.518426	0.567857		CD24	0.690786	0.0156848		CD24	0.17236	0.428136		CD24	-0.656316	0.223757
CD244	-0.340287	0.0477079		CD244	-0.408458	6.28e-05		CD244	-0.0681718	0.894864		CD244	0.0973301	0.827449
CD247	-0.622239	0.00961393		CD247	-0.59365	0.003339		CD247	0.0285887	0.680985		CD247	0.509904	0.549283
CD27	-0.642668	0.00101638		CD27	-0.624559	5.57e-05		CD27	0.0181085	0.538394		CD27	-0.00162805	0.969967
CD274	-0.377291	0.128607		CD274	-0.0753845	0.699868		CD274	0.301907	0.235366		CD274	0.292941	0.0961892
CD276	-0.242565	0.0138632		CD276	-0.0981189	0.463799		CD276	0.144446	0.187295		CD276	0.0972089	0.936517
CD300A	-0.528917	0.000130857		CD300A	-0.484906	0.00707577		CD300A	0.0440108	0.500822		CD300A	0.224488	0.709816
CD33	-0.402363	0.0368874		CD33	-0.395128	0.0127796		CD33	0.00723472	0.561963		CD33	0.0856027	0.551579
CD34	0.24623	0.177045		CD34	0.031621	0.819892		CD34	-0.214609	0.385679		CD34	0.245268	0.199051
CD36	0.0858107	0.403104		CD36	0.0819322	0.543562		CD36	-0.00387857	0.811075		CD36	0.307739	0.113161
CD37	-0.0918317	0.535905		CD37	-0.197699	0.0814028		CD37	-0.105868	0.384912		CD37	0.267291	0.521395
CD38	-0.113812	0.203877		CD38	-0.00327358	0.950174		CD38	0.110538	0.246288		CD38	0.181862	0.320575
CD3D	-0.144378	0.204064		CD3D	0.00117808	0.89059		CD3D	0.145556	0.176437		CD3D	0.00791365	0.244478
CD3E	-0.360615	0.171777		CD3E	-0.363004	0.0481142		CD3E	-0.00238874	0.883206		CD3E	0.141141	0.262156
CD3EAP	-0.464939	0.0866359		CD3EAP	-0.388998	0.147131		CD3EAP	0.0759412	0.536334		CD3EAP	0.264332	0.828598
CD4	0.234837	0.213762		CD4	0.198343	0.451713		CD4	-0.0364935	0.707822		CD4	0.68609	0.00822854
CD40	-0.435732	0.000574395		CD40	-0.409563	0.0174364		CD40	0.0261688	0.926325		CD40	0.0960208	0.847017
CD40LG	-0.35591	0.165961		CD40LG	-0.489079	0.0481447		CD40LG	-0.133169	0.708469		CD40LG	0.248573	0.13494
CD44	0.729541	0.0440574		CD44	0.504882	0.0432304		CD44	-0.224659	0.876773		CD44	-0.182265	0.300019
CD46	0.794417	0.117167		CD46	0.85346	0.00250716		CD46	0.0590435	0.503099		CD46	-0.092334	0.635767
CD47	0.387824	0.108785		CD47	0.553763	0.069394		CD47	0.16594	0.690891		CD47	0.0901095	0.863456
CD48	-0.36654	0.147959		CD48	-0.282824	0.127902		CD48	0.0837167	0.695458		CD48	-0.0116052	0.429316
CD5	-0.402406	0.0209557		CD5	-0.332143	0.0445873		CD5	0.0702624	0.636292		CD5	0.000710035	0.830002
CD53	-0.0703923	0.697764		CD53	0.128471	0.479077		CD53	0.198863	0.322758		CD53	0.319725	0.116566
CD55	0.587977	0.244549		CD55	0.814783	0.00973752		CD55	0.226806	0.429829		CD55	0.122788	0.589734
CD58	-0.0314379	0.498057		CD58	-0.151054	0.473608		CD58	-0.119616	0.184695		CD58	0.0826823	0.896297
CD59	0.770178	0.000424261		CD59	0.695118	5.41e-06		CD59	-0.0750599	0.596636		CD59	0.294521	0.300647
CD6	-0.47332	0.0213823		CD6	-0.194008	0.265031		CD6	0.279313	0.118931		CD6	-0.432901	0.916167
CD63	1.37294	0.00633866		CD63	1.36705	6.44e-08		CD63	-0.00588872	0.565171		CD63	0.233347	0.554078
CD68	0.940911	0.058045		CD68	1.12058	0.00239545		CD68	0.179666	0.530346		CD68	0.760338	0.324887
CD69	-0.0728423	0.875831		CD69	-0.374746	0.0218592		CD69	-0.301904	0.154302		CD69	0.166535	0.242753
CD7	-0.402831	0.00673736		CD7	-0.346063	0.0174226		CD7	0.056768	0.373921		CD7	0.154548	0.577515
CD70	-0.572578	0.0303309		CD70	-0.786195	2.07e-05		CD70	-0.213617	0.300925		CD70	0.229188	0.452656
CD74	1.1244	0.0924132		CD74	1.10058	0.00854813		CD74	-0.0238245	0.606754		CD74	0.142332	0.74263
CD80	-0.300383	0.441625		CD80	-0.420519	0.0323539		CD80	-0.120136	0.331995		CD80	0.136912	0.316008
CD81	1.5389	2.83e-05		CD81	1.0772	0.000191642		CD81	-0.461694	0.219705		CD81	0.247609	0.701932
CD83	-0.18817	0.533095		CD83	-0.346481	0.0345145		CD83	-0.158312	0.279174		CD83	-0.0143819	0.446935
CD84	0.121814	0.40214		CD84	-0.0987237	0.510211		CD84	-0.220538	0.223853		CD84	0.400885	0.0792739
CD86	-0.340447	0.171007		CD86	-0.158371	0.226574		CD86	0.182077	0.41236		CD86	0.240184	0.179526
CD8A	-0.478878	0.0202932		CD8A	-0.472997	0.00589988		CD8A	0.00588103	0.820449		CD8A	0.0388721	0.945478
CD8B	-0.500359	0.00195286		CD8B	-0.583606	0.000105397		CD8B	-0.0832469	0.911364		CD8B	-0.254551	0.858829
CD9	0.813055	0.109507		CD9	1.00975	0.00599723		CD9	0.196698	0.288729		CD9	-0.461049	0.105062
CD96	0.000373624	0.684262		CD96	-0.427474	0.0264903		CD96	-0.427848	0.155739		CD96	0.182428	0.303156
CD97	0.18652	0.534233		CD97	0.292035	0.0255105		CD97	0.105515	0.618168		CD97	0.429524	0.0706141
CD99	1.07337	9.25e-06		CD99	0.821353	6.4e-05		CD99	-0.252012	0.0924715		CD99	0.501499	0.283252
CDC14B	-0.131847	0.155648		CDC14B	-0.23372	0.110111		CDC14B	-0.101873	0.848051		CDC14B	0.0869311	0.962329
CDC20	-0.268537	0.154801		CDC20	-0.146465	0.816933		CDC20	0.122073	0.184882		CDC20	-0.236531	0.905956
CDC25A	-0.295313	0.282		CDC25A	-0.357543	0.131906		CDC25A	-0.0622293	0.612675		CDC25A	0.174262	0.500434
CDC25B	0.0538435	0.327449		CDC25B	-0.123378	0.642613		CDC25B	-0.177222	0.381356		CDC25B	0.350866	0.0645693
CDC25C	-0.514727	0.014129		CDC25C	-0.41568	0.00610123		CDC25C	0.0990467	0.546563		CDC25C	0.108901	0.305998
CDC6	-0.452537	0.00993094		CDC6	-0.446079	0.0289661		CDC6	0.00645845	0.702569		CDC6	-0.338321	0.807949
CDC7	-0.228907	0.20986		CDC7	-0.14892	0.370068		CDC7	0.0799874	0.681277		CDC7	-0.0759241	0.38099
CDH1	0.728348	0.0025199		CDH1	0.805019	0.000984906		CDH1	0.0766715	0.933025		CDH1	-0.580952	0.558452
CDH11	-0.0217302	0.962327		CDH11	-0.208205	0.226473		CDH11	-0.186475	0.202107		CDH11	0.408056	0.116472
CDH3	0.391635	0.26575		CDH3	0.176623	0.6502		CDH3	-0.215012	0.677099		CDH3	-0.533346	0.025957
CDH5	0.861307	0.0219294		CDH5	0.527192	0.0582885		CDH5	-0.334115	0.412892		CDH5	1.02821	0.161998
CDK1	-0.356036	0.171224		CDK1	-0.415005	0.0479093		CDK1	-0.0589686	0.943417		CDK1	0.0365637	0.958737
CDK2	0.145596	0.108146		CDK2	0.200174	0.0567217		CDK2	0.0545778	0.742906		CDK2	0.238322	0.0930884
CDK4	0.0808789	0.289575		CDK4	-0.00843319	0.444044		CDK4	-0.0893121	0.485553		CDK4	-0.037344	0.569596
CDK6	0.19826	0.669801		CDK6	-0.125278	0.623508		CDK6	-0.323538	0.494754		CDK6	-0.0503626	0.889072
CDKN1A	1.10195	0.000696209		CDKN1A	1.12654	1.6e-06		CDKN1A	0.0245957	0.957354		CDKN1A	-0.186314	0.550781
CDKN1B	0.633237	0.000117012		CDKN1B	0.347675	0.013916		CDKN1B	-0.285562	0.0652557		CDKN1B	0.00740464	0.972368
CDKN1C	-0.30364	0.0923859		CDKN1C	-0.674354	0.000540239		CDKN1C	-0.370713	0.20254		CDKN1C	-0.42899	0.363956
CDKN2A	-0.131806	0.354475		CDKN2A	-0.363824	0.115873		CDKN2A	-0.232018	0.460274		CDKN2A	-0.1429	0.852331
CDKN2B	0.0533258	0.267329		CDKN2B	-0.010062	0.475424		CDKN2B	-0.0633879	0.580439		CDKN2B	0.350703	0.367877
CDKN2C	-0.489154	0.0390486		CDKN2C	-0.279841	0.218612		CDKN2C	0.209313	0.363675		CDKN2C	-0.0538679	0.549341
CDKN2D	-0.605562	8.54e-05		CDKN2D	-0.533935	0.0349305		CDKN2D	0.0716266	0.598607		CDKN2D	0.166315	0.751815
CEACAM1	-0.16679	0.204654		CEACAM1	-0.224918	0.0854519		CEACAM1	-0.0581283	0.549729		CEACAM1	0.0144423	0.794159
CEACAM3	-1.17486	0.00425583		CEACAM3	-0.460297	0.3487		CEACAM3	0.714561	0.0178495		CEACAM3	0.0182593	0.980332
CEACAM6	1.4763	0.0017967		CEACAM6	1.72223	0.000706229		CEACAM6	0.245929	0.612665		CEACAM6	-0.53191	0.636447
CEACAM8	-0.286937	0.184211		CEACAM8	-0.397818	0.0462098		CEACAM8	-0.110881	0.344083		CEACAM8	0.138196	0.847889
CEBPA	-0.180522	0.346179		CEBPA	-0.108881	0.643691		CEBPA	0.0716409	0.60391		CEBPA	-0.0495031	0.678472
CEBPB	0.910153	0.241647		CEBPB	0.918658	0.000606842		CEBPB	0.00850505	0.505702		CEBPB	-0.087869	0.675724
CEBPE	-0.539124	0.000229626		CEBPE	-0.62032	0.00275344		CEBPE	-0.0811952	0.596554		CEBPE	0.0765029	0.867873
CENPF	-0.422652	0.0088546		CENPF	-0.390469	0.0229748		CENPF	0.032183	0.486452		CENPF	-0.187566	0.942985
CEP55	-0.375836	0.0180322		CEP55	-0.0781125	0.959982		CEP55	0.297723	0.0388816		CEP55	-5.00261e-05	0.85531
CES3	-0.576093	0.0123966		CES3	-0.587155	0.000769728		CES3	-0.0110623	0.95315		CES3	0.0821623	0.786571
CFB	-0.0226658	0.331719		CFB	0.0563144	0.831934		CFB	0.0789803	0.380147		CFB	-0.601706	0.214747
CFD	-0.112242	0.914668		CFD	-0.236441	0.313461		CFD	-0.124199	0.399061		CFD	0.688353	0.0398386
CFI	0.213933	0.704104		CFI	0.238959	0.183597		CFI	0.0250262	0.632225		CFI	-0.434685	0.168499
CFP	-0.260338	0.302946		CFP	-0.569763	0.00458363		CFP	-0.309425	0.120963		CFP	0.183345	0.443922
CGAS	-0.0688047	0.500003		CGAS	-0.156912	0.428631		CGAS	-0.0881071	0.857093		CGAS	0.107365	0.565948
CHAD	-0.57541	0.0807022		CHAD	-0.765096	0.000935932		CHAD	-0.189686	0.61339		CHAD	0.284617	0.31307
CHEK2	-0.324457	0.0311649		CHEK2	-0.53817	0.00044371		CHEK2	-0.213713	0.279576		CHEK2	-0.27506	0.6602
CHIT1	-0.350556	0.115429		CHIT1	-0.442103	0.0730037		CHIT1	-0.0915474	0.891055		CHIT1	0.227668	0.437588
CHUK	-0.0910593	0.912214		CHUK	-0.122663	0.442857		CHUK	-0.031604	0.596529		CHUK	0.182904	0.277376
CIC	-0.181894	0.0476299		CIC	-0.193377	0.008594		CIC	-0.0114832	0.927598		CIC	-0.227521	0.760801
CKLF	-0.0285577	0.904576		CKLF	0.072497	0.317807		CKLF	0.101055	0.585088		CKLF	0.309269	0.03556
CLCF1	-0.311444	0.0617352		CLCF1	-0.117806	0.443558		CLCF1	0.193638	0.327386		CLCF1	0.0527497	0.190077
CLEC14A	0.341502	0.239959		CLEC14A	0.157551	0.411488		CLEC14A	-0.183951	0.634183		CLEC14A	0.301036	0.0885713
CLEC4A	-0.600376	0.0102057		CLEC4A	-0.247944	0.266664		CLEC4A	0.352433	0.119087		CLEC4A	0.0246599	0.934405
CLEC4C	-0.400155	0.167695		CLEC4C	-0.472386	0.0514481		CLEC4C	-0.072231	0.814105		CLEC4C	0.131217	0.399783
CLEC4E	-0.232535	0.140885		CLEC4E	-0.237465	0.0493466		CLEC4E	-0.00493022	0.846974		CLEC4E	0.254811	0.260113
CLEC5A	-0.0203461	0.90331		CLEC5A	-0.20282	0.325613		CLEC5A	-0.182474	0.478558		CLEC5A	0.404441	0.0159894
CLEC7A	-0.0157249	0.948402		CLEC7A	0.101844	0.640996		CLEC7A	0.117568	0.748713		CLEC7A	0.389246	0.173052
CLECL1	-0.499096	0.024721		CLECL1	-0.429115	0.0247		CLECL1	0.0699808	0.739412		CLECL1	0.342997	0.175443
CLU	0.176929	0.559301		CLU	0.176131	0.458431		CLU	-0.000797712	0.82257		CLU	-0.532923	0.66252
CMA1	-0.58678	0.0182261		CMA1	-0.724841	2.79e-05		CMA1	-0.138061	0.347707		CMA1	-0.0171651	0.865818
CMKLR1	-0.188031	0.214808		CMKLR1	-0.195445	0.0964681		CMKLR1	-0.00741396	0.781189		CMKLR1	0.00609496	0.465174
CMTM4	-0.169114	0.0472042		CMTM4	-0.0280618	0.779145		CMTM4	0.141052	0.210554		CMTM4	-0.164432	0.394236
CMTM6	0.612802	4.34e-05		CMTM6	0.730998	5.09e-06		CMTM6	0.118196	0.438561		CMTM6	-0.167971	0.908612
CNOT2	0.338566	0.00638546		CNOT2	0.305337	0.000932923		CNOT2	-0.0332285	0.674137		CNOT2	0.160613	0.797437
CNTFR	-0.53682	0.0186648		CNTFR	-0.345518	0.192376		CNTFR	0.191302	0.297164		CNTFR	-0.0481498	0.567143
COL11A1	-0.58559	0.00150954		COL11A1	-0.579997	0.013638		COL11A1	0.0055927	0.83959		COL11A1	0.367452	0.531432
COL11A2	-0.566343	9.47e-05		COL11A2	-0.622492	0.00074394		COL11A2	-0.0561481	0.856029		COL11A2	0.206841	0.710404
COL17A1	0.566152	0.0625052		COL17A1	0.117104	0.605201		COL17A1	-0.449048	0.335114		COL17A1	-0.583529	0.196286
COL1A1	4.168	0.0136337		COL1A1	1.85767	0.0235741		COL1A1	-2.31033	0.0917908		COL1A1	2.34314	0.205155
COL1A2	4.24569	0.00844239		COL1A2	1.7435	0.0186684		COL1A2	-2.50219	0.207785		COL1A2	2.16886	0.203645
COL24A1	-0.391565	0.0593609		COL24A1	-0.577765	0.0222222		COL24A1	-0.1862	0.376159		COL24A1	0.231044	0.331907
COL27A1	0.0110523	0.557082		COL27A1	-0.255322	0.274935		COL27A1	-0.266374	0.0757041		COL27A1	-0.058439	0.980502
COL2A1	-0.319647	0.0184793		COL2A1	-0.354449	0.0032634		COL2A1	-0.0348024	0.958789		COL2A1	0.185869	0.616164
COL3A1	4.67072	0.00885589		COL3A1	1.87933	0.013774		COL3A1	-2.79139	0.440313		COL3A1	2.20701	0.201203
COL4A3	-0.524084	0.0262207		COL4A3	-0.377813	0.0246125		COL4A3	0.146271	0.328532		COL4A3	-0.075298	0.998645
COL4A4	-0.624436	0.0264551		COL4A4	-0.561525	0.0033053		COL4A4	0.0629117	0.589858		COL4A4	0.093253	0.45788
COL4A5	0.322099	0.226224		COL4A5	0.231991	0.27293		COL4A5	-0.0901076	0.920284		COL4A5	-0.482684	0.233511
COL5A1	1.36382	0.0133265		COL5A1	0.90402	0.0386037		COL5A1	-0.459796	0.0556863		COL5A1	1.54997	0.0719196
COL5A2	0.987671	0.0146212		COL5A2	0.806602	0.0271992		COL5A2	-0.181069	0.444569		COL5A2	1.28598	0.0839606
COL6A3	3.58076	0.0117333		COL6A3	0.737491	0.0766408		COL6A3	-2.84327	0.291446		COL6A3	1.43319	0.225183
COL6A6	-0.274162	0.339687		COL6A6	-0.408628	0.115978		COL6A6	-0.134466	0.41978		COL6A6	0.0488203	0.147112
COLEC12	0.172104	0.349189		COLEC12	0.0292416	0.903312		COLEC12	-0.142862	0.444291		COLEC12	0.738482	0.0306441
COMP	-0.384109	0.0306819		COMP	-0.358766	0.0715059		COMP	0.0253438	0.816758		COMP	0.257927	0.676588
COX4I1	0.343822	0.13506		COX4I1	0.235592	0.0349083		COX4I1	-0.10823	0.88875		COX4I1	-0.191706	0.136376
COX5B	0.525546	0.0136155		COX5B	0.515324	0.00975958		COX5B	-0.0102225	0.945636		COX5B	-0.341284	0.712389
COX6A1	0.593133	0.109287		COX6A1	0.672778	0.0130418		COX6A1	0.0796449	0.471234		COX6A1	-0.159704	0.130596
COX6B1	0.605882	0.0515315		COX6B1	0.752205	1.37e-05		COX6B1	0.146323	0.510063		COX6B1	-0.115852	0.840169
CPA3	-0.494199	0.00114086		CPA3	-0.212651	0.313375		CPA3	0.281548	0.169513		CPA3	0.16938	0.845103
CPSF7	0.0893909	0.366957		CPSF7	0.0152262	0.753265		CPSF7	-0.0741647	0.544762		CPSF7	-0.036814	0.794093
CR1	-0.258222	0.158124		CR1	-0.337168	0.0337143		CR1	-0.0789453	0.589432		CR1	0.349143	0.00497387
CRABP2	-0.216363	0.575974		CRABP2	-0.322026	0.600927		CRABP2	-0.105663	0.867249		CRABP2	-0.304635	0.4914
CREB1	0.102655	0.297721		CREB1	-0.00445528	0.976803		CREB1	-0.107111	0.329626		CREB1	0.0821389	0.388184
CREB3L1	-0.0993226	0.79313		CREB3L1	-0.114824	0.147739		CREB3L1	-0.0155017	0.663845		CREB3L1	0.193256	0.0591068
CREB3L3	-0.664359	0.00221977		CREB3L3	-0.666194	0.000120713		CREB3L3	-0.00183469	0.646341		CREB3L3	0.265813	0.680569
CREB5	-0.2655	0.168061		CREB5	-0.304118	0.0106896		CREB5	-0.0386177	0.891181		CREB5	0.0767983	0.281347
CREBBP	0.278393	0.00421202		CREBBP	-0.00371362	0.926788		CREBBP	-0.282106	0.081302		CREBBP	-0.170817	0.532064
CSF1	-0.127362	0.146585		CSF1	-0.0628664	0.771226		CSF1	0.0644955	0.374514		CSF1	0.0226594	0.906446
CSF1R	0.330367	0.138978		CSF1R	-0.0695236	0.422087		CSF1R	-0.399891	0.0137636		CSF1R	0.00258945	0.775287
CSF2	-0.754338	0.000858876		CSF2	-0.817444	0.0905923		CSF2	-0.0631059	0.642669		CSF2	0.24227	0.787187
CSF2RB	-0.549453	0.0075707		CSF2RB	-0.528774	0.0142032		CSF2RB	0.0206792	0.783506		CSF2RB	0.0390823	0.828561
CSF3	-1.08586	1.67e-05		CSF3	-1.1474	0.00123209		CSF3	-0.0615411	0.621961		CSF3	0.141767	0.567794
CSF3R	-0.200749	0.380034		CSF3R	-0.178788	0.397659		CSF3R	0.0219606	0.924107		CSF3R	0.125673	0.779195
CST2	-0.124446	0.481549		CST2	-0.479543	0.286882		CST2	-0.355097	0.741246		CST2	-0.19493	0.66622
CT45A1	-1.10421	0.00361037		CT45A1	-1.05473	0.00528511		CT45A1	0.0494766	0.632954		CT45A1	-0.0971511	0.621518
CTAG1B	-1.0431	0.00570887		CTAG1B	-0.987907	0.00107409		CTAG1B	0.0551958	0.663863		CTAG1B	-0.00779308	0.937909
CTLA4	-0.290978	0.00756253		CTLA4	-0.457271	0.0264495		CTLA4	-0.166293	0.706058		CTLA4	0.125665	0.778824
CTNNB1	1.24344	0.00491812		CTNNB1	1.16159	0.00203064		CTNNB1	-0.0818461	0.786227		CTNNB1	-0.587511	0.198933
CTSG	-0.292523	0.292816		CTSG	-0.443393	0.0801693		CTSG	-0.15087	0.32805		CTSG	0.420616	0.394175
CTSH	0.961688	0.00699066		CTSH	1.13946	0.000519929		CTSH	0.177767	0.392399		CTSH	-0.0808542	0.55442
CTSL	0.207127	0.203117		CTSL	0.278846	0.0936211		CTSL	0.0717186	0.758126		CTSL	0.688257	0.00744479
CTSS	0.4986	0.250333		CTSS	0.91913	0.00104865		CTSS	0.42053	0.176606		CTSS	0.303098	0.566374
CTSW	-0.358266	0.0811392		CTSW	-0.493349	0.0015746		CTSW	-0.135083	0.80721		CTSW	0.294209	0.865419
CUL1	0.0851377	0.347846		CUL1	0.110861	0.181967		CUL1	0.0257234	0.689495		CUL1	-0.297876	0.380622
CX3CL1	0.207838	0.128004		CX3CL1	-0.0385961	0.718325		CX3CL1	-0.246434	0.166363		CX3CL1	-0.00456982	0.702585
CXADR	0.0175866	0.540366		CXADR	0.0733422	0.680537		CXADR	0.0557556	0.995359		CXADR	0.0147034	0.805591
CXCL1	-0.380304	0.259175		CXCL1	-0.452593	0.484773		CXCL1	-0.0722895	0.706071		CXCL1	-1.56536	0.0673899
CXCL10	-0.137878	0.698989		CXCL10	-0.228803	0.874674		CXCL10	-0.090925	0.501615		CXCL10	0.964909	0.141616
CXCL11	-0.22012	0.442578		CXCL11	-0.0685619	0.812771		CXCL11	0.151558	0.621717		CXCL11	0.187784	0.33528
CXCL12	-0.0713716	0.733093		CXCL12	-0.254191	0.347691		CXCL12	-0.18282	0.585814		CXCL12	0.072782	0.126109
CXCL14	0.915791	0.00137079		CXCL14	0.458427	0.0148738		CXCL14	-0.457364	0.0144083		CXCL14	0.272186	0.877901
CXCL16	0.527617	0.177166		CXCL16	0.882893	0.000486809		CXCL16	0.355276	0.209813		CXCL16	0.0179113	0.744738
CXCL2	-0.35514	0.147099		CXCL2	-0.475009	0.118775		CXCL2	-0.119869	0.969122		CXCL2	-0.496673	0.124965
CXCL3	-0.549311	0.114208		CXCL3	-0.558635	0.00850645		CXCL3	-0.00932424	0.912108		CXCL3	0.130144	0.377562
CXCL5	-0.946594	0.0465583		CXCL5	-0.483958	0.333938		CXCL5	0.462635	0.232538		CXCL5	0.457279	0.264024
CXCL6	-0.464269	0.0300411		CXCL6	-0.513842	0.14615		CXCL6	-0.0495738	0.830959		CXCL6	0.0238355	0.642455
CXCL8	-0.377293	0.585671		CXCL8	0.179284	0.35484		CXCL8	0.556577	0.128395		CXCL8	-1.70983	0.503359
CXCL9	0.00945715	0.5515		CXCL9	-0.0800054	0.938207		CXCL9	-0.0894625	0.541332		CXCL9	-0.0618135	0.310577
CXCR1	-0.263853	0.169457		CXCR1	-0.481067	0.000557606		CXCR1	-0.217215	0.465122		CXCR1	0.304465	0.107196
CXCR2	-0.294016	0.0289499		CXCR2	-0.257106	0.0287965		CXCR2	0.0369107	0.573184		CXCR2	0.122792	0.230077
CXCR3	-0.72751	0.00988993		CXCR3	-0.978461	0.000535998		CXCR3	-0.250952	0.452974		CXCR3	0.284775	0.490628
CXCR4	0.152893	0.644408		CXCR4	-0.0234163	0.757535		CXCR4	-0.176309	0.509696		CXCR4	0.434278	0.491234
CXCR5	-0.402705	0.0437775		CXCR5	-0.474479	0.00140143		CXCR5	-0.071774	0.897789		CXCR5	0.299895	0.732571
CXCR6	-0.369534	0.0340922		CXCR6	-0.412049	0.0422066		CXCR6	-0.042515	0.662223		CXCR6	-0.0614546	0.505226
CXXC4	-0.874165	0.00263401		CXXC4	-0.766736	0.000324055		CXXC4	0.107429	0.690458		CXXC4	0.154879	0.581442
CXXC5	0.00270383	0.944282		CXXC5	-0.0792644	0.420769		CXXC5	-0.0819683	0.46604		CXXC5	-0.115146	0.664763
CYBB	0.131728	0.927633		CYBB	0.170096	0.390447		CYBB	0.0383671	0.679679		CYBB	0.647499	0.121548
CYFIP2	0.210971	0.236002		CYFIP2	0.230845	0.176442		CYFIP2	0.0198743	0.966276		CYFIP2	0.0621392	0.896388
CYLD	0.222723	0.242974		CYLD	0.106323	0.252343		CYLD	-0.1164	0.652737		CYLD	0.010505	0.401662
CYP4A11	-0.581587	0.00771487		CYP4A11	-0.714991	9.95e-05		CYP4A11	-0.133404	0.588914		CYP4A11	-0.170372	0.938031
CYP4A22	-0.477594	0.0251061		CYP4A22	-0.65868	0.00523509		CYP4A22	-0.181086	0.922607		CYP4A22	-0.350901	0.792904
CYP8B1	-0.343457	0.166998		CYP8B1	-0.497157	0.00173231		CYP8B1	-0.1537	0.938087		CYP8B1	0.0260845	0.630005
DAB2	0.475684	0.0656801		DAB2	0.276363	0.178932		DAB2	-0.199321	0.5248		DAB2	0.562891	0.0394721
DAXX	0.281639	0.0148393		DAXX	0.224554	0.101143		DAXX	-0.057085	0.667984		DAXX	-0.0296639	0.519053
DDB2	0.182549	0.484956		DDB2	0.151953	0.150112		DDB2	-0.0305954	0.566083		DDB2	-0.060503	0.665138
DDIT3	0.116584	0.349132		DDIT3	0.0015773	0.688538		DDIT3	-0.115007	0.443876		DDIT3	-0.188265	0.845983
DDIT4	2.23728	0.0539435		DDIT4	1.24122	0.0606007		DDIT4	-0.996056	0.872747		DDIT4	-0.353044	0.418789
DDX58	0.0170987	0.603028		DDX58	-0.120196	0.569607		DDX58	-0.137295	0.216519		DDX58	0.275899	0.835714
DEFB1	-0.457767	0.0444828		DEFB1	-0.821802	0.0675078		DEFB1	-0.364035	0.306619		DEFB1	-0.502183	0.620185
DEPTOR	-0.323522	0.0816323		DEPTOR	-0.254036	0.106756		DEPTOR	0.0694861	0.703887		DEPTOR	-0.144056	0.863467
DGLUCY	-0.0340738	0.885293		DGLUCY	0.0174355	0.605493		DGLUCY	0.0515093	0.712327		DGLUCY	-0.137231	0.756148
DHX58	-0.190129	0.168407		DHX58	-0.208047	0.201539		DHX58	-0.0179175	0.984829		DHX58	0.228848	0.399973
DIPK2B	-0.718057	0.0063987		DIPK2B	-0.512489	0.00680114		DIPK2B	0.205568	0.0989355		DIPK2B	0.533072	0.691542
DKK2	-0.0761275	0.758903		DKK2	-0.129944	0.769596		DKK2	-0.0538165	0.911804		DKK2	0.29744	0.0405172
DLL1	0.0832108	0.418837		DLL1	-0.224227	0.380719		DLL1	-0.307437	0.188993		DLL1	-0.394239	0.070762
DLL3	-0.517402	0.0315304		DLL3	-0.708354	0.000597446		DLL3	-0.190952	0.401713		DLL3	-0.00789811	0.740674
DLL4	0.0217322	0.683776		DLL4	-0.193831	0.374431		DLL4	-0.215563	0.174301		DLL4	0.575663	0.00335869
DMBT1	0.114395	0.921219		DMBT1	-0.104399	0.644369		DMBT1	-0.218794	0.755657		DMBT1	0.226818	0.359611
DNAJC14	0.0534268	0.71172		DNAJC14	-0.0412504	0.694406		DNAJC14	-0.0946772	0.533529		DNAJC14	-0.0279758	0.628898
DNMT1	-0.00849869	0.958138		DNMT1	0.0247665	0.608162		DNMT1	0.0332652	0.642796		DNMT1	0.0274248	0.406287
DNMT3A	0.00629118	0.774382		DNMT3A	-0.0245877	0.9		DNMT3A	-0.0308788	0.922465		DNMT3A	-0.232821	0.0849826
DOCK9	0.380661	0.0261134		DOCK9	0.422422	0.0140406		DOCK9	0.0417618	0.921121		DOCK9	0.266891	0.336349
DPP4	0.0361218	0.589208		DPP4	-0.0529826	0.869948		DPP4	-0.0891044	0.52327		DPP4	0.263204	0.197432
DSC3	0.296039	0.145801		DSC3	0.240629	0.190794		DSC3	-0.0554098	0.975596		DSC3	-0.712334	0.139271
DSP	0.746087	0.0579082		DSP	0.502707	0.0952242		DSP	-0.24338	0.796281		DSP	-0.867561	0.187465
DST	0.501956	0.00620649		DST	0.0412506	0.823618		DST	-0.460706	0.0844612		DST	0.326501	0.509501
DTX3	-0.483177	0.000800578		DTX3	-0.480057	1.08e-06		DTX3	0.00311998	0.444493		DTX3	-0.33673	0.494753
DTX3L	0.134163	0.182606		DTX3L	0.0856657	0.457284		DTX3L	-0.048497	0.598594		DTX3L	-0.245277	0.613409
DTX4	0.148174	0.270546		DTX4	-0.141155	0.661451		DTX4	-0.28933	0.227528		DTX4	-0.318683	0.0802232
DUOX1	0.646954	0.183011		DUOX1	0.431412	0.118489		DUOX1	-0.215542	0.908586		DUOX1	-0.784024	0.0738239
DUSP1	2.02917	0.000110316		DUSP1	1.66262	0.000290677		DUSP1	-0.366548	0.339769		DUSP1	0.280528	0.664056
DUSP10	0.0455995	0.814738		DUSP10	-0.197114	0.0618347		DUSP10	-0.242713	0.208388		DUSP10	0.0637654	0.403825
DUSP2	-0.947224	0.0104227		DUSP2	-0.763234	0.00452719		DUSP2	0.18399	0.347818		DUSP2	-0.261578	0.967189
DUSP4	0.188497	0.463131		DUSP4	-0.0852071	0.491802		DUSP4	-0.273704	0.26485		DUSP4	-0.0680566	0.687501
DUSP5	-0.287965	0.236968		DUSP5	-0.35168	0.158239		DUSP5	-0.0637155	0.864017		DUSP5	0.190769	0.691982
DUSP6	0.663193	0.0145882		DUSP6	0.335409	0.115299		DUSP6	-0.327784	0.121962		DUSP6	0.188226	0.631631
DUSP8	-0.358613	0.0758329		DUSP8	-0.248349	0.0139186		DUSP8	0.110264	0.333064		DUSP8	-0.287296	0.471071
E2F3	-0.0907062	0.636		E2F3	-0.131796	0.229482		E2F3	-0.0410897	0.806859		E2F3	-0.0363513	0.940924
E2F4	0.158554	0.384567		E2F4	-0.0121068	0.562737		E2F4	-0.170661	0.675113		E2F4	-0.304731	0.509646
EBI3	-0.576725	0.00813636		EBI3	-0.405627	0.0548622		EBI3	0.171098	0.429684		EBI3	0.155081	0.42329
ECSIT	-0.638525	0.00300043		ECSIT	-0.6502	0.00423665		ECSIT	-0.0116743	0.7739		ECSIT	-0.0823667	0.920987
EDN1	0.19776	0.374113		EDN1	0.0132967	0.995776		EDN1	-0.184464	0.540969		EDN1	0.108828	0.405871
EFNA1	0.257947	0.464778		EFNA1	0.106117	0.415394		EFNA1	-0.15183	0.989716		EFNA1	-0.614035	0.107466
EFNA2	-0.777241	1.49e-05		EFNA2	-0.733926	0.00561875		EFNA2	0.0433151	0.717484		EFNA2	0.132896	0.895567
EFNA3	-0.412026	0.0167683		EFNA3	-0.402655	0.0641626		EFNA3	0.00937121	0.897625		EFNA3	-0.566074	0.795298
EFNA5	0.33776	0.157194		EFNA5	0.450451	0.0338386		EFNA5	0.112691	0.43425		EFNA5	-0.106987	0.425299
EGF	-0.276581	0.171194		EGF	-0.484866	0.00709998		EGF	-0.208284	0.297147		EGF	0.195806	0.465982
EGFR	0.255825	0.276173		EGFR	0.00840625	0.664971		EGFR	-0.247418	0.596473		EGFR	-1.04345	0.00260705
EGR1	0.913207	0.00447317		EGR1	0.768978	0.0121161		EGR1	-0.144229	0.134883		EGR1	-0.108105	0.913598
EGR2	-0.311985	0.220346		EGR2	-0.491841	0.00800454		EGR2	-0.179856	0.268703		EGR2	0.28517	0.231116
EHHADH	-0.590267	0.000346014		EHHADH	-0.598349	0.00279716		EHHADH	-0.00808237	0.947865		EHHADH	0.0802497	0.71059
EIF2AK2	0.271664	0.147414		EIF2AK2	0.121188	0.124822		EIF2AK2	-0.150475	0.423101		EIF2AK2	0.140699	0.429504
EIF2B4	0.210805	0.0151103		EIF2B4	-0.00741575	0.645317		EIF2B4	-0.218221	0.0261152		EIF2B4	0.120006	0.476217
EIF4EBP1	-0.0133821	0.625511		EIF4EBP1	-0.0301813	0.333674		EIF4EBP1	-0.0167991	0.731946		EIF4EBP1	0.249547	0.50831
EIF5AL1	-1.07659	0.00197152		EIF5AL1	-1.0021	0.0082854		EIF5AL1	0.0744832	0.621139		EIF5AL1	-0.262931	0.742908
ELANE	0.110883	0.41976		ELANE	0.134063	0.354185		ELANE	0.0231803	0.824339		ELANE	1.00023	0.086594
ELK1	-0.379579	0.00184498		ELK1	-0.314887	0.0296851		ELK1	0.0646924	0.57027		ELK1	0.0424867	0.858359
ELMO1	-0.22685	0.10283		ELMO1	-0.330795	0.0309655		ELMO1	-0.103945	0.847155		ELMO1	0.0687708	0.658228
ELOB	0.062146	0.736722		ELOB	0.0298649	0.819808		ELOB	-0.0322811	0.974266		ELOB	0.0988966	0.860617
ENDOG	-0.19961	0.494569		ENDOG	-0.13906	0.940889		ENDOG	0.06055	0.457162		ENDOG	-0.531664	0.830334
ENG	1.26724	0.012949		ENG	0.457203	0.106678		ENG	-0.810037	0.137691		ENG	1.12727	0.175561
ENO1	0.510842	0.0171349		ENO1	0.0682277	0.555075		ENO1	-0.442614	0.0566283		ENO1	-0.254093	0.433541
ENTPD1	-0.423023	0.0116687		ENTPD1	-0.322992	0.146648		ENTPD1	0.100031	0.542561		ENTPD1	0.266249	0.360986
EOMES	-0.346621	0.263496		EOMES	-0.434832	0.138191		EOMES	-0.0882116	0.628339		EOMES	0.474894	0.316251
EP300	0.482863	0.0684761		EP300	0.245488	0.11742		EP300	-0.237375	0.453719		EP300	-0.581707	0.57234
EPCAM	0.297118	0.484852		EPCAM	0.585984	0.01791		EPCAM	0.288866	0.222228		EPCAM	-0.0629704	0.124403
EPHA2	0.456315	0.121434		EPHA2	0.131433	0.175391		EPHA2	-0.324882	0.648742		EPHA2	-0.188005	0.84508
EPM2AIP1	-0.0922066	0.661161		EPM2AIP1	-0.329779	0.00112228		EPM2AIP1	-0.237573	0.173148		EPM2AIP1	-0.322645	0.292084
EPO	-0.849159	0.00121847		EPO	-0.899605	0.00026403		EPO	-0.0504459	0.852961		EPO	0.0864598	0.861442
EPOR	-0.30078	0.0322748		EPOR	-0.490907	0.00116718		EPOR	-0.190127	0.340106		EPOR	-0.381707	0.544804
ERBB2	0.431544	0.0679978		ERBB2	0.380136	0.110298		ERBB2	-0.0514084	0.93575		ERBB2	-0.366455	0.0884257
ERCC2	-0.119054	0.427163		ERCC2	-0.0735798	0.634021		ERCC2	0.0454741	0.920392		ERCC2	0.0994345	0.218399
ERCC3	0.18897	0.296757		ERCC3	-0.0644608	0.710054		ERCC3	-0.253431	0.279119		ERCC3	-0.181351	0.196588
ERCC6	0.104874	0.292208		ERCC6	-0.0185156	0.991267		ERCC6	-0.12339	0.363723		ERCC6	-0.149247	0.69229
ERG	-0.210097	0.3928		ERG	-0.17716	0.368487		ERG	0.0329372	0.857018		ERG	0.462037	0.0287826
ERO1A	0.283081	0.469857		ERO1A	-0.00950321	0.770449		ERO1A	-0.292584	0.397675		ERO1A	0.237326	0.911167
ESR1	-0.583239	0.00162502		ESR1	-0.335085	0.113454		ESR1	0.248154	0.0856872		ESR1	0.150945	0.64939
ESR2	-0.671211	0.00890605		ESR2	-0.633963	0.00540835		ESR2	0.0372482	0.906481		ESR2	0.203413	0.381041
ETS1	0.725788	0.0492644		ETS1	0.531961	0.0546242		ETS1	-0.193827	0.638279		ETS1	1.14584	0.138814
ETS2	1.05949	0.0254695		ETS2	0.79527	0.0595672		ETS2	-0.264223	0.661585		ETS2	-0.300766	0.511283
ETV1	-0.0457829	0.969111		ETV1	0.125987	0.581981		ETV1	0.17177	0.625706		ETV1	0.326798	0.0397142
ETV4	-0.390065	0.0107092		ETV4	-0.537228	0.00255469		ETV4	-0.147163	0.567894		ETV4	-0.393285	0.44379
ETV7	-0.187838	0.294819		ETV7	-0.340828	0.00226363		ETV7	-0.152991	0.447293		ETV7	-0.120728	0.862691
EWSR1	0.579626	0.0944494		EWSR1	0.435143	0.0167089		EWSR1	-0.144483	0.953766		EWSR1	-0.493459	0.0855178
EXO1	-0.145823	0.64498		EXO1	-0.287443	0.0568763		EXO1	-0.14162	0.421962		EXO1	0.344402	0.215555
EYA1	-0.499884	0.0485567		EYA1	-0.18427	0.438236		EYA1	0.315613	0.112204		EYA1	0.0760656	0.43603
EZH2	0.0258876	0.993765		EZH2	-0.0332831	0.823114		EZH2	-0.0591708	0.900051		EZH2	-0.0350718	0.546028
F13A1	0.193111	0.315515		F13A1	-0.0082597	0.958457		F13A1	-0.201371	0.254809		F13A1	0.388934	0.191753
F2RL1	-0.190276	0.520043		F2RL1	-0.0972204	0.685071		F2RL1	0.0930555	0.784172		F2RL1	0.171522	0.235342
FAAP24	-0.399405	0.086822		FAAP24	-0.378378	0.0768651		FAAP24	0.0210269	0.669415		FAAP24	-0.031512	0.856907
FADD	-0.326163	0.0218938		FADD	-0.408368	0.00282602		FADD	-0.0822058	0.967218		FADD	0.0444258	0.943005
FAM124B	-0.432371	0.0154745		FAM124B	-0.437328	0.0617086		FAM124B	-0.00495681	0.766917		FAM124B	-0.0596531	0.869191
FAM30A	-0.420209	0.013279		FAM30A	-0.466629	0.00130385		FAM30A	-0.0464207	0.93613		FAM30A	-0.0686093	0.812982
FANCA	-0.207265	0.112871		FANCA	-0.12626	0.530168		FANCA	0.0810053	0.234717		FANCA	-0.154744	0.965246
FANCB	-0.463917	0.0926785		FANCB	-0.637516	0.000301396		FANCB	-0.1736	0.553538		FANCB	0.427975	0.185761
FANCC	-0.350189	0.150815		FANCC	-0.480163	0.0894203		FANCC	-0.129975	0.600035		FANCC	-0.225998	0.815973
FANCE	-0.334312	0.0209901		FANCE	-0.408875	0.00381154		FANCE	-0.0745634	0.748728		FANCE	-0.0245207	0.955535
FANCF	-0.425695	0.0183054		FANCF	-0.362077	0.00396816		FANCF	0.0636181	0.525334		FANCF	-0.288789	0.8307
FANCG	-0.329004	0.0838257		FANCG	-0.104911	0.729971		FANCG	0.224093	0.157994		FANCG	-0.0936691	0.856564
FANCL	0.0102318	0.77394		FANCL	-0.127836	0.237675		FANCL	-0.138068	0.207897		FANCL	-0.135697	0.134917
FAP	0.120974	0.477263		FAP	-0.0198938	0.763942		FAP	-0.140868	0.636063		FAP	0.436247	0.00728583
FAS	0.0125586	0.431687		FAS	-0.0396042	0.881951		FAS	-0.0521628	0.466867		FAS	0.244895	0.127467
FASLG	-0.37142	0.0777829		FASLG	-0.330685	0.175501		FASLG	0.0407345	0.6767		FASLG	-0.110706	0.424875
FBP1	0.160293	0.482168		FBP1	0.262283	0.10292		FBP1	0.10199	0.702005		FBP1	0.418346	0.0959554
FBXW7	0.0637781	0.764394		FBXW7	-0.0923055	0.405794		FBXW7	-0.156084	0.453525		FBXW7	-0.0206034	0.559634
FCAR	-0.154627	0.664322		FCAR	-0.248578	0.400659		FCAR	-0.0939512	0.718085		FCAR	0.543095	0.0986989
FCER1A	-0.428152	0.0240851		FCER1A	-0.396567	0.0594426		FCER1A	0.0315845	0.789214		FCER1A	0.226409	0.324601
FCER1G	0.323296	0.991814		FCER1G	0.529932	0.0514514		FCER1G	0.206636	0.439314		FCER1G	0.682955	0.38963
FCGR1A	-0.57414	0.0570721		FCGR1A	-0.260399	0.317102		FCGR1A	0.313742	0.234595		FCGR1A	-0.33603	0.968049
FCGR2A	0.254357	0.228726		FCGR2A	-0.0185511	0.686028		FCGR2A	-0.272908	0.0951397		FCGR2A	0.174404	0.770622
FCGR2B	-0.209021	0.397031		FCGR2B	-0.583884	0.0224764		FCGR2B	-0.374863	0.297298		FCGR2B	-0.0311872	0.724063
FCGR3A	-0.0354597	0.587904		FCGR3A	-0.195758	0.0808109		FCGR3A	-0.160298	0.343578		FCGR3A	-0.0351054	0.995562
FCGRT	0.430735	0.0685307		FCGRT	0.70915	0.00577393		FCGRT	0.278415	0.225352		FCGRT	0.375473	0.903881
FCN1	-0.544176	0.00440676		FCN1	-0.464411	0.0372968		FCN1	0.0797649	0.397637		FCN1	-0.140469	0.632311
FCRL2	-0.579656	0.00887163		FCRL2	-0.596387	0.0249071		FCRL2	-0.0167308	0.996908		FCRL2	-0.0125341	0.777229
FEN1	-0.372631	0.030111		FEN1	-0.245655	0.207667		FEN1	0.126976	0.144684		FEN1	0.00343916	0.884694
FEZ1	-0.367454	0.0314081		FEZ1	-0.384412	0.0380303		FEZ1	-0.0169584	0.641402		FEZ1	0.113754	0.221799
FGF1	-0.21924	0.525953		FGF1	-0.188613	0.377307		FGF1	0.0306271	0.999486		FGF1	0.179868	0.116002
FGF10	-0.420326	0.072538		FGF10	-0.485685	0.0293573		FGF10	-0.0653588	0.417622		FGF10	-0.0440981	0.521805
FGF11	-0.489207	0.0198119		FGF11	-0.496289	0.0155466		FGF11	-0.00708231	0.839375		FGF11	-0.161104	0.812986
FGF12	-0.650099	7.26e-05		FGF12	-0.357203	0.17433		FGF12	0.292896	0.130278		FGF12	0.341702	0.402828
FGF13	-0.453991	0.0279114		FGF13	-0.34272	0.0650548		FGF13	0.111272	0.34434		FGF13	0.317035	0.499782
FGF14	-0.469219	0.00593605		FGF14	-0.362966	0.0326807		FGF14	0.106253	0.296719		FGF14	0.0562261	0.653167
FGF18	-0.340084	0.0783245		FGF18	-0.295616	0.236204		FGF18	0.0444682	0.505319		FGF18	0.290962	0.425798
FGF19	-0.501761	0.0076414		FGF19	-0.370867	0.0373799		FGF19	0.130894	0.320519		FGF19	0.0392649	0.476293
FGF2	-0.305808	0.105348		FGF2	-0.281683	0.139729		FGF2	0.0241255	0.968646		FGF2	-0.0445593	0.319405
FGF20	-0.305593	0.168019		FGF20	-0.534778	0.00142344		FGF20	-0.229185	0.101314		FGF20	0.153321	0.271113
FGF21	-0.29506	0.216318		FGF21	-0.451016	0.00226241		FGF21	-0.155955	0.388497		FGF21	0.0341708	0.538605
FGF22	-0.717303	0.000187355		FGF22	-0.779309	0.00233578		FGF22	-0.062006	0.760103		FGF22	0.0811636	0.880758
FGF3	-0.508919	0.0123367		FGF3	-0.575217	0.0285243		FGF3	-0.0662981	0.737889		FGF3	-0.0784695	0.972897
FGF4	-0.411942	0.126894		FGF4	-0.430285	0.0303071		FGF4	-0.0183434	0.931849		FGF4	0.0150074	0.570595
FGF5	-0.334352	0.104245		FGF5	-0.461064	0.00296878		FGF5	-0.126711	0.517602		FGF5	0.0494405	0.445636
FGF6	-0.839016	0.000167502		FGF6	-0.356124	0.272796		FGF6	0.482892	0.0382544		FGF6	0.115052	0.755433
FGF7	0.139945	0.231441		FGF7	0.116605	0.720547		FGF7	-0.0233398	0.641411		FGF7	0.586639	0.0714451
FGF8	-0.816107	0.00209119		FGF8	-0.669319	0.000343591		FGF8	0.146787	0.17356		FGF8	0.0459748	0.936564
FGF9	-0.365447	0.0492189		FGF9	-0.319418	0.0875599		FGF9	0.0460296	0.588563		FGF9	-0.0400923	0.366787
FGFR1	-0.122298	0.653953		FGFR1	-0.0887055	0.829204		FGFR1	0.0335928	0.873389		FGFR1	0.342908	0.143603
FGFR2	0.144262	0.0943905		FGFR2	0.293001	0.0565619		FGFR2	0.148739	0.484559		FGFR2	-0.198645	0.183701
FGFR3	0.248912	0.566553		FGFR3	-0.128579	0.684437		FGFR3	-0.377491	0.454747		FGFR3	-0.833798	0.0103455
FGFR4	-0.416962	0.00600193		FGFR4	-0.487675	0.0297382		FGFR4	-0.0707122	0.868243		FGFR4	0.0570227	0.906229
FH	0.119046	0.370939		FH	0.0748495	0.161237		FH	-0.0441963	0.933749		FH	-0.106633	0.301651
FLG	-0.840783	0.000309711		FLG	-0.803454	0.00192619		FLG	0.0373288	0.574657		FLG	-0.160358	0.625342
FLNA	0.899728	0.0123535		FLNA	0.550246	0.00171179		FLNA	-0.349482	0.524216		FLNA	0.599314	0.161166
FLNB	0.55242	0.00600241		FLNB	0.254068	0.127289		FLNB	-0.298353	0.232339		FLNB	-0.4599	0.902245
FLNC	-0.247565	0.0587047		FLNC	-0.307558	0.0254472		FLNC	-0.0599928	0.733243		FLNC	0.227229	0.408028
FLT1	0.307193	0.184555		FLT1	0.0357776	0.667828		FLT1	-0.271416	0.331572		FLT1	1.07916	0.0900553
FLT3	-0.249101	0.256107		FLT3	-0.413353	0.0151484		FLT3	-0.164253	0.5088		FLT3	0.163711	0.329537
FLT3LG	-0.381717	0.0472156		FLT3LG	-0.367957	0.13006		FLT3LG	0.01376	0.993105		FLT3LG	-0.107964	0.926418
FN1	4.72423	0.0284782		FN1	2.12694	0.0267011		FN1	-2.59729	0.84458		FN1	2.51365	0.146467
FOLH1	-0.489313	0.0207269		FOLH1	-0.524627	0.00668372		FOLH1	-0.0353141	0.623392		FOLH1	0.235523	0.291089
FOLH1B	-0.27659	0.240601		FOLH1B	-0.320696	0.192062		FOLH1B	-0.0441064	0.809792		FOLH1B	0.00331189	0.590372
FOS	1.90559	0.0268489		FOS	1.43812	0.0415462		FOS	-0.46747	0.359463		FOS	-0.909066	0.451294
FOSL1	-0.179042	0.593049		FOSL1	-0.300757	0.14052		FOSL1	-0.121714	0.591336		FOSL1	0.366723	0.17628
FOXA1	0.319292	0.396381		FOXA1	0.44913	0.0794554		FOXA1	0.129838	0.476319		FOXA1	-0.37081	0.22891
FOXA2	-0.442147	0.0412601		FOXA2	-0.591007	7.83e-05		FOXA2	-0.148861	0.916925		FOXA2	-0.67828	0.19028
FOXC1	-0.229573	0.177143		FOXC1	-0.363732	0.00535406		FOXC1	-0.134158	0.703696		FOXC1	-0.255024	0.296783
FOXJ1	-1.27649	0.0464379		FOXJ1	-0.53724	0.0504416		FOXJ1	0.739253	0.0837446		FOXJ1	-0.137904	0.795622
FOXL2	-0.822078	0.00406483		FOXL2	-0.887038	0.000139649		FOXL2	-0.0649595	0.915876		FOXL2	-0.0941164	0.930693
FOXO4	-0.345984	0.0189524		FOXO4	-0.42523	0.000122866		FOXO4	-0.0792454	0.77103		FOXO4	-0.0463439	0.886976
FPR1	-0.246214	0.264464		FPR1	-0.0695741	0.540683		FPR1	0.17664	0.364367		FPR1	0.337108	0.0343389
FPR3	0.202068	0.484885		FPR3	-0.056287	0.65647		FPR3	-0.258355	0.299147		FPR3	0.477157	0.0638449
FST	-0.204532	0.0901606		FST	-0.365187	0.0369701		FST	-0.160656	0.418875		FST	0.0741248	0.31527
FSTL3	-0.132295	0.575665		FSTL3	-0.0535099	0.747922		FSTL3	0.0787848	0.384382		FSTL3	0.276576	0.252
FUBP1	0.367166	0.098539		FUBP1	0.317383	0.0799073		FUBP1	-0.0497834	0.990689		FUBP1	-0.406222	0.10984
FURIN	0.141034	0.160829		FURIN	0.119772	0.0706632		FURIN	-0.0212621	0.959427		FURIN	0.331187	0.130658
FUT4	-0.152755	0.514742		FUT4	-0.324162	0.0814135		FUT4	-0.171407	0.521269		FUT4	0.25678	0.0978376
FUT5	-0.952216	0.000218066		FUT5	-0.812489	0.0226245		FUT5	0.139727	0.396437		FUT5	-0.0679165	0.727578
FUT7	-0.635799	0.00158996		FUT7	-0.701847	0.0136454		FUT7	-0.0660476	0.645953		FUT7	0.15618	0.679243
FUT8	-0.0304548	0.894279		FUT8	-0.0358967	0.683255		FUT8	-0.00544186	0.822132		FUT8	0.22825	0.546774
FYN	0.379479	0.0472274		FYN	0.233231	0.201		FYN	-0.146248	0.386973		FYN	0.652904	0.0827004
FZD1	-0.164236	0.277507		FZD1	-0.0901129	0.688755		FZD1	0.074123	0.654244		FZD1	-0.0406285	0.570772
FZD10	-0.281099	0.231245		FZD10	-0.453049	0.00455188		FZD10	-0.17195	0.254487		FZD10	0.250848	0.111945
FZD2	-0.699327	0.00341501		FZD2	-0.695889	0.00068911		FZD2	0.00343845	0.824372		FZD2	0.198966	0.575277
FZD3	-0.14141	0.198064		FZD3	-0.03934	0.790021		FZD3	0.10207	0.404267		FZD3	0.0120787	0.722414
FZD4	0.000301906	0.886185		FZD4	-0.0807479	0.742505		FZD4	-0.0810498	0.991352		FZD4	0.313383	0.0245313
FZD5	-0.168157	0.265613		FZD5	-0.119653	0.227265		FZD5	0.0485049	0.736591		FZD5	-0.0764407	0.726984
FZD6	0.553419	0.00114149		FZD6	0.536302	0.00136122		FZD6	-0.0171168	0.778253		FZD6	-0.373561	0.464496
FZD7	-0.416697	0.0548299		FZD7	-0.319232	0.104192		FZD7	0.0974641	0.454863		FZD7	0.148881	0.503519
FZD8	-0.386513	0.00772604		FZD8	-0.467046	0.00141058		FZD8	-0.0805333	0.476386		FZD8	0.0391226	0.709228
FZD9	-0.643716	0.00186563		FZD9	-0.777475	0.000787111		FZD9	-0.133758	0.815357		FZD9	0.188043	0.937421
G6PD	-0.178937	0.49229		G6PD	0.2121	0.0443271		G6PD	0.391037	0.0855676		G6PD	-0.263645	0.875107
GABPA	-0.0478867	0.841917		GABPA	-0.0570258	0.560534		GABPA	-0.00913907	0.574976		GABPA	-0.0504086	0.882488
GADD45A	0.0590015	0.646391		GADD45A	0.319816	0.00565115		GADD45A	0.260815	0.218853		GADD45A	-0.133234	0.639007
GADD45B	0.104491	0.559023		GADD45B	0.097904	0.577844		GADD45B	-0.00658664	0.936021		GADD45B	0.547655	0.145371
GADD45G	-0.112635	0.469839		GADD45G	-0.183492	0.376799		GADD45G	-0.0708567	0.91499		GADD45G	-0.0519926	0.503615
GADL1	-0.294415	0.111325		GADL1	-0.621346	0.00282995		GADL1	-0.326931	0.120803		GADL1	0.21836	0.509988
GAS1	-0.280405	0.167278		GAS1	-0.51469	0.000195143		GAS1	-0.234285	0.368544		GAS1	0.212046	0.372839
GATA1	-0.595885	0.00731951		GATA1	-0.6288	0.000262054		GATA1	-0.0329145	0.663709		GATA1	0.329729	0.805729
GATA2	-0.208034	0.167154		GATA2	-0.359758	0.0156372		GATA2	-0.151725	0.155633		GATA2	0.18067	0.402317
GATA3	-0.176287	0.52431		GATA3	-0.28301	0.188008		GATA3	-0.106723	0.664242		GATA3	0.345647	0.196486
GBP1	0.104347	0.51883		GBP1	0.0627322	0.684085		GBP1	-0.0416145	0.737651		GBP1	0.412512	0.0151865
GBP2	-0.0839044	0.855034		GBP2	-0.201624	0.129282		GBP2	-0.117719	0.171727		GBP2	0.260839	0.0141639
GBP4	0.0335442	0.507181		GBP4	0.0208004	0.602894		GBP4	-0.0127438	0.752678		GBP4	0.511832	0.0227541
GDF15	1.89122	0.080116		GDF15	0.0368766	0.0296239		GDF15	-1.85434	0.470731		GDF15	0.175786	0.503456
GDF6	-0.343756	0.118505		GDF6	-0.605701	3.87e-05		GDF6	-0.261946	0.162803		GDF6	0.137282	0.443762
GHR	-0.285842	0.256802		GHR	-0.383556	0.028315		GHR	-0.097714	0.384689		GHR	0.195461	0.259573
GIMAP4	0.119007	0.455089		GIMAP4	0.0822936	0.559229		GIMAP4	-0.0367132	0.769468		GIMAP4	0.829707	0.000856999
GIMAP6	-0.15759	0.592751		GIMAP6	-0.0986038	0.848331		GIMAP6	0.0589863	0.736265		GIMAP6	0.350229	0.107654
GLI1	-0.605999	0.0156455		GLI1	-0.407251	0.119208		GLI1	0.198748	0.183873		GLI1	0.112438	0.914571
GLI3	0.0487579	0.718898		GLI3	-0.21503	0.148614		GLI3	-0.263788	0.198672		GLI3	0.13403	0.181011
GLS	0.195709	0.0750899		GLS	0.443057	0.000196426		GLS	0.247348	0.255737		GLS	0.0831533	0.226826
GLUD1	0.068033	0.986402		GLUD1	0.0341205	0.464116		GLUD1	-0.0339125	0.758687		GLUD1	-0.119568	0.043868
GLUL	-0.340941	0.0644989		GLUL	-0.529712	0.0326046		GLUL	-0.188772	0.25445		GLUL	-0.0139163	0.385291
GMIP	-0.0142443	0.818346		GMIP	-0.15045	0.0415481		GMIP	-0.136205	0.260034		GMIP	0.00814163	0.679043
GNA11	0.226532	0.237769		GNA11	0.0637175	0.208087		GNA11	-0.162815	0.640237		GNA11	0.147823	0.3382
GNAQ	0.0456495	0.546715		GNAQ	0.0543815	0.515861		GNAQ	0.008732	0.846582		GNAQ	0.433486	0.149247
GNAS	1.39626	8.1e-06		GNAS	1.30733	3.89e-06		GNAS	-0.0889362	0.98001		GNAS	0.09746	0.786903
GNG12	0.317121	0.0120502		GNG12	0.419684	0.000955641		GNG12	0.102562	0.670226		GNG12	0.0940334	0.519711
GNG4	-0.252264	0.328687		GNG4	-0.369819	0.137524		GNG4	-0.117555	0.787775		GNG4	0.255382	0.247095
GNG7	-0.233042	0.359012		GNG7	-0.118559	0.654391		GNG7	0.114482	0.771196		GNG7	0.158901	0.0867427
GNLY	-0.181042	0.703411		GNLY	-0.261758	0.306593		GNLY	-0.0807156	0.450914		GNLY	0.387258	0.234632
GOT1	-0.142976	0.672411		GOT1	0.0021609	0.351237		GOT1	0.145137	0.154692		GOT1	-0.675369	0.0545957
GOT2	-0.156956	0.712672		GOT2	0.0292539	0.266122		GOT2	0.18621	0.115638		GOT2	-0.583965	0.0558846
GPC4	0.225372	0.192762		GPC4	0.432663	0.0139492		GPC4	0.207291	0.176169		GPC4	0.318571	0.873465
GPI	0.346846	0.187336		GPI	0.140484	0.128669		GPI	-0.206362	0.753736		GPI	-0.245266	0.251262
GPSM3	-0.00806399	0.823783		GPSM3	-0.10873	0.442238		GPSM3	-0.100666	0.364786		GPSM3	0.267377	0.0548147
GPT	-0.590545	0.00467626		GPT	-0.515412	0.00207832		GPT	0.075133	0.365262		GPT	-0.259799	0.572114
GPX1	1.15001	1.29e-06		GPX1	0.896898	5.54e-05		GPX1	-0.253112	0.196267		GPX1	-0.0299778	0.84182
GPX4	0.767314	0.00450503		GPX4	0.84028	0.000150746		GPX4	0.0729665	0.353492		GPX4	-0.272125	0.314484
GRB2	0.4761	0.000298518		GRB2	0.527225	0.000352128		GRB2	0.0511246	0.988949		GRB2	0.258886	0.323546
GRB7	-0.142122	0.302066		GRB7	-0.113433	0.464336		GRB7	0.0286883	0.932245		GRB7	-0.411683	0.120597
GRIN1	-0.815211	0.0023097		GRIN1	-0.573776	0.0010054		GRIN1	0.241435	0.0728084		GRIN1	0.0924819	0.921486
GRIN2A	-0.283268	0.0333961		GRIN2A	-0.357775	0.0632955		GRIN2A	-0.0745072	0.870424		GRIN2A	0.106262	0.979522
GRIN2B	-0.483109	0.013136		GRIN2B	-0.744695	0.00452639		GRIN2B	-0.261586	0.308966		GRIN2B	-0.141139	0.969222
GSK3B	0.092797	0.520076		GSK3B	0.0531784	0.621813		GSK3B	-0.0396186	0.999299		GSK3B	-0.191082	0.0707185
GTF2H3	-0.0694226	0.405277		GTF2H3	-0.135047	0.248531		GTF2H3	-0.0656245	0.945108		GTF2H3	-0.148363	0.481713
GTF3C1	0.163508	0.63193		GTF3C1	-0.163901	0.292347		GTF3C1	-0.327408	0.25337		GTF3C1	-0.301401	0.0708907
GUSB	-0.0919122	0.615646		GUSB	0.117179	0.063869		GUSB	0.209091	0.185456		GUSB	-0.0384629	0.821843
GZMA	0.0221045	0.712448		GZMA	-0.242557	0.0193808		GZMA	-0.264662	0.0309982		GZMA	0.297031	0.0368017
GZMB	-0.463042	0.104346		GZMB	-0.412946	0.0507572		GZMB	0.0500967	0.963213		GZMB	0.0558486	0.384854
GZMH	-0.384762	0.154485		GZMH	-0.339674	0.192248		GZMH	0.0450882	0.699544		GZMH	0.0826688	0.703305
GZMM	-1.18631	0.00015149		GZMM	-0.923592	0.000940749		GZMM	0.262715	0.0653749		GZMM	-0.19377	0.79391
H2AX	-0.631009	0.00133753		H2AX	-0.422177	0.00842281		H2AX	0.208833	0.0535175		H2AX	-0.241512	0.891813
H3.3A	0.653266	0.0181464		H3.3A	0.598254	0.0297609		H3.3A	-0.0550114	0.916641		H3.3A	-0.177518	0.550719
H3.5	1.30456	0.0149102		H3.5	1.1231	0.0151555		H3.5	-0.181461	0.758619		H3.5	0.0805912	0.741071
H3C10	-0.0257539	0.722128		H3C10	0.126259	0.599825		H3C10	0.152013	0.443342		H3C10	0.102847	0.543191
H3C2	-0.0130222	0.737655		H3C2	0.0416097	0.364704		H3C2	0.0546319	0.256801		H3C2	-0.366745	0.740452
H3C8	-0.216037	0.342498		H3C8	0.0850744	0.568434		H3C8	0.301112	0.211781		H3C8	-0.159342	0.398669
HACD2	0.00784041	0.776208		HACD2	-0.077941	0.062871		HACD2	-0.0857814	0.233325		HACD2	0.0912523	0.170449
HAMP	-1.31038	0.0017532		HAMP	-1.05762	0.000638578		HAMP	0.252758	0.176551		HAMP	-0.35249	0.647922
HAS2	0.135352	0.663314		HAS2	-0.276358	0.182192		HAS2	-0.41171	0.21201		HAS2	0.650866	0.00298984
HAVCR2	-0.433395	0.0462118		HAVCR2	-0.42577	0.0523898		HAVCR2	0.00762494	0.943887		HAVCR2	0.00428414	0.383694
HCK	-0.154382	0.594314		HCK	-0.116654	0.535989		HCK	0.0377278	0.816612		HCK	0.564077	0.00411534
HDAC1	0.00277292	0.653827		HDAC1	-0.0854436	0.507721		HDAC1	-0.0882165	0.891437		HDAC1	-0.186346	0.17229
HDAC10	-0.546954	0.0503996		HDAC10	-0.388991	0.0110084		HDAC10	0.157963	0.288195		HDAC10	0.366121	0.846893
HDAC11	-0.250628	0.047128		HDAC11	-0.320232	0.0675303		HDAC11	-0.0696046	0.86939		HDAC11	-0.0952831	0.976596
HDAC2	0.355951	0.0258108		HDAC2	0.227996	0.0625644		HDAC2	-0.127955	0.34126		HDAC2	-0.363926	0.579952
HDAC3	0.0908906	0.50853		HDAC3	0.217022	0.0871954		HDAC3	0.126131	0.154752		HDAC3	-0.0546034	0.614463
HDAC4	-0.267388	0.0245346		HDAC4	-0.251292	0.029509		HDAC4	0.0160965	0.738011		HDAC4	-0.0829279	0.499333
HDAC5	0.152258	0.939518		HDAC5	-0.164288	0.349093		HDAC5	-0.316545	0.446557		HDAC5	0.0633235	0.19619
HDAC6	0.0474621	0.191291		HDAC6	-0.111799	0.705943		HDAC6	-0.159261	0.0496781		HDAC6	-0.160894	0.570848
HELLS	-0.289247	0.130416		HELLS	-0.10027	0.890976		HELLS	0.188977	0.0791831		HELLS	-0.0984732	0.793463
HERC6	-0.0904455	0.590153		HERC6	-0.196238	0.188715		HERC6	-0.105792	0.691757		HERC6	0.214267	0.182329
HES1	1.19061	0.0126278		HES1	1.0519	0.008442		HES1	-0.138704	0.873358		HES1	-0.263111	0.337758
HES5	-0.719955	0.000115134		HES5	-0.571746	0.00961496		HES5	0.148209	0.185949		HES5	0.00525155	0.644172
HEY1	0.0181905	0.945013		HEY1	0.0626672	0.671152		HEY1	0.0444767	0.426753		HEY1	0.348347	0.226168
HGF	0.084255	0.495177		HGF	-0.00353351	0.943763		HGF	-0.0877885	0.670388		HGF	0.888643	0.0556636
HHEX	-0.0487573	0.853793		HHEX	-0.246282	0.289123		HHEX	-0.197525	0.294554		HHEX	0.559203	0.0494368
HHIP	-0.310345	0.41099		HHIP	-0.42955	0.0683492		HHIP	-0.119205	0.421983		HHIP	0.021627	0.953349
HIF1A	0.710401	0.158484		HIF1A	0.712014	0.00369399		HIF1A	0.00161319	0.758597		HIF1A	-0.0570598	0.637687
HK1	0.478659	0.0603942		HK1	0.40353	0.0119538		HK1	-0.0751299	0.7663		HK1	-0.137329	0.466712
HK2	-0.122949	0.56541		HK2	-0.243963	0.164108		HK2	-0.121014	0.36534		HK2	-0.27046	0.670792
HLA.A	0.907637	0.0342893		HLA.A	0.661079	0.00673162		HLA.A	-0.246557	0.900305		HLA.A	0.149275	0.296468
HLA.B	0.890016	0.00946698		HLA.B	0.871475	0.000198578		HLA.B	-0.0185401	0.663585		HLA.B	0.467587	0.320652
HLA.C	0.712382	0.0409269		HLA.C	0.523052	0.0190891		HLA.C	-0.189331	0.78347		HLA.C	0.349215	0.0955991
HLA.DMA	0.397076	0.0175737		HLA.DMA	0.462441	0.0103357		HLA.DMA	0.0653648	0.575461		HLA.DMA	0.190032	0.854991
HLA.DMB	-0.0588669	0.425402		HLA.DMB	0.0507806	0.81011		HLA.DMB	0.109647	0.101753		HLA.DMB	-0.0508199	0.508735
HLA.DOA	0.0977062	0.380584		HLA.DOA	0.0499027	0.64758		HLA.DOA	-0.0478035	0.458408		HLA.DOA	0.126272	0.55563
HLA.DOB	-0.196052	0.235459		HLA.DOB	-0.270742	0.0575333		HLA.DOB	-0.07469	0.944809		HLA.DOB	0.250611	0.689863
HLA.DPA1	0.391807	0.185669		HLA.DPA1	0.531007	0.00616381		HLA.DPA1	0.1392	0.460581		HLA.DPA1	0.274958	0.320145
HLA.DPB1	-0.512835	0.0893278		HLA.DPB1	-0.426352	0.139749		HLA.DPB1	0.0864822	0.561397		HLA.DPB1	0.351479	0.48483
HLA.DQA1	0.232896	0.283376		HLA.DQA1	0.112283	0.593837		HLA.DQA1	-0.120613	0.294842		HLA.DQA1	0.234283	0.432627
HLA.DQA2	-0.0135879	0.978519		HLA.DQA2	-0.171589	0.357901		HLA.DQA2	-0.158001	0.320283		HLA.DQA2	-0.069969	0.402453
HLA.DQB1	0.0546511	0.609422		HLA.DQB1	0.0723235	0.879229		HLA.DQB1	0.0176724	0.817346		HLA.DQB1	-0.105026	0.110021
HLA.DRA	1.11613	0.00527078		HLA.DRA	1.03789	0.0052787		HLA.DRA	-0.0782346	0.927218		HLA.DRA	0.327291	0.984851
HLA.DRB3	0.5828	0.0950698		HLA.DRB3	0.826127	0.00940919		HLA.DRB3	0.243327	0.325116		HLA.DRB3	0.262241	0.913343
HLA.DRB4	0.159746	0.958513		HLA.DRB4	0.196051	0.437585		HLA.DRB4	0.0363057	0.526324		HLA.DRB4	0.0088511	0.342939
HLA.DRB5	0.793882	0.0138174		HLA.DRB5	-0.728262	0.0811595		HLA.DRB5	-1.52214	0.0168335		HLA.DRB5	0.360775	0.72017
HLA.E	1.26708	0.000729787		HLA.E	1.01446	0.000309463		HLA.E	-0.252623	0.550856		HLA.E	0.539661	0.313906
HLA.F	0.390791	0.259464		HLA.F	0.051672	0.679557		HLA.F	-0.339119	0.340073		HLA.F	0.0670108	0.215161
HLA.G	-0.482653	0.141437		HLA.G	-0.70615	0.00573223		HLA.G	-0.223497	0.0899361		HLA.G	-0.178526	0.830983
HMGA1	-0.410595	0.0906118		HMGA1	-0.33383	0.0863062		HMGA1	0.076765	0.303574		HMGA1	-0.182596	0.716946
HMGB1	0.165184	0.301782		HMGB1	-0.0971048	0.108586		HMGB1	-0.262289	0.052722		HMGB1	0.114473	0.535335
HMGN5	-0.287458	0.200174		HMGN5	-0.216149	0.319793		HMGN5	0.0713086	0.600925		HMGN5	0.325613	0.281089
HNF1A	-0.614147	0.00452352		HNF1A	-0.686304	0.0101256		HNF1A	-0.0721576	0.491447		HNF1A	0.341743	0.485641
HOPX	0.231692	0.158946		HOPX	0.1882	0.319233		HOPX	-0.0434922	0.695178		HOPX	0.541215	0.0626314
HOXA10	-0.342895	0.0840862		HOXA10	-0.660695	0.0161506		HOXA10	-0.3178	0.219247		HOXA10	-0.129619	0.903958
HOXA11	-0.44397	0.0776987		HOXA11	-0.291324	0.0696313		HOXA11	0.152646	0.406253		HOXA11	0.224985	0.736558
HOXA9	-1.03696	0.000884252		HOXA9	-1.22531	7.32e-06		HOXA9	-0.188345	0.708679		HOXA9	0.00584605	0.936516
HPGD	-0.0145995	0.929007		HPGD	-0.0237624	0.931177		HPGD	-0.00916285	0.889152		HPGD	0.543442	0.0406442
HPRT1	-0.458617	0.0673807		HPRT1	-0.298359	0.0234662		HPRT1	0.160258	0.444806		HPRT1	0.194541	0.234952
HRAS	-0.0774562	0.942865		HRAS	-0.370872	0.32222		HRAS	-0.293416	0.296825		HRAS	-0.182567	0.560212
HSD11B1	-0.192459	0.910029		HSD11B1	-0.13384	0.942978		HSD11B1	0.0586189	0.854476		HSD11B1	0.745925	0.0365478
HSD17B8	-0.440486	0.00731269		HSD17B8	-0.407002	0.000165573		HSD17B8	0.0334845	0.453042		HSD17B8	-0.366672	0.25288
HSP90B1	0.398027	0.737974		HSP90B1	0.1696	0.370876		HSP90B1	-0.228426	0.947761		HSP90B1	-0.349716	0.0826151
HSPA1A	-1.24257	0.0892529		HSPA1A	-1.14026	0.118932		HSPA1A	0.102303	0.839052		HSPA1A	-0.761354	0.71624
HSPA2	-0.579477	0.00356881		HSPA2	-0.341595	0.153234		HSPA2	0.237882	0.202809		HSPA2	-0.0640442	0.771972
HSPA6	-0.746651	0.0622467		HSPA6	-0.643102	0.016165		HSPA6	0.103549	0.466958		HSPA6	0.191302	0.497912
HSPB1	0.0457553	0.247121		HSPB1	-0.0671264	0.401466		HSPB1	-0.112882	0.508171		HSPB1	-0.30274	0.760367
IBSP	-0.555288	0.00280803		IBSP	-0.547968	0.0014838		IBSP	0.00731988	0.731649		IBSP	-0.0846476	0.876044
ICAM1	0.21435	0.498424		ICAM1	0.262903	0.0888796		ICAM1	0.0485528	0.835453		ICAM1	0.220031	0.23229
ICAM2	-0.325811	0.336581		ICAM2	-0.0558139	0.601121		ICAM2	0.269997	0.162472		ICAM2	0.112653	0.228552
ICAM3	-0.0932617	0.672763		ICAM3	-0.246522	0.158536		ICAM3	-0.15326	0.341424		ICAM3	-0.0836122	0.772351
ICAM4	-0.22695	0.181077		ICAM4	-0.252986	0.180266		ICAM4	-0.0260364	0.745786		ICAM4	-0.358832	0.931673
ICAM5	-0.195699	0.238151		ICAM5	-0.0892139	0.513089		ICAM5	0.106485	0.462975		ICAM5	-0.245313	0.88986
ICOS	-0.805609	0.00772456		ICOS	-0.497557	0.0788774		ICOS	0.308052	0.152242		ICOS	0.0402736	0.793508
ICOSLG	-0.451381	0.00245154		ICOSLG	-0.386771	0.0472031		ICOSLG	0.0646101	0.742556		ICOSLG	0.261576	0.507695
ID1	-0.133945	0.256852		ID1	-0.379809	0.101319		ID1	-0.245865	0.827648		ID1	-0.670102	0.148282
ID2	-0.00512307	0.947929		ID2	-0.196498	0.323651		ID2	-0.191375	0.364256		ID2	0.275257	0.203497
ID4	0.0478237	0.937494		ID4	-0.0989296	0.355494		ID4	-0.146753	0.46769		ID4	0.125266	0.0362963
IDH1	0.53532	0.00399271		IDH1	0.621417	0.000853307		IDH1	0.0860973	0.209223		IDH1	-0.173299	0.258441
IDH2	0.462301	0.0448098		IDH2	0.61863	7.25e-05		IDH2	0.156329	0.243113		IDH2	0.00273895	0.451362
IDO1	-0.119802	0.706468		IDO1	-0.130748	0.731484		IDO1	-0.0109457	0.875455		IDO1	-0.0945918	0.2288
IER3	0.0438986	0.871488		IER3	-0.157069	0.648011		IER3	-0.200968	0.849226		IER3	-0.184773	0.769923
IFI16	0.709623	0.00500084		IFI16	-0.0941764	0.345625		IFI16	-0.8038	0.00463478		IFI16	-0.00179419	0.902389
IFI27	1.00565	0.000708326		IFI27	0.516095	0.0329371		IFI27	-0.489551	0.0295769		IFI27	0.798656	0.218533
IFI35	-0.11342	0.45527		IFI35	-0.105978	0.369642		IFI35	0.00744232	0.959584		IFI35	0.217682	0.197276
IFI6	0.107422	0.496508		IFI6	0.160024	0.223604		IFI6	0.0526021	0.62654		IFI6	0.519521	0.0317404
IFIH1	0.12468	0.377091		IFIH1	-0.126945	0.227693		IFIH1	-0.251625	0.0870261		IFIH1	0.225726	0.319615
IFIT2	-0.12757	0.902946		IFIT2	-0.1436	0.896568		IFIT2	-0.0160294	0.986433		IFIT2	0.959816	0.219129
IFIT3	0.215749	0.207778		IFIT3	0.225098	0.201016		IFIT3	0.00934929	0.932415		IFIT3	1.0086	0.108526
IFITM1	0.743078	0.123761		IFITM1	0.408682	0.334144		IFITM1	-0.334396	0.583187		IFITM1	0.389375	0.645615
IFITM2	0.663046	0.00696702		IFITM2	0.479111	0.00477042		IFITM2	-0.183935	0.481104		IFITM2	0.255189	0.477749
IFNA1	0.00482509	0.649232		IFNA1	-0.0954588	0.626481		IFNA1	-0.100284	0.9285		IFNA1	-0.0821407	0.990847
IFNA17	-0.593461	0.00948326		IFNA17	-0.457165	0.0194126		IFNA17	0.136296	0.180044		IFNA17	-0.390238	0.478059
IFNA7	-0.425953	0.24462		IFNA7	-0.346702	0.360153		IFNA7	0.0792507	0.873783		IFNA7	0.887279	0.0481711
IFNAR1	0.139771	0.43826		IFNAR1	0.31443	0.315133		IFNAR1	0.174659	0.735027		IFNAR1	0.0609274	0.388361
IFNAR2	0.461768	0.00873952		IFNAR2	0.218462	0.277517		IFNAR2	-0.243306	0.144711		IFNAR2	0.0966431	0.952266
IFNB1	-0.502411	0.0754924		IFNB1	-0.557376	0.0169292		IFNB1	-0.0549645	0.760624		IFNB1	0.17631	0.32507
IFNGR1	0.631872	0.108284		IFNGR1	0.704034	0.0044485		IFNGR1	0.0721613	0.721216		IFNGR1	0.130237	0.788058
IFNGR2	0.505941	0.00283842		IFNGR2	0.228975	0.178627		IFNGR2	-0.276965	0.0661805		IFNGR2	0.0515167	0.919455
IFNL1	-0.322416	0.0584267		IFNL1	-0.46296	0.0170596		IFNL1	-0.140543	0.789844		IFNL1	0.280034	0.721747
IFNL2	-0.543721	0.0115341		IFNL2	-0.508828	0.000407852		IFNL2	0.0348928	0.327679		IFNL2	-0.356735	0.544004
IFNLR1	-0.394313	0.0221567		IFNLR1	-0.453384	0.0114959		IFNLR1	-0.059071	0.830775		IFNLR1	0.0466373	0.860949
IGF1R	0.34425	0.392648		IGF1R	0.321316	0.046161		IGF1R	-0.0229344	0.553139		IGF1R	-0.0553897	0.332926
IGF2R	0.500024	0.00331913		IGF2R	0.607244	0.000939288		IGF2R	0.10722	0.664285		IGF2R	-0.065849	0.680938
IGFBP3	0.189483	0.526383		IGFBP3	0.484218	0.154683		IGFBP3	0.294735	0.169266		IGFBP3	-0.462942	0.681399
IGLL1	-0.66766	0.0283458		IGLL1	-1.19774	0.0352706		IGLL1	-0.530083	0.3044		IGLL1	0.292376	0.81289
IHH	-0.513473	0.00285942		IHH	-0.632376	3.13e-05		IHH	-0.118902	0.481816		IHH	0.10336	0.831335
IKBKB	0.187388	0.167827		IKBKB	0.056805	0.546304		IKBKB	-0.130583	0.520939		IKBKB	-0.175512	0.155839
IKBKE	-0.154012	0.496049		IKBKE	-0.419239	0.0405955		IKBKE	-0.265227	0.177288		IKBKE	-0.462919	0.923233
IKBKG	-0.276085	0.334345		IKBKG	-0.175392	0.451148		IKBKG	0.100694	0.708268		IKBKG	-0.433232	0.309923
IL10RA	0.332032	0.0716583		IL10RA	-0.0793713	0.578434		IL10RA	-0.411403	0.0584883		IL10RA	0.446598	0.246436
IL10RB	0.164107	0.180552		IL10RB	0.12437	0.153568		IL10RB	-0.0397375	0.801076		IL10RB	0.288715	0.190108
IL11RA	-0.795428	0.00452264		IL11RA	-0.578375	0.0218833		IL11RA	0.217053	0.172385		IL11RA	-0.228875	0.616916
IL12A	-0.281405	0.240284		IL12A	-0.365367	0.166247		IL12A	-0.0839614	0.535339		IL12A	0.047434	0.470146
IL12RB1	-0.317789	0.14657		IL12RB1	-0.826177	0.0013951		IL12RB1	-0.508388	0.0812514		IL12RB1	0.244842	0.737439
IL12RB2	-0.300046	0.165475		IL12RB2	-0.518232	0.0915515		IL12RB2	-0.218186	0.397542		IL12RB2	0.0966114	0.237117
IL13	-0.413765	0.0890875		IL13	-0.44084	0.0341615		IL13	-0.0270752	0.948074		IL13	0.353638	0.44926
IL13RA1	0.562474	5.22e-05		IL13RA1	0.606698	4.82e-05		IL13RA1	0.0442242	0.904329		IL13RA1	-0.0440063	0.962054
IL13RA2	-0.616186	0.0587652		IL13RA2	-0.603479	0.00479658		IL13RA2	0.0127066	0.914075		IL13RA2	0.247945	0.183548
IL15	-0.225094	0.28753		IL15	-0.368834	0.0910088		IL15	-0.14374	0.489354		IL15	0.138379	0.299233
IL15RA	-0.346215	0.0422874		IL15RA	-0.260923	0.0243016		IL15RA	0.0852919	0.339804		IL15RA	0.424316	0.0959228
IL16	-0.127238	0.729419		IL16	-0.448548	0.0384852		IL16	-0.321309	0.212453		IL16	0.434495	0.161132
IL17B	-0.538075	0.0368088		IL17B	-0.681509	0.00147559		IL17B	-0.143434	0.981491		IL17B	0.18549	0.844801
IL17F	-0.326598	0.314659		IL17F	-0.459997	0.0910983		IL17F	-0.133399	0.565792		IL17F	0.350228	0.223845
IL17RA	-0.282716	0.00888026		IL17RA	-0.278588	0.0244543		IL17RA	0.0041279	0.719618		IL17RA	-0.118827	0.881303
IL17RB	-0.49606	0.0325736		IL17RB	-0.38591	0.143787		IL17RB	0.11015	0.411019		IL17RB	-0.042558	0.989587
IL18	0.0562579	0.28084		IL18	-0.149849	0.738428		IL18	-0.206107	0.26277		IL18	0.309997	0.361155
IL18R1	-0.12387	0.662365		IL18R1	-0.0300847	0.987452		IL18R1	0.093785	0.646616		IL18R1	0.451256	0.0170053
IL18RAP	-0.0211547	0.850715		IL18RAP	-0.323706	0.202683		IL18RAP	-0.302551	0.150553		IL18RAP	0.709452	0.00391331
IL1B	-0.722003	0.0260253		IL1B	-0.726908	0.00970466		IL1B	-0.00490546	0.961878		IL1B	-0.154812	0.675181
IL1R1	0.913825	0.00786963		IL1R1	0.756959	0.019217		IL1R1	-0.156867	0.552522		IL1R1	0.233707	0.594486
IL1R2	-0.673994	0.0444352		IL1R2	-0.113697	0.939274		IL1R2	0.560297	0.0388493		IL1R2	0.134512	0.411584
IL1RAP	0.00312983	0.984738		IL1RAP	-0.179255	0.452122		IL1RAP	-0.182385	0.466323		IL1RAP	-0.52218	0.16607
IL1RL1	-0.289712	0.518252		IL1RL1	-0.0754529	0.578498		IL1RL1	0.214259	0.42028		IL1RL1	0.557788	0.145442
IL1RL2	-0.0940214	0.745565		IL1RL2	-0.263108	0.244583		IL1RL2	-0.169087	0.605834		IL1RL2	0.192497	0.169537
IL1RN	-0.287574	0.696958		IL1RN	-0.16248	0.829651		IL1RN	0.125094	0.378102		IL1RN	0.160277	0.786452
IL20RA	-0.390423	0.0243216		IL20RA	-0.520886	0.00577619		IL20RA	-0.130462	0.5089		IL20RA	-0.194917	0.950361
IL20RB	-0.324709	0.639173		IL20RB	-0.641692	0.210616		IL20RB	-0.316982	0.313693		IL20RB	-0.444506	0.728777
IL21R	-0.523806	0.0215646		IL21R	-0.745741	0.000919525		IL21R	-0.221935	0.550097		IL21R	0.256739	0.903373
IL22	-0.475787	0.00557751		IL22	-0.714017	1.05e-05		IL22	-0.23823	0.068238		IL22	-0.0583974	0.843986
IL22RA2	-0.468163	0.0431316		IL22RA2	-0.615594	0.00195113		IL22RA2	-0.147431	0.590915		IL22RA2	-0.130087	0.905879
IL23A	-0.60043	0.0247583		IL23A	-0.696965	0.0181875		IL23A	-0.096535	0.688177		IL23A	-0.114897	0.944723
IL23R	-0.253996	0.510363		IL23R	-0.483748	0.0477484		IL23R	-0.229751	0.242088		IL23R	0.335646	0.19494
IL24	-0.724765	0.000130659		IL24	-0.606026	0.000373611		IL24	0.118739	0.172072		IL24	0.151308	0.851277
IL25	-0.662836	0.000610393		IL25	-0.540428	0.00810655		IL25	0.122408	0.300144		IL25	0.0265181	0.624263
IL26	-0.170254	0.514431		IL26	-0.502079	0.00268557		IL26	-0.331824	0.0940428		IL26	0.147034	0.0831628
IL27	-0.0640362	0.485308		IL27	-0.413609	0.0637725		IL27	-0.349573	0.418608		IL27	-0.0836791	0.805608
IL2RA	-0.417618	0.0249282		IL2RA	-0.310782	0.0858543		IL2RA	0.106836	0.304008		IL2RA	-0.03742	0.955376
IL2RB	-0.361085	0.101234		IL2RB	-0.512548	0.0288265		IL2RB	-0.151463	0.671185		IL2RB	0.00135386	0.841867
IL2RG	-0.226592	0.60617		IL2RG	-0.605517	0.000934783		IL2RG	-0.378925	0.0011707		IL2RG	0.605019	0.142567
IL3	-0.452219	0.0783833		IL3	-0.572556	0.0041989		IL3	-0.120337	0.419922		IL3	0.0934895	0.572213
IL32	0.071271	0.455867		IL32	-0.24991	0.297297		IL32	-0.321181	0.115074		IL32	0.313385	0.13644
IL33	0.206105	0.311491		IL33	0.180504	0.183661		IL33	-0.0256009	0.97029		IL33	-0.274632	0.15074
IL34	-0.613977	0.00426083		IL34	-0.499	0.00188007		IL34	0.114976	0.278805		IL34	-0.0163194	0.723126
IL3RA	-0.237823	0.573516		IL3RA	-0.265535	0.202837		IL3RA	-0.0277123	0.747377		IL3RA	0.401281	0.0477747
IL4	-0.683315	0.0823494		IL4	-0.249273	0.448062		IL4	0.434042	0.136083		IL4	-0.257384	0.636845
IL4R	0.398274	0.0139822		IL4R	0.132361	0.314825		IL4R	-0.265914	0.20006		IL4R	-0.189052	0.990253
IL5	-0.376629	0.0858418		IL5	-0.495513	0.00288152		IL5	-0.118884	0.540676		IL5	0.181217	0.403723
IL5RA	-0.668931	0.000286025		IL5RA	-0.615304	0.00113584		IL5RA	0.0536267	0.459967		IL5RA	0.27401	0.556358
IL6	-0.124451	0.90284		IL6	-0.654204	0.113646		IL6	-0.529753	0.106053		IL6	0.49241	0.0982887
IL6R	0.0940866	0.69194		IL6R	-0.21637	0.0426368		IL6R	-0.310456	0.0725359		IL6R	0.011362	0.653325
IL6ST	0.359897	0.103706		IL6ST	0.44811	0.0357968		IL6ST	0.088213	0.869452		IL6ST	0.59486	0.238089
IL7	-0.272257	0.431103		IL7	-0.280917	0.335153		IL7	-0.00866	0.76105		IL7	0.517017	0.0554781
IL7R	0.465815	0.0566381		IL7R	0.0549739	0.799354		IL7R	-0.410841	0.109569		IL7R	0.959883	0.0286953
ILF3	0.468272	0.330732		ILF3	0.418014	0.0335478		ILF3	-0.0502588	0.570915		ILF3	-0.443303	0.0609806
INHBA	-0.188002	0.594876		INHBA	-0.283711	0.0719963		INHBA	-0.0957089	0.277609		INHBA	0.377357	0.0308833
INHBB	-0.0832991	0.906491		INHBB	-0.0723256	0.985077		INHBB	0.0109735	0.905178		INHBB	0.0870157	0.335886
INPP5D	0.116455	0.57068		INPP5D	-0.110424	0.988998		INPP5D	-0.226879	0.557695		INPP5D	-0.476484	0.158327
IRAK1	-0.308007	0.0321613		IRAK1	-0.0452585	0.956441		IRAK1	0.262748	0.0375056		IRAK1	0.0267164	0.291971
IRAK2	-0.309982	0.102641		IRAK2	-0.37034	0.0190201		IRAK2	-0.0603581	0.789237		IRAK2	0.0409467	0.303358
IRAK3	0.0123592	0.95874		IRAK3	0.198732	0.3158		IRAK3	0.186373	0.210914		IRAK3	0.00342799	0.970216
IRAK4	0.0119279	0.866982		IRAK4	0.0340931	0.923061		IRAK4	0.0221652	0.841135		IRAK4	-0.0546585	0.527733
IRF2	0.229278	0.0610566		IRF2	0.235592	0.0575582		IRF2	0.00631366	0.979554		IRF2	0.128525	0.855349
IRF3	0.247193	0.0794626		IRF3	0.00690447	0.924158		IRF3	-0.240289	0.0861714		IRF3	-0.301692	0.0368472
IRF4	-0.496701	0.0333201		IRF4	-0.520187	0.0302665		IRF4	-0.023486	0.961551		IRF4	-0.309526	0.690451
IRF5	-0.636426	0.0267912		IRF5	-0.310978	0.563509		IRF5	0.325448	0.124073		IRF5	0.095889	0.876292
IRF7	-0.307984	0.0311405		IRF7	-0.604322	0.00236478		IRF7	-0.296338	0.104094		IRF7	-0.462845	0.283092
IRF8	-0.0626547	0.541409		IRF8	-0.0407209	0.597025		IRF8	0.0219338	0.74982		IRF8	0.161207	0.61673
IRF9	-0.139673	0.190038		IRF9	-0.0423021	0.577687		IRF9	0.0973707	0.341492		IRF9	-0.243765	0.145345
IRGM	-0.274957	0.362444		IRGM	-0.506965	0.00593214		IRGM	-0.232008	0.186993		IRGM	0.0538468	0.624317
IRS1	-0.0113704	0.921974		IRS1	-0.383781	0.242299		IRS1	-0.37241	0.279134		IRS1	-0.358405	0.53643
ISG15	-0.461927	0.178718		ISG15	-0.435931	0.395458		ISG15	0.025996	0.339665		ISG15	0.0891661	0.768053
ISG20	-0.36847	0.0350768		ISG20	-0.477101	0.00199627		ISG20	-0.108631	0.340209		ISG20	0.162135	0.441156
ITCH	0.482886	0.000270215		ITCH	0.405968	0.00244331		ITCH	-0.0769181	0.51901		ITCH	-0.0352365	0.724761
ITGA1	0.879705	0.00924441		ITGA1	0.554659	0.0440975		ITGA1	-0.325046	0.26788		ITGA1	0.922196	0.148406
ITGA2	0.247377	0.18471		ITGA2	0.00058384	0.484075		ITGA2	-0.246793	0.489571		ITGA2	-0.590975	0.612335
ITGA2B	-0.433541	0.0338388		ITGA2B	-0.37926	0.0769444		ITGA2B	0.0542817	0.57971		ITGA2B	0.0460218	0.944814
ITGA3	0.799691	0.0168432		ITGA3	0.444012	0.262213		ITGA3	-0.355678	0.467675		ITGA3	-0.61754	0.321398
ITGA4	-0.287369	0.218639		ITGA4	-0.243342	0.292307		ITGA4	0.0440276	0.788535		ITGA4	0.286589	0.185947
ITGA5	0.561345	0.0882347		ITGA5	0.252523	0.163561		ITGA5	-0.308822	0.430605		ITGA5	1.15875	0.083044
ITGA6	0.154209	0.261709		ITGA6	0.0326008	0.817525		ITGA6	-0.121609	0.385633		ITGA6	0.120016	0.226858
ITGA7	-0.261048	0.0703649		ITGA7	-0.208309	0.247625		ITGA7	0.0527389	0.360349		ITGA7	0.330804	0.2864
ITGA8	0.018061	0.711463		ITGA8	-0.2664	0.12363		ITGA8	-0.284461	0.0753246		ITGA8	0.581937	0.00111554
ITGA9	-0.0703094	0.397888		ITGA9	0.0294318	0.913324		ITGA9	0.0997412	0.477876		ITGA9	-0.00785011	0.881115
ITGAE	-0.644739	0.00442348		ITGAE	-0.552429	0.00517136		ITGAE	0.0923098	0.362387		ITGAE	0.133504	0.772149
ITGAL	-0.197192	0.19254		ITGAL	-0.296648	0.0604984		ITGAL	-0.0994559	0.511978		ITGAL	0.358363	0.0786341
ITGAM	-0.0672655	0.910612		ITGAM	-0.0279332	0.954837		ITGAM	0.0393324	0.951199		ITGAM	0.36975	0.140416
ITGAV	0.906842	3.02e-06		ITGAV	0.696773	1.18e-06		ITGAV	-0.210069	0.0917861		ITGAV	0.199904	0.4845
ITGAX	-0.389072	0.027398		ITGAX	-0.283823	0.176722		ITGAX	0.105249	0.457539		ITGAX	-0.0498249	0.805375
ITGB1	1.2621	6.16e-05		ITGB1	1.17635	7.57e-06		ITGB1	-0.0857438	0.69171		ITGB1	0.447017	0.353335
ITGB2	-0.528719	0.00530012		ITGB2	-0.396765	0.00440675		ITGB2	0.131954	0.159073		ITGB2	0.0501522	0.858053
ITGB3	-0.380946	0.0504081		ITGB3	-0.184408	0.255787		ITGB3	0.196538	0.22073		ITGB3	0.0218509	0.56084
ITGB4	0.567844	0.177605		ITGB4	-0.0485033	0.923722		ITGB4	-0.616348	0.337586		ITGB4	-1.0473	0.019291
ITGB6	0.24954	0.321968		ITGB6	0.201174	0.15903		ITGB6	-0.0483661	0.821452		ITGB6	-0.290346	0.932332
ITGB7	-0.616492	0.00218447		ITGB7	-0.512143	0.00801269		ITGB7	0.104349	0.33812		ITGB7	-0.0866946	0.972503
ITGB8	0.152963	0.535131		ITGB8	0.151743	0.232093		ITGB8	-0.00121984	0.614129		ITGB8	-0.562055	0.0512294
ITK	-0.290298	0.145898		ITK	-0.459512	0.0276194		ITK	-0.169214	0.339531		ITK	-0.143925	0.55923
ITPK1	-0.0550502	0.971341		ITPK1	0.0881775	0.0809724		ITPK1	0.143228	0.507144		ITPK1	-0.174029	0.897715
JADE1	-0.378695	0.0397817		JADE1	-0.4407	0.00642471		JADE1	-0.0620056	0.729767		JADE1	-0.00853112	0.648673
JAG1	0.119059	0.207192		JAG1	-0.12567	0.639062		JAG1	-0.244729	0.297395		JAG1	-0.122159	0.51092
JAG2	-0.050582	0.711768		JAG2	-0.109311	0.895185		JAG2	-0.0587288	0.815665		JAG2	-0.458768	0.121216
JAK1	0.38968	0.004757		JAK1	0.319658	0.00509468		JAK1	-0.0700222	0.463982		JAK1	0.140707	0.361791
JAK2	-0.19983	0.266007		JAK2	-0.299807	0.0210955		JAK2	-0.0999767	0.750603		JAK2	0.142755	0.168241
JAK3	0.00370419	0.705545		JAK3	-0.186057	0.168815		JAK3	-0.189762	0.10846		JAK3	0.256627	0.306556
JAM3	-0.232647	0.139959		JAM3	-0.149067	0.37683		JAM3	0.0835798	0.528338		JAM3	0.390758	0.120793
JAML	-0.144932	0.399682		JAML	-0.423144	0.00628334		JAML	-0.278212	0.0741451		JAML	0.156636	0.120404
JUN	1.03275	0.0140464		JUN	0.900686	0.0106273		JUN	-0.132059	0.789746		JUN	0.334654	0.625551
JUNB	1.29676	0.0001405		JUNB	0.751583	0.0105632		JUNB	-0.545176	0.0427652		JUNB	-0.0479984	0.924702
JUP	0.84235	0.0225886		JUP	0.797663	0.0275688		JUP	-0.044687	0.921553		JUP	-0.686651	0.181494
KAT2B	0.0207572	0.819962		KAT2B	-0.143084	0.0876893		KAT2B	-0.163841	0.159295		KAT2B	0.134006	0.0967212
KBTBD8	-0.250736	0.287832		KBTBD8	-0.313407	0.165692		KBTBD8	-0.062671	0.649697		KBTBD8	0.0148865	0.241977
KDM5C	-0.120531	0.554888		KDM5C	-0.162108	0.149749		KDM5C	-0.041577	0.572227		KDM5C	0.0459811	0.228755
KDM6A	0.145677	0.148573		KDM6A	0.0141908	0.881845		KDM6A	-0.131487	0.33114		KDM6A	0.0333914	0.517651
KDR	0.113677	0.464833		KDR	0.162569	0.296491		KDR	0.0488924	0.87352		KDR	0.56923	0.0475019
KEAP1	0.110161	0.280713		KEAP1	0.243408	0.102649		KEAP1	0.133247	0.55673		KEAP1	0.401959	0.248998
KIF2C	-0.193582	0.485008		KIF2C	-0.329565	0.103628		KIF2C	-0.135983	0.336664		KIF2C	0.182402	0.427781
KIR2DL1	-1.05169	0.00126498		KIR2DL1	-0.964387	0.00273232		KIR2DL1	0.0873006	0.494061		KIR2DL1	-0.501198	0.57522
KIR2DS2	-0.254942	0.247174		KIR2DS2	-0.834478	0.00611672		KIR2DS2	-0.579537	0.153202		KIR2DS2	-0.107126	0.900055
KIR2DS3	-0.565825	0.0148116		KIR2DS3	-0.512748	0.0142666		KIR2DS3	0.0530773	0.430071		KIR2DS3	-0.241255	0.923179
KIR3DL2	-0.531959	0.207851		KIR3DL2	-0.356571	0.427291		KIR3DL2	0.175388	0.692983		KIR3DL2	0.576856	0.305089
KIT	-0.0772869	0.511974		KIT	-0.332323	0.00878985		KIT	-0.255036	0.0320585		KIT	-0.193359	0.715275
KITLG	0.260105	0.0781395		KITLG	-0.024805	0.944755		KITLG	-0.28491	0.0774872		KITLG	0.228308	0.577902
KLF4	0.131964	0.354562		KLF4	0.175181	0.154884		KLF4	0.0432163	0.493614		KLF4	0.155734	0.446187
KLRB1	-0.175794	0.464683		KLRB1	-0.364565	0.0189169		KLRB1	-0.188771	0.37911		KLRB1	0.545591	0.0187559
KLRC1	-0.299806	0.116291		KLRC1	-0.436528	0.00391817		KLRC1	-0.136722	0.290866		KLRC1	0.335668	0.0565437
KLRC2	-0.306561	0.120506		KLRC2	-0.45016	0.0925589		KLRC2	-0.143598	0.690125		KLRC2	-0.32884	0.187181
KLRD1	-0.299014	0.101489		KLRD1	-0.293827	0.157453		KLRD1	0.00518633	0.917623		KLRD1	0.221008	0.231919
KLRF1	-0.409307	0.127281		KLRF1	-0.650822	0.0159825		KLRF1	-0.241515	0.244055		KLRF1	-0.0373227	0.333336
KLRG1	-0.249036	0.192978		KLRG1	-0.357836	0.00615063		KLRG1	-0.1088	0.514584		KLRG1	0.208616	0.124603
KLRK1	-0.262642	0.135665		KLRK1	-0.235051	0.0885093		KLRK1	0.0275912	0.925614		KLRK1	0.0754719	0.331162
KMT2C	0.304391	0.00431003		KMT2C	0.390929	0.000321114		KMT2C	0.0865379	0.509199		KMT2C	-0.34459	0.579354
KMT2D	0.0896262	0.990004		KMT2D	-0.0100591	0.794979		KMT2D	-0.0996853	0.856499		KMT2D	-0.27132	0.236126
KRAS	0.186117	0.0533456		KRAS	0.0346412	0.949783		KRAS	-0.151476	0.104288		KRAS	0.117095	0.356371
KRT1	-0.184068	0.347755		KRT1	-0.449139	0.015541		KRT1	-0.265071	0.0862566		KRT1	-0.100948	0.612842
KRT10	0.187211	0.0363286		KRT10	0.330233	0.0554756		KRT10	0.143021	0.550937		KRT10	0.195532	0.530159
KRT14	0.000647679	0.466598		KRT14	-0.946358	0.574254		KRT14	-0.947006	0.310316		KRT14	-0.390328	0.750025
KRT17	0.727296	0.394247		KRT17	0.370722	0.129161		KRT17	-0.356574	0.557052		KRT17	-1.32901	0.0226386
KRT18	-0.146761	0.978841		KRT18	0.426866	0.0090394		KRT18	0.573627	0.0483853		KRT18	-0.0633514	0.80804
KRT19	1.71841	0.0171864		KRT19	1.25687	0.028735		KRT19	-0.461545	0.839013		KRT19	-1.57055	0.195094
KRT5	0.911923	0.115077		KRT5	0.0381982	0.250179		KRT5	-0.873725	0.603544		KRT5	-1.62714	0.23884
KRT6A.B.C	0.489956	0.0990952		KRT6A.B.C	-0.00894772	0.121627		KRT6A.B.C	-0.498903	0.903819		KRT6A.B.C	-0.892937	0.646938
KRT6B	-0.209548	0.731642		KRT6B	-0.262618	0.421605		KRT6B	-0.0530703	0.469231		KRT6B	0.132976	0.855553
KRT7	0.274558	0.363974		KRT7	1.00239	0.00195395		KRT7	0.727829	0.0922226		KRT7	-0.0134022	0.8062
KYAT1	-0.281278	0.101305		KYAT1	-0.370785	0.0116715		KYAT1	-0.0895071	0.734477		KYAT1	-0.124955	0.954706
L1CAM	-0.548207	0.0299057		L1CAM	-0.625178	0.0252856		L1CAM	-0.0769711	0.972736		L1CAM	0.547834	0.57713
LAG3	-0.667718	0.00313159		LAG3	-0.767793	0.000206733		LAG3	-0.100075	0.633926		LAG3	-0.242421	0.854041
LAIR1	-0.34269	0.0635172		LAIR1	-0.424709	0.0435383		LAIR1	-0.0820189	0.776642		LAIR1	0.115889	0.57231
LAIR2	-0.394018	0.282961		LAIR2	-0.418481	0.112797		LAIR2	-0.0244629	0.894118		LAIR2	-0.154192	0.741076
LAMA1	-0.550284	0.0090339		LAMA1	-0.555755	0.000437404		LAMA1	-0.00547092	0.98622		LAMA1	0.045002	0.597376
LAMA3	-0.27091	0.333753		LAMA3	-0.220512	0.511893		LAMA3	0.0503976	0.815563		LAMA3	-0.0523717	0.779427
LAMA5	0.229784	0.657797		LAMA5	-0.164507	0.987387		LAMA5	-0.394291	0.709887		LAMA5	-0.711146	0.0409652
LAMB3	0.685711	0.045009		LAMB3	0.558608	0.0399415		LAMB3	-0.127103	0.991003		LAMB3	-1.00888	0.349767
LAMB4	-0.433951	0.0467128		LAMB4	-0.638985	0.00337965		LAMB4	-0.205034	0.138918		LAMB4	0.358449	0.224125
LAMC2	-0.296325	0.551152		LAMC2	-0.215976	0.76946		LAMC2	0.080349	0.710311		LAMC2	0.0198356	0.945685
LAMC3	-0.00198208	0.650357		LAMC3	-0.219042	0.560192		LAMC3	-0.21706	0.292461		LAMC3	0.727412	0.0072017
LAMP1	1.42804	6.82e-06		LAMP1	1.30865	2.53e-07		LAMP1	-0.119398	0.733697		LAMP1	0.307884	0.55265
LAMP2	-0.00595439	0.86378		LAMP2	-0.435313	0.012082		LAMP2	-0.429358	0.161504		LAMP2	0.537241	0.0308213
LAMP3	0.201328	0.603599		LAMP3	0.0198928	0.897864		LAMP3	-0.181435	0.60632		LAMP3	0.241394	0.144422
LAT	-0.322072	0.0402214		LAT	-0.147609	0.399529		LAT	0.174463	0.104468		LAT	0.133525	0.543514
LBP	-0.447754	0.296111		LBP	-0.562153	0.0772895		LBP	-0.1144	0.886962		LBP	0.29154	0.635879
LCK	-0.418904	0.0698145		LCK	-0.582499	0.00138149		LCK	-0.163595	0.45316		LCK	0.117031	0.343578
LCN2	-0.224128	0.329228		LCN2	0.928717	0.121316		LCN2	1.15285	0.25756		LCN2	-0.883548	0.669208
LCOR	-0.0596229	0.442047		LCOR	-0.170419	0.117106		LCOR	-0.110796	0.734664		LCOR	0.122519	0.400248
LCP1	0.380659	0.220084		LCP1	0.272505	0.356644		LCP1	-0.108154	0.669826		LCP1	0.933681	0.159653
LDHA	-0.227854	0.258625		LDHA	-0.554858	7.88e-05		LDHA	-0.327004	0.00445394		LDHA	-0.231268	0.56423
LDHB	0.325226	0.614368		LDHB	0.524869	0.0393389		LDHB	0.199643	0.25805		LDHB	-0.62779	0.00422177
LEF1	-0.314461	0.176697		LEF1	-0.446874	0.0163786		LEF1	-0.132412	0.318124		LEF1	0.170584	0.123777
LEFTY1	-0.183889	0.290671		LEFTY1	-0.273578	0.21509		LEFTY1	-0.0896898	0.984962		LEFTY1	0.0872789	0.500423
LEFTY2	-0.301923	0.173778		LEFTY2	-0.555002	0.00484911		LEFTY2	-0.253078	0.2154		LEFTY2	0.0263582	0.737267
LEP	-0.610372	0.081101		LEP	-0.520298	0.0103499		LEP	0.0900738	0.560392		LEP	-0.0979559	0.957021
LEPR	0.17091	0.354095		LEPR	0.0135303	0.948003		LEPR	-0.15738	0.408934		LEPR	0.554681	0.0608396
LFNG	-0.00222261	0.517295		LFNG	-0.192093	0.492688		LFNG	-0.189871	0.183192		LFNG	-0.0549944	0.729085
LGALS3	1.10442	0.0126503		LGALS3	1.31343	0.00039342		LGALS3	0.209009	0.307045		LGALS3	-0.577504	0.681298
LGALS9	0.341031	0.240912		LGALS9	0.202789	0.297036		LGALS9	-0.138242	0.81542		LGALS9	-0.220512	0.0977327
LIF	-0.538217	0.053005		LIF	-0.652015	0.0288237		LIF	-0.113798	0.870958		LIF	-1.13519	0.277723
LIFR	-0.474915	0.019387		LIFR	-0.561186	0.000843018		LIFR	-0.0862716	0.863078		LIFR	0.170555	0.774307
LIG4	-0.173511	0.216107		LIG4	-0.181558	0.284455		LIG4	-0.00804707	0.960263		LIG4	0.255979	0.248625
LILRA1	-0.517024	0.0409002		LILRA1	-0.681042	0.016975		LILRA1	-0.164018	0.962019		LILRA1	-0.180203	0.944848
LILRA3	-0.0289042	0.682798		LILRA3	-0.322901	0.254333		LILRA3	-0.293997	0.675963		LILRA3	0.303873	0.241365
LILRA4	0.308824	0.834007		LILRA4	-0.162869	0.551523		LILRA4	-0.471692	0.606707		LILRA4	0.230823	0.467009
LILRA5	-0.290941	0.283655		LILRA5	-0.0646626	0.806075		LILRA5	0.226278	0.177218		LILRA5	0.188447	0.331054
LILRB1	-0.0616193	0.715042		LILRB1	-0.625275	0.000979652		LILRB1	-0.563656	0.00088248		LILRB1	0.00342776	0.378833
LILRB2	-0.289213	0.105147		LILRB2	-0.310822	0.211682		LILRB2	-0.0216082	0.928587		LILRB2	-0.116217	0.212804
LILRB3	-0.542737	0.0139362		LILRB3	-0.364887	0.14036		LILRB3	0.17785	0.375669		LILRB3	0.616662	0.457205
LILRB4	-0.209241	0.535553		LILRB4	-0.19392	0.36361		LILRB4	0.0153216	0.830047		LILRB4	0.447729	0.0460192
LOXL2	0.241856	0.151063		LOXL2	-0.275001	0.59763		LOXL2	-0.516857	0.02457		LOXL2	0.888125	0.0510723
LRP1	0.879705	0.000119574		LRP1	0.708989	0.00581955		LRP1	-0.170716	0.28526		LRP1	0.674866	0.237882
LRP5	-0.0579992	0.808831		LRP5	-0.0814142	0.811656		LRP5	-0.023415	0.980769		LRP5	-0.408835	0.0109699
LRP6	-0.0246636	0.774944		LRP6	0.0409459	0.754672		LRP6	0.0656095	0.63254		LRP6	0.0490893	0.738537
LRRC32	0.163506	0.191764		LRRC32	-0.0423712	0.786503		LRRC32	-0.205877	0.261929		LRRC32	0.74243	0.00194319
LTA	-0.213293	0.74417		LTA	-0.187855	0.750296		LTA	0.0254378	0.95831		LTA	0.625562	0.0573594
LTB	-1.00335	2.49e-05		LTB	-0.800408	0.00221485		LTB	0.202944	0.0688579		LTB	0.12274	0.929306
LTBP1	0.403421	0.0596391		LTBP1	0.145843	0.216885		LTBP1	-0.257578	0.267585		LTBP1	0.734816	0.0137478
LTBR	0.271349	0.108318		LTBR	0.404532	0.0146849		LTBR	0.133183	0.377502		LTBR	0.104965	0.814557
LTF	-0.263208	0.242381		LTF	0.341955	0.273004		LTF	0.605164	0.14934		LTF	0.412943	0.764436
LTK	-0.253379	0.3455		LTK	-0.52604	0.0101803		LTK	-0.272661	0.14062		LTK	0.480551	0.121135
LY6E	1.32699	0.0446203		LY6E	0.983017	0.0169588		LY6E	-0.343977	0.893653		LY6E	-0.286279	0.209482
LY86	-0.64565	0.00165804		LY86	-0.691632	3.34e-05		LY86	-0.0459819	0.662271		LY86	0.0933663	0.851355
LY96	-0.144838	0.696719		LY96	-0.131643	0.445705		LY96	0.0131951	0.791552		LY96	0.326974	7.06e-05
LYN	0.32246	0.204759		LYN	0.362943	0.171949		LYN	0.040483	0.992961		LYN	0.0230937	0.855385
LYZ	3.04587	0.0117102		LYZ	1.12624	0.0250916		LYZ	-1.91963	0.306275		LYZ	1.20979	0.311238
MAD2L2	-0.0038914	0.926682		MAD2L2	-0.160419	0.369573		MAD2L2	-0.156527	0.375173		MAD2L2	0.145489	0.695936
MAF	0.136093	0.105737		MAF	0.0450844	0.639587		MAF	-0.0910091	0.454188		MAF	0.50573	0.242917
MAGEA1	-0.758686	0.00857821		MAGEA1	-0.838929	0.00275733		MAGEA1	-0.0802426	0.931586		MAGEA1	-0.156023	0.988946
MAGEA12	-0.133594	0.697769		MAGEA12	-0.473556	0.00892689		MAGEA12	-0.339962	0.0218047		MAGEA12	0.0398484	0.313612
MAGEA3	-0.639741	0.00708166		MAGEA3	-0.756807	0.00138247		MAGEA3	-0.117066	0.613591		MAGEA3	-0.066739	0.943659
MAGEA4	-1.06855	0.00276205		MAGEA4	-1.02447	0.000242132		MAGEA4	0.0440797	0.649446		MAGEA4	0.19512	0.889907
MAGEB2	-0.536046	0.0262182		MAGEB2	-0.784029	0.004006		MAGEB2	-0.247983	0.326575		MAGEB2	0.187316	0.484181
MAGEC1	-1.02925	0.00157281		MAGEC1	-1.15048	1.33e-06		MAGEC1	-0.121228	0.616816		MAGEC1	0.206833	0.884559
MAGEC2	-0.253414	0.172981		MAGEC2	-0.597516	0.0132388		MAGEC2	-0.344102	0.088286		MAGEC2	-0.0178773	0.321218
MAML2	0.128557	0.10037		MAML2	0.0274945	0.595185		MAML2	-0.101063	0.308115		MAML2	0.0793435	0.664443
MAP2K1	0.00455741	0.982798		MAP2K1	0.0989557	0.257188		MAP2K1	0.0943983	0.522579		MAP2K1	-0.10349	0.593932
MAP2K2	0.354459	0.00270969		MAP2K2	0.323637	0.0131467		MAP2K2	-0.0308219	0.612747		MAP2K2	0.0682407	0.961329
MAP2K4	-0.27798	0.0287559		MAP2K4	0.0402697	0.824776		MAP2K4	0.31825	0.0351058		MAP2K4	-0.0850475	0.872801
MAP2K6	-0.368604	0.0035427		MAP2K6	-0.395548	0.00438462		MAP2K6	-0.0269439	0.892866		MAP2K6	0.23562	0.914379
MAP3K1	-0.0589318	0.814682		MAP3K1	-0.113057	0.531862		MAP3K1	-0.0541255	0.75565		MAP3K1	0.0346887	0.848724
MAP3K12	-0.129292	0.214327		MAP3K12	-0.311663	0.00149103		MAP3K12	-0.182372	0.456629		MAP3K12	0.0903947	0.731376
MAP3K13	-0.424484	0.0118074		MAP3K13	-0.325125	0.0271598		MAP3K13	0.0993588	0.413251		MAP3K13	-0.271165	0.247548
MAP3K14	-0.166156	0.258499		MAP3K14	-0.247511	0.106006		MAP3K14	-0.0813547	0.950843		MAP3K14	-0.036286	0.625214
MAP3K20	-0.0596941	0.867871		MAP3K20	0.109482	0.414705		MAP3K20	0.169176	0.51842		MAP3K20	0.470517	0.018196
MAP3K5	0.274191	0.611023		MAP3K5	0.163491	0.454604		MAP3K5	-0.110701	0.898612		MAP3K5	-0.971247	0.0733356
MAP3K7	0.386947	0.131543		MAP3K7	0.0601205	0.751217		MAP3K7	-0.326827	0.210038		MAP3K7	-0.226947	0.951811
MAP3K8	-0.209988	0.0837943		MAP3K8	-0.222272	0.0685078		MAP3K8	-0.012284	0.854159		MAP3K8	0.273473	0.738983
MAP4K2	-0.729556	0.0008433		MAP4K2	-0.801628	0.00186696		MAP4K2	-0.0720728	0.779945		MAP4K2	0.152427	0.870619
MAPK1	0.37726	0.00103799		MAPK1	0.308303	0.0359095		MAPK1	-0.0689571	0.438435		MAPK1	0.344684	0.457815
MAPK10	-0.215528	0.619191		MAPK10	-0.089288	0.720166		MAPK10	0.12624	0.969999		MAPK10	0.237913	0.065331
MAPK11	-0.409359	0.0431448		MAPK11	-0.556778	0.017843		MAPK11	-0.147419	0.523686		MAPK11	0.245375	0.470997
MAPK14	0.303201	0.00243451		MAPK14	0.214662	0.129522		MAPK14	-0.0885396	0.307917		MAPK14	0.189725	0.801059
MAPK3	0.354326	0.0283031		MAPK3	0.29168	0.147668		MAPK3	-0.0626463	0.763509		MAPK3	0.486696	0.436273
MAPK8	0.168874	0.413768		MAPK8	0.0086013	0.992384		MAPK8	-0.160272	0.407775		MAPK8	0.0246581	0.972725
MAPK8IP1	-0.255798	0.739325		MAPK8IP1	-0.615851	0.0107767		MAPK8IP1	-0.360053	0.0463242		MAPK8IP1	0.0974862	0.573897
MAPK8IP2	-0.593181	0.0056112		MAPK8IP2	-0.507548	0.00292237		MAPK8IP2	0.0856329	0.354874		MAPK8IP2	-0.22653	0.76688
MAPK9	0.0816977	0.701616		MAPK9	0.102507	0.513312		MAPK9	0.0208091	0.955217		MAPK9	-0.00483202	0.540606
MAPKAPK2	0.467486	0.00201834		MAPKAPK2	0.337516	0.000191892		MAPKAPK2	-0.12997	0.354593		MAPKAPK2	0.0182699	0.559221
MARCO	-0.238437	0.304549		MARCO	-0.231886	0.44131		MARCO	0.00655104	0.663905		MARCO	0.175889	0.377973
MASP1	-0.249892	0.428783		MASP1	-0.371455	0.0212621		MASP1	-0.121563	0.581119		MASP1	0.406517	0.153938
MASP2	-0.162581	0.566313		MASP2	-0.411887	0.0207037		MASP2	-0.249306	0.323857		MASP2	0.152727	0.319534
MAVS	0.196014	0.0675173		MAVS	0.0601327	0.158062		MAVS	-0.135882	0.331695		MAVS	-0.182393	0.16502
MBL2	-0.495663	0.0418448		MBL2	-0.457725	0.011284		MBL2	0.0379385	0.959009		MBL2	0.193148	0.433174
MBNL1	0.143784	0.115008		MBNL1	0.232514	0.040202		MBNL1	0.0887304	0.466073		MBNL1	0.203597	0.200718
MBNL3	-0.0610767	0.96436		MBNL3	-0.329656	0.00854662		MBNL3	-0.268579	0.13153		MBNL3	0.202505	0.290775
MCAM	0.281435	0.108486		MCAM	0.195367	0.126781		MCAM	-0.0860683	0.657224		MCAM	0.888615	0.0378917
MCAT	-0.247567	0.027601		MCAT	-0.226601	0.140423		MCAT	0.0209664	0.667517		MCAT	-0.104239	0.604958
MCL1	1.37056	4.46e-05		MCL1	1.1486	2.33e-05		MCL1	-0.221959	0.46669		MCL1	-0.152206	0.783964
MCM2	-0.53971	0.0140922		MCM2	-0.335033	0.137507		MCM2	0.204676	0.106018		MCM2	0.129347	0.597363
MCM4	-0.176514	0.651557		MCM4	0.029367	0.237714		MCM4	0.205881	0.0690699		MCM4	-0.247857	0.36186
MCM5	-0.159384	0.389185		MCM5	0.0462575	0.419309		MCM5	0.205641	0.159945		MCM5	-0.106043	0.726607
MCM7	0.200302	0.954375		MCM7	-0.0564352	0.750007		MCM7	-0.256737	0.907132		MCM7	-0.0930333	0.304872
MDC1	-0.331242	0.153645		MDC1	-0.219356	0.0970918		MDC1	0.111886	0.49424		MDC1	-0.0596635	0.636401
MDM2	0.948416	0.000450582		MDM2	0.704751	0.000593606		MDM2	-0.243665	0.365344		MDM2	-0.296218	0.932234
MDM4	0.437501	0.000348341		MDM4	0.102211	0.28737		MDM4	-0.33529	0.00599335		MDM4	0.0767042	0.877128
ME2	-0.186857	0.150385		ME2	-0.150381	0.158357		ME2	0.0364755	0.57378		ME2	-0.498219	0.231104
MECOM	0.291576	0.0811098		MECOM	0.334225	0.0723066		MECOM	0.0426483	0.922222		MECOM	0.266197	0.877187
MED12	-0.164874	0.283832		MED12	-0.270645	0.0174941		MED12	-0.105771	0.4208		MED12	0.0548703	0.284923
MEF2C	-0.837538	0.107271		MEF2C	-0.637495	0.11401		MEF2C	0.200043	0.551356		MEF2C	-0.515616	0.265299
MEFV	-0.104548	0.76951		MEFV	-0.272482	0.144017		MEFV	-0.167933	0.32723		MEFV	0.371577	0.0573685
MELK	-0.323121	0.0993586		MELK	-0.341594	0.0774601		MELK	-0.0184722	0.951476		MELK	0.0229816	0.400935
MEN1	-0.279046	0.020102		MEN1	-0.0788707	0.752669		MEN1	0.200176	0.140769		MEN1	0.131695	0.767864
MERTK	0.147017	0.345598		MERTK	0.0974571	0.523936		MERTK	-0.0495597	0.63416		MERTK	0.262459	0.716686
MET	0.16294	0.363634		MET	0.289314	0.0616133		MET	0.126374	0.547674		MET	-0.318071	0.528191
MFGE8	0.10938	0.250967		MFGE8	0.324617	0.031738		MFGE8	0.215237	0.258355		MFGE8	0.354356	0.164337
MFNG	-0.408369	0.0204633		MFNG	-0.300705	0.23237		MFNG	0.107664	0.378742		MFNG	0.218838	0.495887
MGMT	-0.116677	0.551115		MGMT	-0.103139	0.443865		MGMT	0.0135383	0.892901		MGMT	0.2097	0.103342
MIA	-0.480403	0.0268623		MIA	-0.789982	0.00785059		MIA	-0.309579	0.165589		MIA	0.0112879	0.882419
MIB1	0.170037	0.0415955		MIB1	0.352175	0.0395005		MIB1	0.182139	0.511498		MIB1	-0.259945	0.749788
MICA	-0.868771	0.000836464		MICA	-0.969017	0.0434819		MICA	-0.100245	0.710011		MICA	-0.416678	0.709999
MICB	-0.552474	0.0871358		MICB	-0.333939	0.324894		MICB	0.218535	0.636217		MICB	0.535064	0.027306
MIF	0.519111	0.185706		MIF	-0.111018	0.884018		MIF	-0.630129	0.197446		MIF	-0.421822	0.0941012
MKI67	-0.316694	0.155684		MKI67	-0.276857	0.275175		MKI67	0.0398367	0.42328		MKI67	0.00464741	0.967041
MLANA	-0.209328	0.421959		MLANA	-0.395792	0.0765829		MLANA	-0.186464	0.226681		MLANA	0.033467	0.363264
MLF1	-0.57847	0.0143607		MLF1	-0.268055	0.219521		MLF1	0.310416	0.175335		MLF1	0.305036	0.284314
MLH1	-0.138653	0.532015		MLH1	-0.0647874	0.998938		MLH1	0.0738651	0.55447		MLH1	-0.158982	0.913718
MLLT3	-0.132169	0.543112		MLLT3	-0.226848	0.186784		MLLT3	-0.0946788	0.360761		MLLT3	0.0985526	0.252722
MLPH	0.594571	0.0254554		MLPH	0.366748	0.0987583		MLPH	-0.227823	0.430148		MLPH	-0.370448	0.0471636
MME	-0.386436	0.0859368		MME	-0.520907	0.000713651		MME	-0.134471	0.336869		MME	0.10279	0.414855
MMP1	1.13802	0.304645		MMP1	1.66723	0.167443		MMP1	0.529202	0.322671		MMP1	-2.75761	0.524446
MMP11	-0.174684	0.448968		MMP11	-0.4825	0.000241012		MMP11	-0.307816	0.0472214		MMP11	0.212503	0.202427
MMP7	0.825623	0.00487944		MMP7	0.671264	0.0221713		MMP7	-0.154359	0.63524		MMP7	-0.503297	0.488186
MMP9	-0.264075	0.358901		MMP9	-0.221502	0.30485		MMP9	0.0425734	0.910068		MMP9	0.582477	0.0392208
MMRN2	0.0621631	0.386176		MMRN2	-0.129104	0.767125		MMRN2	-0.191267	0.161638		MMRN2	0.492755	0.0379788
MNAT1	0.00296625	0.752191		MNAT1	-0.13448	0.110989		MNAT1	-0.137446	0.283208		MNAT1	-0.112783	0.261827
MNX1	-0.779835	0.00426807		MNX1	-0.926748	0.00382226		MNX1	-0.146913	0.742506		MNX1	-0.3776	0.909664
MPL	-0.332601	0.160132		MPL	-0.338501	0.199236		MPL	-0.00589974	0.877583		MPL	0.338089	0.0452953
MPO	-0.298234	0.364415		MPO	-0.0526548	0.827196		MPO	0.245579	0.180329		MPO	0.624366	0.218391
MPPED1	-0.325964	0.0774453		MPPED1	-0.319891	0.193024		MPPED1	0.00607271	0.823279		MPPED1	0.232037	0.753384
MR1	-0.310926	0.0115558		MR1	-0.343333	0.00213501		MR1	-0.0324069	0.76848		MR1	-0.157488	0.833843
MRC1	0.550516	0.00414514		MRC1	0.395378	0.0403672		MRC1	-0.155138	0.2381		MRC1	0.882568	0.083877
MRE11	0.132271	0.605868		MRE11	-0.157682	0.0928245		MRE11	-0.289953	0.158445		MRE11	0.0682214	0.814023
MRM2	-0.262036	0.0507159		MRM2	-0.178873	0.387557		MRM2	0.0831633	0.656402		MRM2	0.143332	0.37383
MRPL19	0.0787331	0.286851		MRPL19	0.252828	0.0491881		MRPL19	0.174095	0.359049		MRPL19	0.167689	0.2299
MS4A2	-0.238677	0.240866		MS4A2	-0.457472	0.0128854		MS4A2	-0.218794	0.0936116		MS4A2	0.380916	0.16976
MS4A4A	-0.073918	0.778883		MS4A4A	-0.126095	0.387856		MS4A4A	-0.0521773	0.596855		MS4A4A	0.261598	0.01701
MS4A6A	0.159874	0.423562		MS4A6A	-0.0362941	0.559064		MS4A6A	-0.196168	0.250275		MS4A6A	0.20674	0.336684
MSH2	-0.235549	0.0930998		MSH2	-0.434128	0.00373505		MSH2	-0.198578	0.6103		MSH2	-0.262566	0.538453
MSH6	0.184265	0.150461		MSH6	-0.0811963	0.324244		MSH6	-0.265461	0.0730836		MSH6	0.169435	0.22971
MSRB2	-0.0573517	0.809753		MSRB2	-0.117586	0.294728		MSRB2	-0.0602345	0.568535		MSRB2	0.13816	0.334881
MST1R	-0.101676	0.883237		MST1R	-0.205869	0.531436		MST1R	-0.104193	0.596944		MST1R	-0.251442	0.537253
MTF1	-0.467488	0.00746669		MTF1	-0.554522	0.000680894		MTF1	-0.087034	0.837432		MTF1	-0.0533551	0.941365
MTF2	0.352567	0.0659555		MTF2	0.245935	0.0111351		MTF2	-0.106632	0.610181		MTF2	0.162262	0.647971
MTOR	-0.311843	0.0203567		MTOR	-0.285036	0.0100145		MTOR	0.0268069	0.70829		MTOR	-0.11409	0.980155
MUC1	1.03668	0.00131436		MUC1	1.05206	0.000691459		MUC1	0.0153778	0.97444		MUC1	-0.28168	0.583996
MUC13	-0.311462	0.0876834		MUC13	-0.278585	0.200885		MUC13	0.0328767	0.959669		MUC13	-0.0703995	0.322033
MUC2	-0.41336	0.0211995		MUC2	-0.619308	0.0019119		MUC2	-0.205948	0.494755		MUC2	0.399327	0.491961
MUC4	0.312639	0.928522		MUC4	-0.322523	0.457117		MUC4	-0.635163	0.53285		MUC4	-1.34783	0.0775671
MUC5AC	-0.82304	0.0278899		MUC5AC	-1.16264	9.35e-05		MUC5AC	-0.339603	0.393154		MUC5AC	0.122633	0.847841
MUC5B	0.0501073	0.705509		MUC5B	0.255706	0.278759		MUC5B	0.205599	0.260992		MUC5B	-1.17756	0.442646
MUTYH	-0.439983	0.0128242		MUTYH	-0.447789	0.029019		MUTYH	-0.00780533	0.962009		MUTYH	0.0701524	0.663437
MX1	0.448862	0.0416204		MX1	0.272073	0.130956		MX1	-0.17679	0.32975		MX1	0.805879	0.241579
MXI1	0.0790885	0.599668		MXI1	-0.023647	0.992515		MXI1	-0.102736	0.523579		MXI1	-0.145525	0.772672
MYB	-0.559349	0.0153769		MYB	-0.525852	0.00664917		MYB	0.0334965	0.557906		MYB	0.0584076	0.860014
MYBL2	-0.103002	0.869646		MYBL2	-0.39129	0.0463611		MYBL2	-0.288288	0.177078		MYBL2	0.342314	0.281154
MYC	0.429655	0.0960742		MYC	0.427937	0.0233547		MYC	-0.00171749	0.864241		MYC	-0.273352	0.941
MYCN	-0.412532	0.0569869		MYCN	-0.585521	4.03e-05		MYCN	-0.172989	0.42959		MYCN	0.450609	0.252139
MYCT1	-0.288582	0.0358582		MYCT1	-0.413635	0.00776414		MYCT1	-0.125053	0.412981		MYCT1	0.243323	0.229695
MYD88	-0.0250301	0.975533		MYD88	0.0501308	0.638327		MYD88	0.0751609	0.807625		MYD88	0.129893	0.290985
NANOG	-0.611104	0.024778		NANOG	-0.613504	0.0043305		NANOG	-0.00240065	0.904642		NANOG	-0.148452	0.677621
NAPSA	0.639614	0.250683		NAPSA	0.522881	0.165796		NAPSA	-0.116733	0.927222		NAPSA	0.551875	0.290971
NASP	0.155143	0.317988		NASP	0.090163	0.40498		NASP	-0.0649795	0.826944		NASP	-0.281307	0.0558134
NAT1	-0.512886	0.047613		NAT1	-0.117009	0.672414		NAT1	0.395877	0.123597		NAT1	0.148496	0.296941
NAT8L	-0.783746	0.00245297		NAT8L	-0.765199	1.16e-05		NAT8L	0.018547	0.423794		NAT8L	0.172404	0.945751
NBN	-0.364088	0.113214		NBN	-0.104919	0.675328		NBN	0.259169	0.179935		NBN	0.0620992	0.310567
NCAM1	-0.546613	0.00732378		NCAM1	-0.513998	0.0398339		NCAM1	0.0326148	0.79427		NCAM1	-0.0835979	0.97681
NCF4	0.156185	0.255601		NCF4	-0.295686	0.138333		NCF4	-0.451871	0.0311844		NCF4	0.441731	0.0711542
NCOR1	0.245948	0.0472339		NCOR1	0.343359	0.02867		NCOR1	0.0974118	0.751367		NCOR1	-0.219531	0.879549
NCR1	-0.674496	0.00353383		NCR1	-0.585261	0.00177401		NCR1	0.0892345	0.582807		NCR1	-0.103241	0.964093
NDC1	-0.144981	0.393608		NDC1	-0.15987	0.256925		NDC1	-0.0148891	0.930603		NDC1	-0.0214389	0.541358
NDC80	-0.566924	0.0114639		NDC80	-0.405375	0.0388564		NDC80	0.161549	0.275432		NDC80	0.198003	0.504276
NDUFA1	0.791536	4.56e-06		NDUFA1	0.551386	0.00443003		NDUFA1	-0.24015	0.163506		NDUFA1	0.022484	0.819206
NDUFA11	0.65574	0.000631075		NDUFA11	0.429871	0.00521467		NDUFA11	-0.225869	0.129753		NDUFA11	0.188578	0.877526
NDUFA12	0.191194	0.120525		NDUFA12	0.258969	0.00127466		NDUFA12	0.0677753	0.517514		NDUFA12	0.128613	0.389291
NDUFA13	0.656375	0.0190937		NDUFA13	0.666245	0.00505989		NDUFA13	0.00986999	0.63675		NDUFA13	-0.290298	0.199015
NDUFA2	0.119337	0.162215		NDUFA2	0.355548	0.0194934		NDUFA2	0.236211	0.21154		NDUFA2	0.0888834	0.713998
NDUFA3	-0.0927342	0.345863		NDUFA3	-0.190513	0.0631788		NDUFA3	-0.0977784	0.789502		NDUFA3	-0.217882	0.247869
NDUFA4L2	-0.696519	0.0816319		NDUFA4L2	-0.582225	0.117925		NDUFA4L2	0.114293	0.555486		NDUFA4L2	0.393148	0.294163
NDUFA6	-0.112548	0.663755		NDUFA6	-0.0695329	0.769098		NDUFA6	0.0430154	0.818101		NDUFA6	0.101951	0.308526
NDUFA7	-0.221589	0.02784		NDUFA7	-0.139286	0.140045		NDUFA7	0.0823038	0.302545		NDUFA7	-0.14866	0.290679
NDUFB1	0.00472669	0.728279		NDUFB1	0.0680799	0.359712		NDUFB1	0.0633532	0.316946		NDUFB1	-0.22699	0.0435338
NDUFB10	0.290694	0.255665		NDUFB10	0.500418	0.00309006		NDUFB10	0.209724	0.44565		NDUFB10	0.010753	0.605392
NDUFB11	0.00109311	0.492171		NDUFB11	0.265461	0.0289035		NDUFB11	0.264368	0.0890327		NDUFB11	0.143375	0.694803
NDUFB4	0.348625	0.0776721		NDUFB4	0.410806	0.00890827		NDUFB4	0.0621819	0.614454		NDUFB4	-0.247406	0.269874
NDUFB7	-0.637093	0.0209652		NDUFB7	-0.83446	0.00075934		NDUFB7	-0.197367	0.434429		NDUFB7	-0.345107	0.39488
NDUFB8	0.15975	0.28489		NDUFB8	0.201041	0.129201		NDUFB8	0.0412912	0.544792		NDUFB8	-0.281571	0.166238
NDUFS7	-0.19136	0.219396		NDUFS7	-0.328277	0.0109944		NDUFS7	-0.136918	0.616582		NDUFS7	-0.357172	0.644227
NDUFS8	0.197567	0.20142		NDUFS8	0.157888	0.0750007		NDUFS8	-0.039679	0.843488		NDUFS8	-0.333185	0.119952
NECTIN1	0.123727	0.197527		NECTIN1	-0.0676508	0.865886		NECTIN1	-0.191377	0.414598		NECTIN1	-0.166824	0.432391
NECTIN2	0.230141	0.0178045		NECTIN2	0.158659	0.138803		NECTIN2	-0.0714817	0.440636		NECTIN2	-0.0688752	0.886736
NEFL	-0.590145	0.00680638		NEFL	-0.568211	0.00010982		NEFL	0.0219339	0.652165		NEFL	0.0606624	0.691644
NEIL1	-0.28726	0.0607508		NEIL1	-0.372858	0.0052975		NEIL1	-0.0855984	0.677683		NEIL1	-0.0740928	0.493094
NF1	0.223039	0.138743		NF1	0.174186	0.200782		NF1	-0.0488537	0.646316		NF1	-0.30509	0.595367
NF2	-0.325108	0.00813809		NF2	-0.274295	0.00901581		NF2	0.050813	0.386293		NF2	-0.0502258	0.558208
NFAM1	-0.498307	0.00703945		NFAM1	-0.587634	3.04e-05		NFAM1	-0.0893271	0.7935		NFAM1	-0.0281676	0.924303
NFATC1	0.0611417	0.319292		NFATC1	-0.0967066	0.83633		NFATC1	-0.157848	0.305385		NFATC1	0.441888	0.0407969
NFATC2	-0.494002	0.00329924		NFATC2	-0.562634	0.00270674		NFATC2	-0.0686327	0.509541		NFATC2	-0.0592306	0.853219
NFATC3	0.14979	0.0364101		NFATC3	0.0883133	0.221043		NFATC3	-0.0614769	0.312101		NFATC3	-0.00927248	0.991652
NFATC4	-0.26065	0.0148775		NFATC4	-0.460907	0.000435679		NFATC4	-0.200257	0.0708236		NFATC4	0.0591784	0.542019
NFE2L2	0.473912	0.0126361		NFE2L2	0.637946	0.000471231		NFE2L2	0.164034	0.35528		NFE2L2	-0.30407	0.794137
NFIL3	0.371831	0.014528		NFIL3	0.194017	0.370782		NFIL3	-0.177814	0.233453		NFIL3	0.32563	0.446216
NFKB1	-0.00773356	0.753185		NFKB1	-0.0304878	0.977839		NFKB1	-0.0227543	0.739412		NFKB1	-0.00149391	0.880519
NFKB2	-0.144849	0.477854		NFKB2	-0.288266	0.0397746		NFKB2	-0.143417	0.246388		NFKB2	0.0193626	0.141371
NFKBIA	0.0685543	0.922115		NFKBIA	-0.011255	0.955112		NFKBIA	-0.0798093	0.905173		NFKBIA	0.247389	0.197182
NFKBIE	-0.288933	0.232757		NFKBIE	-0.426803	0.00367286		NFKBIE	-0.13787	0.311974		NFKBIE	-0.0330233	0.495945
NFKBIZ	0.197739	0.520767		NFKBIZ	0.391633	0.131489		NFKBIZ	0.193894	0.351489		NFKBIZ	-0.265493	0.434674
NGF	-0.359255	0.0727057		NGF	-0.45884	0.00432237		NGF	-0.0995851	0.643727		NGF	0.0532082	0.542387
NGFR	-0.234196	0.117082		NGFR	-0.146156	0.378977		NGFR	0.0880399	0.443424		NGFR	0.0815061	0.99924
NID2	0.132859	0.35926		NID2	-0.264406	0.232362		NID2	-0.397265	0.0558049		NID2	0.689493	0.0425277
NKD1	-0.549899	0.01197		NKD1	-0.458533	0.163386		NKD1	0.0913657	0.724847		NKD1	0.185176	0.457471
NKG7	-0.0985005	0.321009		NKG7	-0.289617	0.0168843		NKG7	-0.191117	0.593559		NKG7	0.458268	0.683392
NKX2.1	0.826607	0.0115986		NKX2.1	0.830536	0.00481589		NKX2.1	0.0039293	0.796029		NKX2.1	-0.573361	0.161906
NLRC5	0.0901226	0.669271		NLRC5	-0.131844	0.420428		NLRC5	-0.221967	0.339708		NLRC5	0.343686	0.117583
NLRP3	-0.232817	0.238791		NLRP3	-0.33702	0.263342		NLRP3	-0.104203	0.618344		NLRP3	0.268422	0.252735
NOD1	-0.191086	0.199079		NOD1	-0.094384	0.474074		NOD1	0.0967019	0.644655		NOD1	0.0136887	0.256547
NOD2	-0.355825	0.0686486		NOD2	-0.591578	0.0060067		NOD2	-0.235754	0.336784		NOD2	0.0741949	0.495474
NODAL	-0.357139	0.0783953		NODAL	-0.488975	0.00580866		NODAL	-0.131835	0.331523		NODAL	0.311875	0.200559
NOG	-0.661784	0.0051702		NOG	-0.537211	0.00709325		NOG	0.124573	0.304312		NOG	-0.106262	0.793622
NOS1	-0.347528	0.22988		NOS1	-0.503916	0.0406834		NOS1	-0.156388	0.48962		NOS1	0.505736	0.271241
NOS2	-0.658915	0.0109877		NOS2	-0.567177	0.0392284		NOS2	0.0917379	0.696339		NOS2	0.460781	0.274462
NOS3	-0.51207	0.0228354		NOS3	-0.365482	0.108209		NOS3	0.146589	0.411956		NOS3	0.113991	0.657479
NOTCH1	0.369218	0.211223		NOTCH1	-0.118222	0.919951		NOTCH1	-0.48744	0.295445		NOTCH1	-0.0931456	0.477176
NOTCH2	0.621777	0.000755084		NOTCH2	0.434542	0.00113918		NOTCH2	-0.187234	0.253765		NOTCH2	0.2522	0.29925
NOTCH3	0.807282	0.000796083		NOTCH3	0.569247	0.027162		NOTCH3	-0.238034	0.279222		NOTCH3	0.498498	0.504807
NOX1	-0.274286	0.215946		NOX1	-0.535007	0.0254216		NOX1	-0.260722	0.24854		NOX1	0.195754	0.404695
NPM1	0.0130124	0.751247		NPM1	-0.316702	0.292852		NPM1	-0.329714	0.769932		NPM1	-0.0841386	0.774918
NPM2	-0.874961	1.85e-05		NPM2	-0.611276	2.99e-05		NPM2	0.263685	0.00945725		NPM2	-0.0881268	0.806973
NR3C1	0.237116	0.0775598		NR3C1	-0.0335222	0.72736		NR3C1	-0.270639	0.0480357		NR3C1	0.349486	0.358693
NR4A1	0.38729	0.110405		NR4A1	0.0917415	0.496314		NR4A1	-0.295549	0.130666		NR4A1	0.53119	0.106373
NR4A3	-0.17582	0.314082		NR4A3	-0.280462	0.203055		NR4A3	-0.104642	0.632233		NR4A3	0.237062	0.120135
NRAS	0.258754	0.0142718		NRAS	0.0896976	0.385105		NRAS	-0.169056	0.184187		NRAS	0.268839	0.117931
NRDE2	-0.181934	0.413507		NRDE2	-0.0411894	0.821655		NRDE2	0.140745	0.412708		NRDE2	0.160189	0.728255
NRP1	0.507689	0.0421114		NRP1	0.189759	0.275438		NRP1	-0.317929	0.242827		NRP1	0.377497	0.0907953
NSD1	-0.306322	0.0574986		NSD1	-0.517553	0.0291443		NSD1	-0.21123	0.338473		NSD1	0.0566564	0.915533
NSD2	0.116388	0.20583		NSD2	0.0197313	0.595973		NSD2	-0.0966564	0.523116		NSD2	-0.312239	0.14103
NSD3	0.183855	0.42377		NSD3	0.0757946	0.7578		NSD3	-0.10806	0.720401		NSD3	-0.113205	0.144569
NT5E	-0.229014	0.123686		NT5E	-0.338411	0.0308558		NT5E	-0.109397	0.281833		NT5E	0.163088	0.507098
NTF3	-0.456526	0.0434751		NTF3	-0.516242	0.0213552		NTF3	-0.0597163	0.882548		NTF3	0.351324	0.486755
NTHL1	-0.458359	0.113858		NTHL1	-0.370244	0.110154		NTHL1	0.0881157	0.681789		NTHL1	0.0740435	0.243076
NTRK1	-0.398148	0.113594		NTRK1	-0.527458	0.0129116		NTRK1	-0.12931	0.798529		NTRK1	0.0542198	0.866367
NTRK2	-0.206383	0.565071		NTRK2	-0.433995	0.0312708		NTRK2	-0.227613	0.248063		NTRK2	0.556389	0.116302
NUF2	-0.20929	0.610508		NUF2	-0.350923	0.197942		NUF2	-0.141633	0.566101		NUF2	0.447726	0.188898
NUMBL	-0.229446	0.165009		NUMBL	-0.514145	0.00969944		NUMBL	-0.2847	0.254996		NUMBL	0.138523	0.513785
NUP107	0.111244	0.591553		NUP107	0.210044	0.125083		NUP107	0.0988004	0.363145		NUP107	0.0736323	0.675757
NUPR1	-0.304701	0.200069		NUPR1	-0.329939	0.162922		NUPR1	-0.0252373	0.837049		NUPR1	0.301728	0.600349
OAS1	0.215147	0.0511156		OAS1	-0.0269391	0.730776		OAS1	-0.242086	0.135388		OAS1	0.371911	0.258813
OAS2	-0.0272537	0.994631		OAS2	-0.254919	0.299746		OAS2	-0.227665	0.31736		OAS2	0.390774	0.126169
OAS3	-0.297842	0.0822976		OAS3	-0.22958	0.224278		OAS3	0.0682626	0.245406		OAS3	0.0615047	0.685881
OASL	-0.359817	0.119276		OASL	-0.330731	0.120978		OASL	0.0290861	0.524002		OASL	0.26801	0.433787
OAT	-0.151531	0.417651		OAT	0.113883	0.506388		OAT	0.265414	0.281483		OAT	-0.514638	0.0126222
OAZ1	1.0802	0.0240799		OAZ1	1.2662	3.02e-07		OAZ1	0.186002	0.44823		OAZ1	0.07777	0.491944
OLFML2B	0.0623983	0.588486		OLFML2B	-0.033704	0.886142		OLFML2B	-0.0961022	0.582397		OLFML2B	0.602644	0.0427083
OLR1	-0.371576	0.391427		OLR1	-0.47881	0.059714		OLR1	-0.107235	0.46786		OLR1	-0.544183	0.96164
OPN3	-0.407059	0.0328454		OPN3	-0.300221	0.0406255		OPN3	0.106838	0.332213		OPN3	0.0266722	0.874151
ORC6	-0.518499	0.00720792		ORC6	-0.34892	0.0821613		ORC6	0.169579	0.233906		ORC6	0.0869087	0.375966
ORF1ab	-0.278793	0.435795		ORF1ab	-0.213143	0.533894		ORF1ab	0.0656503	0.776163		ORF1ab	0.492977	0.0265431
ORF1ab_REV	-0.317425	0.206133		ORF1ab_REV	-0.331217	0.191021		ORF1ab_REV	-0.0137917	0.816957		ORF1ab_REV	0.545889	0.210638
OSM	-0.362392	0.0742547		OSM	-0.32208	0.00776875		OSM	0.0403122	0.71417		OSM	-0.117438	0.635899
OTC	-0.542682	0.138375		OTC	-0.672494	0.00789021		OTC	-0.129812	0.765845		OTC	0.15372	0.673333
OTOA	-0.55993	0.00132308		OTOA	-0.532025	9.58e-06		OTOA	0.027905	0.644268		OTOA	0.0893051	0.647685
P2RY13	-0.127672	0.595538		P2RY13	-0.557675	0.0065343		P2RY13	-0.430003	0.0610061		P2RY13	0.466251	0.0659335
P4HA1	0.175573	0.18938		P4HA1	-0.0281694	0.915417		P4HA1	-0.203743	0.181527		P4HA1	0.0675315	0.790533
P4HA2	-0.212277	0.441118		P4HA2	0.116632	0.167362		P4HA2	0.32891	0.0378662		P4HA2	0.0661891	0.335502
PAK3	-0.49189	0.004885		PAK3	-0.571659	0.0101436		PAK3	-0.0797684	0.710154		PAK3	0.0940482	0.871308
PALMD	-0.182946	0.400965		PALMD	-0.137889	0.760344		PALMD	0.0450567	0.570974		PALMD	-0.250254	0.940524
PARP12	-0.201115	0.243286		PARP12	-0.257486	0.0212154		PARP12	-0.0563708	0.55758		PARP12	0.0794287	0.262411
PARP4	0.484133	0.00381407		PARP4	0.212118	0.0859855		PARP4	-0.272015	0.0842184		PARP4	-0.107752	0.58123
PARP9	0.201142	0.0460234		PARP9	0.022779	0.59432		PARP9	-0.178363	0.0762306		PARP9	0.0282316	0.96431
PASD1	-0.411335	0.0944464		PASD1	-0.387954	0.185338		PASD1	0.0233814	0.849851		PASD1	0.0203127	0.30602
PAX3	-0.163104	0.720182		PAX3	-0.392405	0.0615644		PAX3	-0.2293	0.243322		PAX3	0.258084	0.104825
PAX5	-0.417116	0.118072		PAX5	-0.747921	0.00536444		PAX5	-0.330806	0.185591		PAX5	0.118324	0.215358
PBK	-0.487895	0.0123233		PBK	-0.456719	0.0381424		PBK	0.0311759	0.478823		PBK	-0.124633	0.931579
PBRM1	0.052816	0.517812		PBRM1	0.406329	0.0113443		PBRM1	0.353513	0.105579		PBRM1	0.159287	0.483342
PBX1	0.0502191	0.83945		PBX1	0.0738554	0.566496		PBX1	0.0236363	0.802639		PBX1	0.279486	0.0138686
PBX3	-0.256072	0.0571305		PBX3	-0.109354	0.285164		PBX3	0.146718	0.199543		PBX3	-0.0803695	0.838812
PC	-0.225468	0.661164		PC	-0.331924	0.258049		PC	-0.106455	0.514815		PC	0.169045	0.466026
PCK1	-0.2324	0.301931		PCK1	-0.565909	0.00191813		PCK1	-0.333509	0.2173		PCK1	0.118902	0.306574
PCK2	-0.141009	0.253017		PCK2	-0.285591	0.0216678		PCK2	-0.144582	0.436617		PCK2	-0.0690523	0.897894
PCNA	-0.0994186	0.844126		PCNA	0.152691	0.0817536		PCNA	0.25211	0.0963356		PCNA	-0.0499287	0.759
PDCD1	-0.896968	0.000190137		PDCD1	-0.660095	0.00860694		PDCD1	0.236874	0.0622511		PDCD1	-0.222094	0.671023
PDCD1LG2	-0.577781	0.0126756		PDCD1LG2	-0.338742	0.196751		PDCD1LG2	0.239039	0.147405		PDCD1LG2	-0.0127503	0.695555
PDGFA	0.301096	0.176041		PDGFA	0.304389	0.0189524		PDGFA	0.00329272	0.893134		PDGFA	0.316305	0.165819
PDGFB	0.0640796	0.958843		PDGFB	-0.213017	0.314339		PDGFB	-0.277096	0.481297		PDGFB	0.496993	0.0148383
PDGFC	0.163868	0.085955		PDGFC	0.276286	0.23632		PDGFC	0.112418	0.847712		PDGFC	0.0058584	0.791533
PDGFRA	0.120934	0.305205		PDGFRA	0.0828523	0.443187		PDGFRA	-0.0380812	0.785823		PDGFRA	0.754396	0.0309744
PDGFRB	0.752662	0.0182888		PDGFRB	0.508293	0.107419		PDGFRB	-0.244369	0.427715		PDGFRB	1.19663	0.130675
PDK1	0.0832891	0.520204		PDK1	-0.301362	0.00244265		PDK1	-0.384651	0.0131093		PDK1	0.152211	0.892551
PDPN	-0.325839	0.0220026		PDPN	-0.149038	0.375996		PDPN	0.176801	0.242578		PDPN	-0.0594269	0.874941
PDZK1IP1	-0.768966	0.165493		PDZK1IP1	-0.413228	0.144006		PDZK1IP1	0.355738	0.307639		PDZK1IP1	-0.0338414	0.930866
PEBP1	0.335253	0.0417214		PEBP1	0.443699	0.00043605		PEBP1	0.108446	0.367787		PEBP1	-0.359833	0.174851
PECAM1	3.10581	0.0137614		PECAM1	1.01755	0.0184872		PECAM1	-2.08826	0.479731		PECAM1	1.41715	0.219192
PF4	-0.561743	0.0244692		PF4	-0.882328	2e-05		PF4	-0.320585	0.247036		PF4	0.0818549	0.979782
PFKFB3	0.315623	0.256492		PFKFB3	0.140846	0.352998		PFKFB3	-0.174777	0.639245		PFKFB3	-0.207529	0.628434
PGC	0.660044	0.0873086		PGC	0.282953	0.486146		PGC	-0.377091	0.271624		PGC	0.86415	0.480336
PGF	-0.53877	0.0119485		PGF	-0.625628	0.0549559		PGF	-0.0868576	0.885025		PGF	-0.0841481	0.671219
PGM2	0.0652247	0.250376		PGM2	-0.175918	0.572553		PGM2	-0.241143	0.0923979		PGM2	-0.118002	0.561068
PGPEP1	-0.068634	0.501869		PGPEP1	-0.092751	0.165355		PGPEP1	-0.024117	0.561028		PGPEP1	-0.039356	0.500484
PGR	-0.414225	0.0714178		PGR	-0.402273	0.0197546		PGR	0.0119521	0.910151		PGR	0.184718	0.263471
PHF6	-0.261922	0.107542		PHF6	-0.152777	0.190786		PHF6	0.109145	0.574379		PHF6	0.0945381	0.308109
PHGDH	-0.562341	0.00319673		PHGDH	-0.442217	0.0288122		PHGDH	0.120124	0.246436		PHGDH	0.13002	0.562356
PIAS4	-0.341918	0.0241888		PIAS4	-0.465148	0.00140149		PIAS4	-0.12323	0.486879		PIAS4	-0.193675	0.483526
PIK3CA	0.222801	0.0707709		PIK3CA	-0.0926717	0.428597		PIK3CA	-0.315473	0.0301255		PIK3CA	0.108547	0.529478
PIK3CB	0.216207	0.0662316		PIK3CB	-0.161513	0.167598		PIK3CB	-0.377721	0.0294678		PIK3CB	0.139778	0.211324
PIK3CD	-0.201401	0.22936		PIK3CD	-0.218107	0.181054		PIK3CD	-0.0167061	0.782006		PIK3CD	0.162085	0.663723
PIK3CG	-0.0766213	0.91177		PIK3CG	-0.309997	0.00778763		PIK3CG	-0.233376	0.155811		PIK3CG	0.33934	0.0291465
PIK3R1	0.295062	0.0305289		PIK3R1	0.216821	0.0546658		PIK3R1	-0.0782416	0.40788		PIK3R1	0.334321	0.330654
PIK3R2	0.233378	0.0727899		PIK3R2	0.28725	0.0723665		PIK3R2	0.0538718	0.859694		PIK3R2	-0.0378874	0.480397
PIK3R3	0.0170695	0.975289		PIK3R3	-0.00979071	0.8542		PIK3R3	-0.0268602	0.91993		PIK3R3	0.62174	0.0552502
PIK3R5	-0.326567	0.0517558		PIK3R5	-0.110091	0.414657		PIK3R5	0.216476	0.182543		PIK3R5	0.0286836	0.469386
PIM1	-0.091391	0.565481		PIM1	0.0716589	0.235224		PIM1	0.16305	0.106259		PIM1	0.148073	0.111336
PIN1	-0.454229	0.402923		PIN1	-0.591493	0.133146		PIN1	-0.137264	0.603245		PIN1	0.411546	0.503486
PKM	0.858755	0.0164176		PKM	0.720337	0.00888955		PKM	-0.138419	0.887498		PKM	-0.658543	0.458584
PKP3	0.228977	0.217327		PKP3	-0.0149254	0.42147		PKP3	-0.243902	0.554964		PKP3	-0.601855	0.100959
PLA1A	-0.206614	0.669754		PLA1A	-0.242866	0.453841		PLA1A	-0.0362514	0.853758		PLA1A	0.224726	0.255372
PLA2G10	-0.075131	0.681105		PLA2G10	-0.241142	0.148137		PLA2G10	-0.166011	0.354703		PLA2G10	-0.29821	0.403992
PLA2G1B	-0.562456	0.0141994		PLA2G1B	-0.563592	0.00132008		PLA2G1B	-0.00113614	0.956998		PLA2G1B	-0.0372652	0.823153
PLA2G2A	-0.639281	0.000273544		PLA2G2A	-0.63237	0.00193464		PLA2G2A	0.00691077	0.968258		PLA2G2A	0.357568	0.398811
PLA2G3	-0.432433	0.00621473		PLA2G3	-0.344684	0.119114		PLA2G3	0.0877494	0.498362		PLA2G3	0.103681	0.673849
PLA2G4C	-0.0972825	0.955992		PLA2G4C	-0.357946	0.0311932		PLA2G4C	-0.260664	0.053445		PLA2G4C	0.332384	0.256155
PLA2G4F	-0.407966	0.112579		PLA2G4F	-0.681395	0.021961		PLA2G4F	-0.273429	0.508783		PLA2G4F	-0.212739	0.694961
PLA2G5	-0.40638	0.0298673		PLA2G5	-0.35412	0.147279		PLA2G5	0.0522599	0.814347		PLA2G5	0.175794	0.330206
PLA2G6	-0.313856	0.0258865		PLA2G6	-0.690917	0.000226505		PLA2G6	-0.37706	0.141816		PLA2G6	-0.367598	0.230791
PLAT	-0.537914	0.268293		PLAT	-0.24799	0.80292		PLAT	0.289924	0.334111		PLAT	-0.565616	0.68289
PLAU	0.144073	0.756549		PLAU	-0.373396	0.0529779		PLAU	-0.517469	0.043442		PLAU	-0.234615	0.11807
PLAUR	-0.0704109	0.779345		PLAUR	0.0190974	0.675763		PLAUR	0.0895083	0.666105		PLAUR	0.324101	0.134838
PLCB1	-0.126116	0.425689		PLCB1	-0.192285	0.139839		PLCB1	-0.0661682	0.738335		PLCB1	0.114153	0.26984
PLCE1	-0.235441	0.240707		PLCE1	-0.163636	0.544379		PLCE1	0.0718044	0.701793		PLCE1	0.0891202	0.707004
PLCG2	-0.155411	0.565306		PLCG2	-0.00809222	0.949807		PLCG2	0.147319	0.606794		PLCG2	0.425117	0.082052
PLD1	0.105244	0.432734		PLD1	-0.033622	0.701841		PLD1	-0.138866	0.394941		PLD1	0.0543302	0.513582
PLK1	-0.231968	0.195347		PLK1	-0.333346	0.0354172		PLK1	-0.101379	0.954548		PLK1	-0.0946065	0.92248
PLOD2	0.181262	0.263773		PLOD2	0.133077	0.266119		PLOD2	-0.0481845	0.727245		PLOD2	0.00234786	0.693501
PMAIP1	-0.152657	0.401776		PMAIP1	-0.0882686	0.487816		PMAIP1	0.0643884	0.77613		PMAIP1	-0.132353	0.707309
PMCH	-0.376398	0.1388		PMCH	-0.763375	0.000830151		PMCH	-0.386977	0.021191		PMCH	0.613115	0.173301
PML	0.0347879	0.550237		PML	0.102912	0.735884		PML	0.0681243	0.515995		PML	-0.0127867	0.595203
PMS2	-0.123689	0.322049		PMS2	-0.258114	0.22313		PMS2	-0.134424	0.743781		PMS2	0.193881	0.119232
PNMA1	0.0742766	0.758763		PNMA1	-0.115007	0.417805		PNMA1	-0.189283	0.400172		PNMA1	0.1863	0.0989223
PNOC	-0.355656	0.0299763		PNOC	-0.238013	0.20742		PNOC	0.117643	0.247588		PNOC	0.22403	0.424992
POLB	0.0159739	0.947833		POLB	-0.0331241	0.597375		POLB	-0.049098	0.653524		POLB	-0.126291	0.395326
POLD1	-0.446611	0.0352408		POLD1	-0.340288	0.0510852		POLD1	0.106323	0.290309		POLD1	0.0191758	0.792938
POLD4	-0.295577	0.0466218		POLD4	-0.190199	0.285771		POLD4	0.105378	0.339152		POLD4	0.246614	0.275029
POLR1B	-0.227231	0.318496		POLR1B	-0.195035	0.193749		POLR1B	0.0321968	0.95979		POLR1B	0.0703618	0.435984
POLR2A	0.567887	0.00425721		POLR2A	0.473206	0.0236919		POLR2A	-0.0946804	0.588383		POLR2A	-0.508782	0.494357
POLR2D	-0.33054	0.0278802		POLR2D	-0.456199	0.00041614		POLR2D	-0.125659	0.496278		POLR2D	-0.0987484	0.897928
POLR2H	0.263572	0.116365		POLR2H	0.258992	0.0759279		POLR2H	-0.0045799	0.908056		POLR2H	-0.131904	0.693464
POLR2J	-0.528377	0.00590813		POLR2J	-0.565138	4.44e-06		POLR2J	-0.0367611	0.71823		POLR2J	-0.0677067	0.651262
POU2AF1	-0.197652	0.168339		POU2AF1	-0.409039	0.0130992		POU2AF1	-0.211387	0.411844		POU2AF1	-0.136575	0.553028
POU2F2	-0.447182	0.0098813		POU2F2	-0.447353	0.0153949		POU2F2	-0.00017125	0.633295		POU2F2	-0.0544906	0.810044
POU5F1	-0.361153	0.0292093		POU5F1	-0.299734	0.178656		POU5F1	0.0614184	0.957169		POU5F1	-0.137523	0.901583
PPARGC1A	-0.12009	0.379634		PPARGC1A	-0.148291	0.483554		PPARGC1A	-0.0282016	0.843896		PPARGC1A	0.0401942	0.50442
PPARGC1B	-0.315626	0.0513159		PPARGC1B	-0.463879	0.00138988		PPARGC1B	-0.148253	0.229852		PPARGC1B	0.260235	0.259501
PPBP	-0.512392	0.181601		PPBP	-0.322295	0.470181		PPBP	0.190097	0.382661		PPBP	0.465443	0.0830555
PPL	0.683206	0.000530006		PPL	0.51718	0.0110423		PPL	-0.166027	0.285807		PPL	-0.0653732	0.960644
PPP2CB	0.533524	0.0446664		PPP2CB	0.534166	0.00227231		PPP2CB	0.000641285	0.9364		PPP2CB	0.0468786	0.477655
PPP2R1A	-0.435367	0.0314937		PPP2R1A	-0.296617	0.270047		PPP2R1A	0.13875	0.610605		PPP2R1A	0.0890849	0.756763
PPP2R2B	-0.447778	0.0101322		PPP2R2B	-0.142484	0.558979		PPP2R2B	0.305294	0.142081		PPP2R2B	0.136781	0.203532
PPP2R2C	-0.907781	0.000178714		PPP2R2C	-0.978956	0.000302561		PPP2R2C	-0.0711751	0.715503		PPP2R2C	0.19297	0.82015
PPP2R3A	-0.0231901	0.714492		PPP2R3A	-0.215944	0.0288428		PPP2R3A	-0.192754	0.299849		PPP2R3A	-0.0516452	0.334075
PPP3CA	0.222001	0.129225		PPP3CA	0.18116	0.0888743		PPP3CA	-0.0408409	0.725823		PPP3CA	0.0797548	0.681796
PPP3CB	0.268522	0.00984388		PPP3CB	0.266254	0.221457		PPP3CB	-0.00226799	0.852602		PPP3CB	-0.160257	0.86225
PPP3CC	0.265499	0.0712867		PPP3CC	-0.0780607	0.46587		PPP3CC	-0.34356	0.0369535		PPP3CC	0.180141	0.167969
PPP3R1	0.250784	0.15315		PPP3R1	0.36418	0.00086976		PPP3R1	0.113395	0.654583		PPP3R1	0.0367123	0.42922
PPP3R2	-0.624856	0.00295465		PPP3R2	-0.472595	0.047522		PPP3R2	0.152261	0.272093		PPP3R2	-0.034561	0.886087
PRAME	-0.676889	0.040322		PRAME	-0.65092	0.00660396		PRAME	0.025969	0.801096		PRAME	0.163343	0.435404
PRC1	-0.0720634	0.594128		PRC1	-0.147554	0.295596		PRC1	-0.0754907	0.912772		PRC1	0.063005	0.507939
PRDM1	0.153758	0.590604		PRDM1	-0.0889848	0.493753		PRDM1	-0.242743	0.31921		PRDM1	0.4582	0.00428679
PRDX5	0.661615	0.435517		PRDX5	0.49549	0.0676001		PRDX5	-0.166125	0.609549		PRDX5	-0.385643	0.167397
PRF1	-0.12832	0.967466		PRF1	-0.31129	0.287359		PRF1	-0.18297	0.28648		PRF1	0.537815	0.301845
PRG2	-0.533209	0.00732736		PRG2	-0.547868	0.0215669		PRG2	-0.0146581	0.839388		PRG2	-0.0516575	0.806286
PRKAA2	-0.228876	0.197531		PRKAA2	-0.38116	0.0558224		PRKAA2	-0.152284	0.44912		PRKAA2	0.155004	0.411981
PRKACA	0.327555	0.00707488		PRKACA	0.356579	0.0485994		PRKACA	0.0290235	0.987416		PRKACA	0.0626012	0.461341
PRKACB	-0.193319	0.326064		PRKACB	-0.483363	0.000205813		PRKACB	-0.290044	0.0859441		PRKACB	0.443667	0.13223
PRKACG	-0.306451	0.138583		PRKACG	-0.50338	0.00106445		PRKACG	-0.196929	0.320652		PRKACG	-0.0995413	0.79106
PRKAR1B	-0.0990758	0.392555		PRKAR1B	-0.260303	0.0602431		PRKAR1B	-0.161228	0.474788		PRKAR1B	0.0403797	0.82284
PRKAR2A	-0.123256	0.499937		PRKAR2A	-0.0136951	0.544087		PRKAR2A	0.109561	0.292884		PRKAR2A	0.063441	0.653681
PRKAR2B	-0.37477	0.124922		PRKAR2B	-0.354075	0.0843341		PRKAR2B	0.0206941	0.946612		PRKAR2B	0.258173	0.0638539
PRKCA	-0.100395	0.964194		PRKCA	-0.283662	0.140198		PRKCA	-0.183268	0.237077		PRKCA	0.291068	0.102237
PRKCB	-0.253072	0.419335		PRKCB	-0.150717	0.58501		PRKCB	0.102355	0.797263		PRKCB	0.458399	0.0635118
PRKCD	0.142715	0.250197		PRKCD	0.095298	0.269786		PRKCD	-0.0474168	0.78597		PRKCD	-0.246378	0.0361822
PRKCE	-0.179719	0.664353		PRKCE	0.223326	0.0670458		PRKCE	0.403045	0.0793445		PRKCE	0.39874	0.0396675
PRKCG	-0.31543	0.244782		PRKCG	-0.51524	0.00179149		PRKCG	-0.199809	0.203664		PRKCG	0.210737	0.229074
PRKDC	0.327681	0.0761584		PRKDC	0.381128	0.0357348		PRKDC	0.0534475	0.817918		PRKDC	-0.184219	0.902468
PRKX	-0.257473	0.260577		PRKX	-0.178792	0.42845		PRKX	0.0786808	0.895336		PRKX	0.188527	0.180656
PRL	-0.692965	3.16e-05		PRL	-0.490225	0.00560829		PRL	0.20274	0.0602036		PRL	-0.392156	0.983522
PRLR	-0.191978	0.36398		PRLR	-0.466829	0.0563544		PRLR	-0.274852	0.503811		PRLR	0.112146	0.27747
PRMT8	-0.515244	0.0151269		PRMT8	-0.495451	0.00753198		PRMT8	0.0197926	0.556783		PRMT8	-0.218014	0.839958
PROM1	-1.1574	0.104496		PROM1	-0.783403	0.0491682		PROM1	0.373993	0.282094		PROM1	-0.16192	0.729349
PRR5	-0.324692	0.129233		PRR5	-0.441437	0.0242436		PRR5	-0.116745	0.619974		PRR5	-0.367069	0.871862
PRUNE1	-0.0664006	0.739041		PRUNE1	-0.185182	0.0736726		PRUNE1	-0.118782	0.233187		PRUNE1	-0.124965	0.95548
PSAT1	-0.378556	0.121909		PSAT1	-0.443948	0.0694585		PSAT1	-0.0653919	0.937895		PSAT1	-0.270008	0.840731
PSEN1	0.382405	0.000308374		PSEN1	0.207848	0.0612426		PSEN1	-0.174556	0.0584511		PSEN1	0.190906	0.988723
PSEN2	-0.0935546	0.740134		PSEN2	0.0187971	0.406346		PSEN2	0.112352	0.39094		PSEN2	0.202687	0.287228
PSMB10	-0.144148	0.241075		PSMB10	-0.103565	0.171815		PSMB10	0.0405836	0.505756		PSMB10	-0.00477365	0.747384
PSMB2	0.140644	0.16375		PSMB2	0.233475	0.0482577		PSMB2	0.0928304	0.744081		PSMB2	0.43913	0.102638
PSMB5	0.0324089	0.462312		PSMB5	0.198162	0.0796565		PSMB5	0.165754	0.377549		PSMB5	-0.000503178	0.36496
PSMB7	-0.0180718	0.984242		PSMB7	0.184298	0.322841		PSMB7	0.20237	0.414136		PSMB7	0.122693	0.350859
PSMB8	0.141216	0.159246		PSMB8	0.174026	0.0285263		PSMB8	0.0328104	0.76235		PSMB8	-0.0265159	0.937878
PSMB9	0.212698	0.221463		PSMB9	-0.0476305	0.745831		PSMB9	-0.260328	0.239163		PSMB9	0.172033	0.126737
PSMC4	-0.0896635	0.743063		PSMC4	0.239664	0.0374065		PSMC4	0.329327	0.0447011		PSMC4	0.0807577	0.568034
PSMD7	0.100075	0.0249763		PSMD7	0.351189	0.0273928		PSMD7	0.251115	0.117129		PSMD7	-0.0185072	0.987762
PSPH	-0.198629	0.281264		PSPH	-0.583612	0.00245863		PSPH	-0.384984	0.101855		PSPH	-0.201644	0.929329
PTCD2	-0.36835	0.0994941		PTCD2	-0.392133	0.00613663		PTCD2	-0.0237826	0.8217		PTCD2	0.0164872	0.67977
PTCH1	-0.317733	0.0932648		PTCH1	-0.261593	0.0675503		PTCH1	0.05614	0.731626		PTCH1	-0.0334668	0.395152
PTCRA	-0.924184	0.000534749		PTCRA	-0.75663	0.000473018		PTCRA	0.167553	0.101099		PTCRA	0.14127	0.943708
PTEN	0.486906	0.00444315		PTEN	0.667263	0.000149348		PTEN	0.180357	0.401213		PTEN	0.19951	0.74308
PTGDR2	-0.32061	0.117989		PTGDR2	-0.638758	0.00207835		PTGDR2	-0.318149	0.113268		PTGDR2	0.0103739	0.549769
PTGER4	-0.0924698	0.576022		PTGER4	-0.238081	0.137279		PTGER4	-0.145612	0.524034		PTGER4	0.139597	0.224994
PTGS2	-0.417939	0.190886		PTGS2	-0.254918	0.155906		PTGS2	0.16302	0.428943		PTGS2	-0.02779	0.8628
PTPN11	-0.044119	0.940923		PTPN11	0.250103	0.0292326		PTPN11	0.294222	0.10078		PTPN11	-0.0139208	0.797769
PTPN5	-0.842581	0.00130265		PTPN5	-0.832202	0.00136768		PTPN5	0.0103784	0.41559		PTPN5	-0.0055008	0.758386
PTPRC	0.196029	0.54425		PTPRC	0.0669658	0.777755		PTPRC	-0.129063	0.661821		PTPRC	0.498023	0.10533
PTPRR	-0.586938	0.0053921		PTPRR	-0.437277	0.0324697		PTPRR	0.149661	0.288559		PTPRR	0.251487	0.600585
PTTG1	-0.549354	0.00724155		PTTG1	-0.613159	0.000252429		PTTG1	-0.0638055	0.785842		PTTG1	0.0310614	0.813608
PTTG2	-0.34987	0.319047		PTTG2	-0.739844	0.000960732		PTTG2	-0.389974	0.257081		PTTG2	0.409779	0.141463
PUM1	0.343507	0.00963141		PUM1	0.113441	0.348612		PUM1	-0.230065	0.185143		PUM1	-0.185545	0.300695
PURA	0.115125	0.316144		PURA	-0.0929317	0.633303		PURA	-0.208057	0.22291		PURA	0.387289	0.155689
PVR	-0.118284	0.656022		PVR	-0.11484	0.472599		PVR	0.00344357	0.873342		PVR	0.0778999	0.352081
PVRIG	-0.314911	0.0957902		PVRIG	-0.501581	0.00168635		PVRIG	-0.18667	0.690881		PVRIG	-0.160025	0.578288
PYCARD	0.0350693	0.458431		PYCARD	0.155834	0.270615		PYCARD	0.120764	0.501052		PYCARD	0.128212	0.995861
PYCR1	-0.47281	0.00404895		PYCR1	-0.59612	0.00629061		PYCR1	-0.12331	0.549804		PYCR1	-0.140133	0.961165
PYCR2	-0.0247567	0.679684		PYCR2	-0.244405	0.184657		PYCR2	-0.219648	0.713153		PYCR2	-0.406966	0.247633
PYCR3	-0.776149	0.000253833		PYCR3	-0.700249	2.24e-05		PYCR3	0.0759008	0.285977		PYCR3	0.0483089	0.977774
RAB7A	0.531518	0.014643		RAB7A	0.656823	0.00102884		RAB7A	0.125305	0.636559		RAB7A	0.16356	0.394822
RAC1	0.863125	0.0100247		RAC1	1.18555	1.5e-05		RAC1	0.322422	0.363147		RAC1	-0.200431	0.711282
RAC2	-0.31679	0.108833		RAC2	-0.305285	0.00407705		RAC2	0.0115056	0.780042		RAC2	0.284189	0.214314
RAC3	-0.170922	0.309827		RAC3	-0.216561	0.202323		RAC3	-0.0456386	0.855634		RAC3	-0.135518	0.674298
RAD21	0.27163	0.1625		RAD21	0.497313	0.000802938		RAD21	0.225683	0.28111		RAD21	0.0299248	0.858143
RAD50	0.0982172	0.0560699		RAD50	0.102129	0.276466		RAD50	0.00391232	0.806511		RAD50	0.0763096	0.647831
RAD51	-0.573023	0.00888369		RAD51	-0.426054	0.0573891		RAD51	0.146969	0.410201		RAD51	0.124573	0.438224
RAD51C	-0.314957	0.12714		RAD51C	-0.249088	0.259134		RAD51C	0.0658687	0.918063		RAD51C	0.0737659	0.470321
RAD52	-0.394132	0.0139951		RAD52	-0.500225	0.00731753		RAD52	-0.106094	0.317719		RAD52	0.154088	0.518961
RAF1	0.249884	0.0394311		RAF1	0.0674621	0.30975		RAF1	-0.182422	0.182768		RAF1	0.0928983	0.659691
RAG1	-0.575219	0.00416327		RAG1	-0.518975	0.00233774		RAG1	0.0562439	0.543846		RAG1	-0.144006	0.981861
RANBP2	0.469094	0.0352975		RANBP2	0.307208	0.00387171		RANBP2	-0.161886	0.450737		RANBP2	-0.248888	0.934925
RASA4	-0.0294301	0.997123		RASA4	-0.00950384	0.974499		RASA4	0.0199263	0.973527		RASA4	0.259869	0.0372311
RASAL1	-0.302446	0.211668		RASAL1	-0.269056	0.359942		RASAL1	0.0333909	0.930933		RASAL1	0.0824087	0.33097
RASGRF1	-0.467431	0.0599897		RASGRF1	-0.467829	0.0376905		RASGRF1	-0.000397876	0.899385		RASGRF1	0.0951082	0.320986
RASGRF2	-0.162617	0.638786		RASGRF2	-0.310034	0.172475		RASGRF2	-0.147416	0.611104		RASGRF2	0.375112	0.0668377
RASGRP1	-0.338357	0.116298		RASGRP1	-0.431835	0.000908276		RASGRP1	-0.0934779	0.252469		RASGRP1	0.252774	0.170922
RASGRP2	-0.321561	0.262261		RASGRP2	-0.317582	0.169982		RASGRP2	0.00397914	0.650018		RASGRP2	0.245784	0.179286
RB1	0.350762	0.0156412		RB1	-0.0486686	0.629877		RB1	-0.399431	0.00943709		RB1	-0.085133	0.673094
RBL2	0.386519	0.00767715		RBL2	0.368462	0.00608652		RBL2	-0.0180573	0.89883		RBL2	-0.266183	0.654017
RBP4	-0.345325	0.124103		RBP4	-0.593969	0.00116009		RBP4	-0.248643	0.359584		RBP4	0.0123622	0.640088
RBX1	0.0499928	0.506185		RBX1	0.129595	0.04726		RBX1	0.0796026	0.50634		RBX1	0.148597	0.291533
REL	0.0476724	0.546802		REL	0.0519881	0.326803		REL	0.00431566	0.920777		REL	0.158272	0.793346
RELA	0.368813	0.0049458		RELA	0.21273	0.135647		RELA	-0.156082	0.286898		RELA	0.13311	0.444983
RELB	-0.498891	0.00571944		RELB	-0.651876	0.00187993		RELB	-0.152985	0.760275		RELB	-0.0175877	0.811174
REN	-0.777224	0.000376014		REN	-0.654449	0.000501199		REN	0.122775	0.235284		REN	-0.320937	0.950478
REPS1	0.0273412	0.825151		REPS1	0.122999	0.101531		REPS1	0.0956574	0.293156		REPS1	-0.0160793	0.43146
RET	-0.45319	0.0241403		RET	-0.571293	0.00336794		RET	-0.118104	0.979017		RET	0.241394	0.944027
RFC3	-0.206739	0.0946148		RFC3	-0.214338	0.0243196		RFC3	-0.00759909	0.684488		RFC3	-0.0217178	0.732105
RFC4	-0.223309	0.121634		RFC4	0.0687577	0.355478		RFC4	0.292067	0.0489564		RFC4	0.0416712	0.932247
RGMB	-0.329404	0.0804165		RGMB	-0.139345	0.531093		RGMB	0.190059	0.191005		RGMB	-0.180702	0.624555
RHOA	0.849825	0.0432964		RHOA	1.04991	5.12e-06		RHOA	0.200087	0.446246		RHOA	0.349548	0.45967
RHOB	1.55389	9.35e-07		RHOB	1.60953	8.34e-07		RHOB	0.0556359	0.915981		RHOB	0.340201	0.747298
RICTOR	0.167495	0.0614143		RICTOR	0.257993	0.0989273		RICTOR	0.0904982	0.833104		RICTOR	0.207999	0.994067
RIMKLA	-0.57087	0.0181266		RIMKLA	-0.425735	0.00315363		RIMKLA	0.145135	0.255311		RIMKLA	0.0209329	0.523513
RIMKLB	-0.260206	0.0268446		RIMKLB	-0.0785052	0.592787		RIMKLB	0.181701	0.217368		RIMKLB	-0.133968	0.594057
RIN1	-1.03507	0.000537351		RIN1	-1.13048	1.89e-05		RIN1	-0.0954091	0.897104		RIN1	-0.315681	0.677274
RIPK1	0.22918	0.29054		RIPK1	0.266947	0.0793647		RIPK1	0.037767	0.841291		RIPK1	-0.0221439	0.713502
RIPK2	-0.30535	0.175158		RIPK2	-0.0695009	0.603151		RIPK2	0.235849	0.239109		RIPK2	0.276135	0.0753453
RIPK3	-0.0492434	0.351345		RIPK3	-0.24582	0.0145466		RIPK3	-0.196577	0.0401946		RIPK3	0.160181	0.144283
RNF43	-0.214505	0.25362		RNF43	-0.331589	0.0312666		RNF43	-0.117084	0.422473		RNF43	-0.0642779	0.579594
RNLS	-0.472558	0.043362		RNLS	-0.340562	0.064968		RNLS	0.131996	0.216522		RNLS	0.102413	0.718223
ROBO4	0.0108499	0.548627		ROBO4	-0.0162105	0.503019		ROBO4	-0.0270604	0.99679		ROBO4	0.764336	0.00345651
ROCK1	0.139805	0.349018		ROCK1	0.365045	8.27e-05		ROCK1	0.225241	0.270806		ROCK1	0.0157553	0.482833
ROPN1	-0.579523	0.00906181		ROPN1	-0.363599	0.124263		ROPN1	0.215924	0.209607		ROPN1	-0.331846	0.775349
ROR2	-0.498874	0.0136297		ROR2	-0.406131	0.0170846		ROR2	0.0927436	0.684991		ROR2	0.224852	0.225232
RORA	0.0535936	0.558856		RORA	-0.0967005	0.54544		RORA	-0.150294	0.348409		RORA	0.313129	0.00153444
RORC	-0.328986	0.00770997		RORC	-0.335993	0.0102585		RORC	-0.00700668	0.76339		RORC	-0.117476	0.627909
RPA3	-0.579999	0.0242805		RPA3	-0.440914	0.0996905		RPA3	0.139085	0.528414		RPA3	0.34513	0.390452
RPL23	1.08039	0.00294926		RPL23	0.996399	0.00225813		RPL23	-0.0839899	0.913143		RPL23	-0.392522	0.771582
RPL7A	0.598609	0.00159474		RPL7A	0.442747	0.0250191		RPL7A	-0.155862	0.331571		RPL7A	-0.487573	0.470942
RPLP0	-0.358858	0.385823		RPLP0	-0.966148	0.0414714		RPLP0	-0.60729	0.17215		RPLP0	-0.566907	0.994081
RPS27A	0.571867	0.0473803		RPS27A	0.504942	0.192758		RPS27A	-0.0669251	0.714131		RPS27A	0.0470329	0.805309
RPS6	0.895926	0.00313821		RPS6	0.961051	0.000720382		RPS6	0.0651246	0.803408		RPS6	-0.542645	0.880457
RPS6KA5	-0.554821	0.00333172		RPS6KA5	-0.225704	0.189131		RPS6KA5	0.329117	0.0270224		RPS6KA5	-0.370592	0.387063
RPS6KA6	-0.103992	0.450332		RPS6KA6	-0.268434	0.0437975		RPS6KA6	-0.164441	0.459961		RPS6KA6	0.0648852	0.452482
RPS6KB1	0.3122	0.326654		RPS6KB1	-0.0440909	0.578841		RPS6KB1	-0.356291	0.235013		RPS6KB1	0.0982399	0.737269
RPTOR	-0.313214	0.00316414		RPTOR	-0.38126	0.00503862		RPTOR	-0.0680455	0.526845		RPTOR	0.0615018	0.661644
RRAD	-0.237151	0.727419		RRAD	0.210955	0.107549		RRAD	0.448106	0.159424		RRAD	0.565643	0.173793
RRAS2	-0.0257094	0.973994		RRAS2	-0.069374	0.592314		RRAS2	-0.0436646	0.705254		RRAS2	0.0793506	0.53188
RRM2	-0.274379	0.322783		RRM2	-0.183252	0.450762		RRM2	0.0911276	0.523552		RRM2	-0.025281	0.469203
RSAD2	-0.035852	0.735547		RSAD2	-0.234694	0.748465		RSAD2	-0.198842	0.33769		RSAD2	0.659607	0.170227
RUNX1	0.453638	0.00438825		RUNX1	0.358473	0.00677678		RUNX1	-0.0951651	0.380228		RUNX1	-0.448201	0.659683
RUNX1T1	-0.549491	0.00454711		RUNX1T1	-0.436043	0.025454		RUNX1T1	0.113448	0.266804		RUNX1T1	-0.0150096	0.87452
RUNX3	-0.200578	0.148342		RUNX3	-0.365074	0.00887015		RUNX3	-0.164496	0.239986		RUNX3	0.362421	0.0782515
RXRG	-0.411286	0.0119163		RXRG	-0.246608	0.301702		RXRG	0.164677	0.447819		RXRG	0.29245	0.202221
RYBP	0.264564	0.111166		RYBP	0.181773	0.0496285		RYBP	-0.0827906	0.593112		RYBP	0.318955	0.239484
S100A12	0.134908	0.721028		S100A12	0.226944	0.299909		S100A12	0.0920354	0.49933		S100A12	1.00444	0.0913386
S100A7	-0.956118	0.152198		S100A7	-0.466906	0.052279		S100A7	0.489212	0.269348		S100A7	0.095906	0.568767
S100A8	1.34892	0.0942931		S100A8	0.694846	0.145618		S100A8	-0.654071	0.632266		S100A8	1.8937	0.125937
S100A9	0.63598	0.673003		S100A9	0.577176	0.340749		S100A9	-0.0588038	0.435283		S100A9	0.536814	0.370566
S100B	-0.376521	0.107418		S100B	-0.344106	0.0833958		S100B	0.0324152	0.976932		S100B	0.297192	0.124612
SAA1	-1.35673	0.0974064		SAA1	-0.160993	0.654772		SAA1	1.19574	0.111308		SAA1	-1.62059	0.110272
SAMD9	0.151394	0.094912		SAMD9	0.0920141	0.367787		SAMD9	-0.0593801	0.498985		SAMD9	0.203347	0.345954
SAMSN1	-0.0733498	0.602309		SAMSN1	-0.11344	0.455727		SAMSN1	-0.0400904	0.818418		SAMSN1	0.369736	0.0315539
SARS.CoV.2.Neg	-0.100524	0.981685		SARS.CoV.2.Neg	-0.170908	0.606613		SARS.CoV.2.Neg	-0.070384	0.61208		SARS.CoV.2.Neg	0.398558	0.0205701
SBNO2	0.300798	0.314867		SBNO2	-0.391446	0.101944		SBNO2	-0.692245	0.0354501		SBNO2	-0.680515	0.0171949
SCGB1A1	0.925393	0.556794		SCGB1A1	1.43616	0.154691		SCGB1A1	0.510772	0.275162		SCGB1A1	-2.74935	0.164742
SDHA	0.310832	0.236209		SDHA	0.0637647	0.572694		SDHA	-0.247067	0.369233		SDHA	-0.430544	0.0146366
SELE	-0.609376	0.00179138		SELE	-0.508874	0.0219945		SELE	0.100503	0.398292		SELE	-0.177057	0.75241
SELENOK	-0.326292	0.0789013		SELENOK	-0.181748	0.221191		SELENOK	0.144544	0.399458		SELENOK	0.203576	0.109802
SELPLG	-0.347506	0.00624485		SELPLG	-0.33462	0.0673999		SELPLG	0.0128858	0.68383		SELPLG	0.0937909	0.710521
SEMG1	-0.394255	0.0654622		SEMG1	-0.415023	0.0488887		SEMG1	-0.0207681	0.952715		SEMG1	-0.0432355	0.676479
SERINC1	0.757313	0.000895553		SERINC1	0.73195	4.12e-06		SERINC1	-0.0253631	0.841211		SERINC1	0.284616	0.560044
SERINC2	0.0767767	0.926184		SERINC2	0.0218817	0.807075		SERINC2	-0.054895	0.886314		SERINC2	-0.526177	0.00190718
SERINC3	0.851721	9.59e-05		SERINC3	0.666971	0.000101814		SERINC3	-0.18475	0.20037		SERINC3	0.362535	0.507441
SERINC5	0.439245	0.0674005		SERINC5	0.0933727	0.687365		SERINC5	-0.345872	0.134245		SERINC5	-0.34383	0.099715
SERPINA1	1.09465	0.525875		SERPINA1	1.00453	0.0358437		SERPINA1	-0.0901201	0.650729		SERPINA1	-0.584162	0.750811
SERPINB2	-0.38666	0.924768		SERPINB2	-0.0992124	0.364907		SERPINB2	0.287448	0.0598759		SERPINB2	0.252903	0.744797
SERPINB5	0.555012	0.109832		SERPINB5	0.43445	0.0768892		SERPINB5	-0.120562	0.71371		SERPINB5	-0.335696	0.407748
SERPING1	1.34323	9.19e-05		SERPING1	0.945447	0.0240548		SERPING1	-0.397784	0.266816		SERPING1	0.738032	0.377344
SERPINH1	0.0865223	0.193519		SERPINH1	0.0101071	0.39049		SERPINH1	-0.0764152	0.427778		SERPINH1	0.62941	0.028871
SETBP1	-0.35888	0.0652885		SETBP1	-0.416877	0.0589429		SETBP1	-0.0579971	0.853528		SETBP1	-0.308593	0.929957
SETD2	0.201952	0.403677		SETD2	0.247147	0.0743716		SETD2	0.0451942	0.678226		SETD2	-0.168898	0.486027
SF3A1	0.37608	0.00419961		SF3A1	0.375803	0.00328756		SF3A1	-0.000276415	0.879601		SF3A1	-0.0614798	0.694275
SF3A3	0.206164	0.00647592		SF3A3	0.115556	0.0672399		SF3A3	-0.0906072	0.093274		SF3A3	0.00784502	0.715564
SF3B1	0.800804	0.00159184		SF3B1	0.683875	0.00239944		SF3B1	-0.116929	0.663654		SF3B1	-0.170516	0.502354
SFN	-0.0028657	0.385861		SFN	-0.22509	0.385529		SFN	-0.222225	0.983353		SFN	-0.827524	0.61771
SFRP1	-0.41461	0.0968524		SFRP1	-0.545784	0.0591871		SFRP1	-0.131174	0.599903		SFRP1	-0.0818701	0.863966
SFRP2	-0.140285	0.582118		SFRP2	-0.354325	0.0374763		SFRP2	-0.21404	0.0782686		SFRP2	0.112853	0.320406
SFRP4	-0.135442	0.0758317		SFRP4	-0.317517	0.00451205		SFRP4	-0.182075	0.292185		SFRP4	0.263631	0.534465
SFTPA1	5.07308	0.14124		SFTPA1	0.59938	0.375464		SFTPA1	-4.4737	0.457455		SFTPA1	-0.0491627	0.794341
SFTPB	5.44905	0.119279		SFTPB	1.74616	0.00656665		SFTPB	-3.70289	0.477598		SFTPB	-0.220218	0.323153
SFTPC	-1.02467	0.21616		SFTPC	-0.766862	0.373661		SFTPC	0.257805	0.900628		SFTPC	0.330967	0.279603
SFTPD	0.323166	0.0409734		SFTPD	0.233032	0.186276		SFTPD	-0.0901342	0.50952		SFTPD	0.336346	0.0387537
SFXN1	-0.0536179	0.921342		SFXN1	0.00898776	0.589931		SFXN1	0.0626057	0.538907		SFXN1	0.0211473	0.807012
SGK1	0.694012	0.0392074		SGK1	0.655967	0.0219447		SGK1	-0.0380448	0.715988		SGK1	0.272903	0.725175
SGK2	-0.227311	0.163289		SGK2	-0.270429	0.112191		SGK2	-0.0431184	0.852867		SGK2	0.162994	0.54955
SH2B2	-0.486419	0.000242513		SH2B2	-0.414507	0.00133392		SH2B2	0.071912	0.191535		SH2B2	0.00820607	0.99472
SH2D1A	-0.436426	0.062786		SH2D1A	-0.427617	0.0178918		SH2D1A	0.00880901	0.956673		SH2D1A	0.0872988	0.134174
SH2D1B	-0.633015	0.00375294		SH2D1B	-0.557016	0.0111115		SH2D1B	0.0759986	0.539173		SH2D1B	0.404266	0.532229
SHC1	0.327429	0.0422073		SHC1	0.212689	0.45122		SHC1	-0.114741	0.530466		SHC1	-0.252839	0.862811
SHC2	-0.599609	0.0125528		SHC2	-0.602589	0.0120364		SHC2	-0.00298018	0.743664		SHC2	0.0797756	0.793554
SHC3	-0.531758	0.0413066		SHC3	-0.473623	0.00228657		SHC3	0.0581346	0.682365		SHC3	0.4018	0.29086
SHC4	-0.309417	0.107829		SHC4	-0.248646	0.150485		SHC4	0.0607704	0.58645		SHC4	0.074113	0.29338
SIGIRR	-0.27556	0.00207361		SIGIRR	-0.187796	0.0920018		SIGIRR	0.0877641	0.189196		SIGIRR	0.0771746	0.913269
SIGLEC1	-0.45794	0.00636457		SIGLEC1	-0.54153	0.000628207		SIGLEC1	-0.0835907	0.828219		SIGLEC1	0.347944	0.562909
SIGLEC5	-0.492354	0.057952		SIGLEC5	-0.603204	0.0352145		SIGLEC5	-0.11085	0.489128		SIGLEC5	0.180056	0.44999
SIGLEC8	-0.435643	0.108942		SIGLEC8	-0.342576	0.0373366		SIGLEC8	0.093067	0.435823		SIGLEC8	0.150523	0.52808
SIN3A	0.364536	0.0209419		SIN3A	0.270815	0.0187452		SIN3A	-0.0937208	0.550428		SIN3A	0.0882205	0.662642
SIRPA	0.165356	0.408381		SIRPA	0.0547014	0.785562		SIRPA	-0.110654	0.517311		SIRPA	0.279754	0.189125
SIRPB2	-0.300676	0.0327073		SIRPB2	-0.184122	0.174418		SIRPB2	0.116554	0.19764		SIRPB2	0.138585	0.787956
SIX1	-0.33924	0.0255112		SIX1	-0.299604	0.116859		SIX1	0.0396362	0.631715		SIX1	-0.324234	0.18043
SKP1	-0.196649	0.478641		SKP1	-0.273021	0.0443589		SKP1	-0.0763719	0.492432		SKP1	0.196887	0.413656
SKP2	-0.162645	0.20585		SKP2	-0.240967	0.0731036		SKP2	-0.0783218	0.595532		SKP2	-0.224655	0.672189
SLAMF7	-0.316939	0.250213		SLAMF7	-0.400892	0.0667741		SLAMF7	-0.0839531	0.643139		SLAMF7	0.109283	0.295693
SLC11A1	-0.28961	0.33593		SLC11A1	-0.15718	0.548089		SLC11A1	0.13243	0.559337		SLC11A1	-0.0497308	0.987095
SLC16A1	-0.260933	0.330393		SLC16A1	-0.571681	0.0774318		SLC16A1	-0.310747	0.231395		SLC16A1	-0.14234	0.634936
SLC16A2	-0.11013	0.252181		SLC16A2	-0.257789	0.0831742		SLC16A2	-0.147659	0.566213		SLC16A2	0.0655223	0.716797
SLC1A5	0.484959	0.0263164		SLC1A5	0.500113	0.00575193		SLC1A5	0.0151539	0.617922		SLC1A5	-0.39733	0.457274
SLC25A1	-0.13831	0.232614		SLC25A1	-0.21941	0.0620971		SLC25A1	-0.0811009	0.732484		SLC25A1	-0.227073	0.129224
SLC2A1	0.769907	0.0331524		SLC2A1	0.24456	0.41239		SLC2A1	-0.525347	0.21136		SLC2A1	-0.749359	0.366396
SLC39A6	0.0544871	0.595487		SLC39A6	0.450561	0.00712701		SLC39A6	0.396073	0.00677445		SLC39A6	-0.416849	0.0191429
SLC7A5	-0.120595	0.972857		SLC7A5	-0.0314027	0.566848		SLC7A5	0.0891927	0.551651		SLC7A5	0.0102963	0.660266
SMAD2	0.13329	0.445802		SMAD2	0.144748	0.269197		SMAD2	0.0114586	0.973462		SMAD2	0.0942765	0.423053
SMAD3	0.254807	0.0183592		SMAD3	0.0342614	0.828665		SMAD3	-0.220546	0.195124		SMAD3	-0.131939	0.626662
SMAD4	0.247488	0.105613		SMAD4	0.483797	0.000923172		SMAD4	0.236309	0.228873		SMAD4	-0.157029	0.955037
SMAD5	0.589479	9.12e-05		SMAD5	0.387929	0.0106682		SMAD5	-0.20155	0.200647		SMAD5	-0.28559	0.732507
SMAD9	-0.298181	0.0762825		SMAD9	-0.416639	0.0541703		SMAD9	-0.118459	0.829975		SMAD9	-0.000723079	0.899088
SMAP1	-0.0224108	0.957527		SMAP1	0.0568721	0.20895		SMAP1	0.0792829	0.426551		SMAP1	0.0791067	0.557593
SMARCA4	0.0736374	0.646951		SMARCA4	0.217378	0.140692		SMARCA4	0.143741	0.360811		SMARCA4	-0.320319	0.0235394
SMARCB1	0.093725	0.511792		SMARCB1	0.0911391	0.410798		SMARCB1	-0.00258589	0.804234		SMARCB1	-0.192289	0.35708
SMC1A	-0.075748	0.880202		SMC1A	-0.0762294	0.914956		SMC1A	-0.000481351	0.924052		SMC1A	0.168991	0.671648
SMC3	0.0316446	0.745948		SMC3	0.090027	0.482409		SMC3	0.0583824	0.772862		SMC3	-0.214283	0.679973
SMO	-0.421843	0.0447127		SMO	-0.436705	0.0119866		SMO	-0.0148624	0.878216		SMO	0.05175	0.670166
SMPD3	-0.7523	0.00105871		SMPD3	-0.703646	2.16e-06		SMPD3	0.0486536	0.355878		SMPD3	-0.162821	0.804389
SNAI1	-0.785216	0.00323001		SNAI1	-0.563291	0.00805419		SNAI1	0.221925	0.175088		SNAI1	0.0966708	0.493924
SNAI2	-0.00803922	0.851295		SNAI2	-0.0893995	0.679512		SNAI2	-0.0813603	0.666117		SNAI2	0.371328	0.0292684
SNCA	-0.440062	0.0406896		SNCA	-0.19381	0.395407		SNCA	0.246252	0.227862		SNCA	0.251192	0.0897655
SOCS1	-1.04428	1.95e-06		SOCS1	-0.776175	0.0049925		SOCS1	0.26811	0.0340822		SOCS1	-0.317741	0.769396
SOCS2	-0.353249	0.374813		SOCS2	-0.33588	0.288871		SOCS2	0.0173695	0.933764		SOCS2	0.182763	0.256384
SOCS3	0.90542	0.00117222		SOCS3	0.564507	0.0384985		SOCS3	-0.340913	0.0652094		SOCS3	0.738777	0.576169
SOD1	0.142016	0.699356		SOD1	0.461882	0.0325581		SOD1	0.319866	0.18824		SOD1	-0.384709	0.172179
SOD2	-0.133884	0.509369		SOD2	-0.380908	0.562931		SOD2	-0.247024	0.791471		SOD2	0.601699	0.316472
SOS1	0.164545	0.250216		SOS1	0.248284	0.0505668		SOS1	0.083739	0.66431		SOS1	-0.252521	0.765535
SOS2	0.189765	0.0348385		SOS2	0.023841	0.890323		SOS2	-0.165924	0.0994378		SOS2	-0.28825	0.599064
SOST	-0.579594	0.0103808		SOST	-0.61756	0.0266001		SOST	-0.0379666	0.870826		SOST	0.0153811	0.859956
SOX10	-0.35252	0.163415		SOX10	-0.422544	0.0797004		SOX10	-0.0700241	0.584907		SOX10	0.266813	0.239485
SOX17	-0.372452	0.0824081		SOX17	-0.203293	0.487009		SOX17	0.169159	0.450748		SOX17	0.0392759	0.440437
SOX2	-0.292337	0.3066		SOX2	0.0216616	0.392497		SOX2	0.313998	0.112722		SOX2	-0.488462	0.00120268
SOX9	-0.0691462	0.586778		SOX9	-0.121481	0.770748		SOX9	-0.0523348	0.778783		SOX9	-0.390709	0.184572
SP1	0.510891	7.39e-05		SP1	0.222594	0.160437		SP1	-0.288297	0.0477947		SP1	-0.0929983	0.820503
SPA17	-0.316468	0.110958		SPA17	-0.437585	0.0303825		SPA17	-0.121117	0.414152		SPA17	0.0716433	0.387154
SPACA3	-0.0880354	0.413678		SPACA3	-0.44321	0.000419505		SPACA3	-0.355174	0.167813		SPACA3	0.409477	0.31056
SPANXB1	-0.522723	0.190064		SPANXB1	-0.619413	0.0371699		SPANXB1	-0.0966901	0.425343		SPANXB1	-0.226039	0.831246
SPIB	-0.620899	0.00938225		SPIB	-0.438306	0.00375819		SPIB	0.182592	0.186434		SPIB	-0.104329	0.508501
SPINK1	-0.42644	0.173888		SPINK1	-0.297078	0.260474		SPINK1	0.129362	0.695621		SPINK1	0.373784	0.0990224
SPINK5	-0.244522	0.586138		SPINK5	-0.282174	0.480503		SPINK5	-0.0376518	0.916717		SPINK5	-0.200602	0.515951
SPN	-0.137743	0.264469		SPN	-0.231912	0.164567		SPN	-0.0941691	0.651823		SPN	0.189749	0.22326
SPOP	0.131546	0.046825		SPOP	0.114216	0.0661538		SPOP	-0.0173305	0.587501		SPOP	0.111951	0.351248
SPP1	0.66979	0.067862		SPP1	0.524823	0.0738953		SPP1	-0.144966	0.6774		SPP1	0.980464	0.204187
SPRED1	0.367577	0.00763764		SPRED1	0.26422	0.0547741		SPRED1	-0.103357	0.510218		SPRED1	-0.0953639	0.811628
SPRY1	0.227502	0.207873		SPRY1	0.0826821	0.692698		SPRY1	-0.14482	0.430848		SPRY1	0.288705	0.17551
SPRY2	-0.146787	0.172376		SPRY2	-0.00299167	0.788999		SPRY2	0.143796	0.167111		SPRY2	0.0798687	0.433903
SPRY4	-0.0780617	0.949072		SPRY4	-0.192497	0.523699		SPRY4	-0.114435	0.539171		SPRY4	0.684479	0.0115117
SRD5A2	-0.470128	0.0340095		SRD5A2	-0.39379	0.0481684		SRD5A2	0.0763383	0.630137		SRD5A2	0.547609	0.115132
SREBF1	0.8582	0.0474053		SREBF1	0.631883	0.0232035		SREBF1	-0.226317	0.928572		SREBF1	-0.34436	0.233691
SRP54	0.389514	0.0035709		SRP54	0.57286	0.00260272		SRP54	0.183346	0.397212		SRP54	0.202503	0.591437
SRR	-0.15198	0.407417		SRR	-0.183879	0.264703		SRR	-0.0318988	0.989044		SRR	0.230022	0.360084
SRSF2	0.346574	0.418759		SRSF2	0.169358	0.371789		SRSF2	-0.177215	0.875351		SRSF2	-0.288958	0.244533
SSX1	-1.40372	0.0113799		SSX1	-1.39401	5.66e-05		SSX1	0.0097103	0.389772		SSX1	-0.113428	0.731716
SSX4	-0.539885	0.0113016		SSX4	-0.521629	0.000173668		SSX4	0.0182555	0.835705		SSX4	0.332871	0.447466
ST6GAL1	0.507712	0.0287569		ST6GAL1	0.501509	0.0191819		ST6GAL1	-0.0062029	0.827854		ST6GAL1	-0.407967	0.507704
STAG2	0.18363	0.0476822		STAG2	0.105849	0.344561		STAG2	-0.0777804	0.32687		STAG2	0.285792	0.590777
STAT1	0.511084	0.0419		STAT1	0.415744	0.00542907		STAT1	-0.0953401	0.96494		STAT1	0.143718	0.184984
STAT2	0.550715	0.000798286		STAT2	0.344602	0.110607		STAT2	-0.206114	0.297879		STAT2	-0.103144	0.504425
STAT3	0.811818	0.0215089		STAT3	0.804753	0.000240585		STAT3	-0.00706536	0.632687		STAT3	-0.0106683	0.662928
STAT4	-0.160036	0.446888		STAT4	-0.447506	0.0968105		STAT4	-0.28747	0.196044		STAT4	0.313505	0.30842
STAT5B	-0.0221718	0.923041		STAT5B	-0.191398	0.2674		STAT5B	-0.169226	0.347433		STAT5B	0.29416	0.486451
STAT6	0.728015	0.0257951		STAT6	0.232102	0.438474		STAT6	-0.495913	0.209036		STAT6	-0.644773	0.0973534
STC1	-0.223873	0.945069		STC1	-0.500117	0.157565		STC1	-0.276244	0.157044		STC1	0.60995	0.0344775
STK11	0.219775	0.0709972		STK11	0.0427759	0.491653		STK11	-0.176999	0.340388		STK11	-0.0209711	0.499502
STK11IP	-0.799012	0.000683814		STK11IP	-0.652248	0.000592785		STK11IP	0.146764	0.144612		STK11IP	0.102242	0.869035
STMN1	0.254953	0.139768		STMN1	-0.0760337	0.702746		STMN1	-0.330987	0.0577162		STMN1	0.0745252	0.737127
SUV39H2	-0.368622	0.0385138		SUV39H2	-0.252106	0.16491		SUV39H2	0.116515	0.440869		SUV39H2	-0.0918016	0.583345
SYCP1	-0.26519	0.217159		SYCP1	-0.383086	0.117492		SYCP1	-0.117896	0.536208		SYCP1	0.00306457	0.391121
SYK	-0.0732605	0.977448		SYK	-0.163905	0.151303		SYK	-0.0906442	0.196181		SYK	0.205693	0.348361
SYT17	-0.0184229	0.477369		SYT17	-0.120598	0.303264		SYT17	-0.102175	0.921884		SYT17	-0.0390622	0.918107
TAB1	-0.126216	0.512425		TAB1	-0.168268	0.211014		TAB1	-0.0420522	0.966919		TAB1	0.0361304	0.979164
TACSTD2	0.619661	0.12575		TACSTD2	0.970425	0.0120039		TACSTD2	0.350765	0.354977		TACSTD2	-0.891008	0.517257
TAF3	-0.290859	0.174588		TAF3	-0.199646	0.440425		TAF3	0.0912121	0.648902		TAF3	-0.237992	0.477598
TAL1	-0.130675	0.340371		TAL1	-0.287143	0.0492195		TAL1	-0.156468	0.699863		TAL1	0.0898746	0.969571
TANK	0.226017	0.143469		TANK	0.102748	0.16715		TANK	-0.123269	0.384229		TANK	0.25531	0.482286
TAP1	0.21658	0.181794		TAP1	0.141663	0.0285056		TAP1	-0.0749162	0.833836		TAP1	0.0911822	0.276802
TAP2	-0.0505695	0.901392		TAP2	0.127997	0.0325958		TAP2	0.178566	0.269839		TAP2	0.323078	0.0786952
TAPBP	0.150111	0.0752122		TAPBP	0.0555068	0.651671		TAPBP	-0.094604	0.393367		TAPBP	-0.109795	0.79319
TAPBPL	-0.151918	0.219241		TAPBPL	-0.0619086	0.749949		TAPBPL	0.0900089	0.478259		TAPBPL	-0.111013	0.934348
TARP	-0.79923	0.0106917		TARP	-0.712357	0.00925713		TARP	0.0868739	0.633149		TARP	0.173343	0.539311
TBC1D10B	-0.0373174	0.799006		TBC1D10B	-0.147865	0.146723		TBC1D10B	-0.110548	0.487986		TBC1D10B	-0.0759503	0.70605
TBK1	0.127088	0.332853		TBK1	-0.0700631	0.383941		TBK1	-0.197151	0.125007		TBK1	0.19165	0.329112
TBL1XR1	0.456467	0.013432		TBL1XR1	0.47147	0.000368896		TBL1XR1	0.0150027	0.974675		TBL1XR1	-0.134149	0.912733
TBP	-0.158916	0.122965		TBP	-0.327162	0.00133238		TBP	-0.168246	0.384524		TBP	-0.204313	0.480083
TBX21	-0.519336	0.0396203		TBX21	-0.316408	0.0782181		TBX21	0.202928	0.293521		TBX21	-0.230484	0.73082
TBXAS1	-0.0275468	0.981532		TBXAS1	-0.0481859	0.79783		TBXAS1	-0.0206391	0.919898		TBXAS1	0.315	0.108803
TCF3	0.0757277	0.861776		TCF3	-0.166252	0.374658		TCF3	-0.24198	0.347701		TCF3	0.312382	0.22167
TCF7	-0.22233	0.271284		TCF7	-0.523822	0.0132611		TCF7	-0.301492	0.135394		TCF7	0.29632	0.146569
TCF7L1	-0.210759	0.0578898		TCF7L1	-0.196751	0.117863		TCF7L1	0.014008	0.613375		TCF7L1	-0.300061	0.518451
TCL1A	-0.646029	0.00485561		TCL1A	-0.702038	0.00393884		TCL1A	-0.0560091	0.9187		TCL1A	0.0457042	0.64035
TCL1B	-0.475405	0.0155038		TCL1B	-0.646174	1.76e-05		TCL1B	-0.170769	0.495667		TCL1B	0.194074	0.666148
TDO2	-0.120092	0.708539		TDO2	-0.242695	0.350553		TDO2	-0.122602	0.713848		TDO2	0.114604	0.238769
TECR	-0.0356484	0.712472		TECR	0.114612	0.278891		TECR	0.15026	0.252788		TECR	-0.533758	0.0820003
TERT	-0.542826	0.0032241		TERT	-0.343375	0.202629		TERT	0.199451	0.268084		TERT	0.106406	0.733336
TET2	0.161307	0.499199		TET2	-0.0274947	0.744502		TET2	-0.188801	0.410633		TET2	-0.190405	0.507644
TFDP1	-0.169028	0.550904		TFDP1	0.0635427	0.302391		TFDP1	0.23257	0.109745		TFDP1	0.123602	0.671296
TFE3	0.145955	0.0771357		TFE3	0.0312862	0.748849		TFE3	-0.114669	0.401067		TFE3	0.25668	0.0187793
TFEB	-0.516964	0.0117701		TFEB	-0.287252	0.0819096		TFEB	0.229713	0.130565		TFEB	0.104026	0.990926
TFRC	0.230725	0.186731		TFRC	0.473208	0.0464838		TFRC	0.242484	0.381904		TFRC	0.364231	0.436338
TGFB1	0.539141	0.000112672		TGFB1	0.402604	0.000104706		TGFB1	-0.136537	0.138935		TGFB1	0.286144	0.41317
TGFB2	-0.148529	0.135931		TGFB2	-0.0583382	0.690059		TGFB2	0.0901908	0.487693		TGFB2	-0.00142046	0.547764
TGFB3	-0.544847	0.00346432		TGFB3	-0.600904	0.000816708		TGFB3	-0.0560564	0.775761		TGFB3	0.115458	0.78407
TGFBR1	0.198468	0.0010508		TGFBR1	0.017867	0.584543		TGFBR1	-0.180601	0.00640999		TGFBR1	0.175313	0.373559
TGFBR2	1.04382	1.43e-05		TGFBR2	0.556922	0.0240038		TGFBR2	-0.486894	0.069189		TGFBR2	0.228332	0.401208
THBD	0.246824	0.047588		THBD	0.270591	0.0506146		THBD	0.0237671	0.869217		THBD	0.0718589	0.70907
THBS1	3.424	0.235704		THBS1	0.741123	0.0554611		THBS1	-2.68288	0.776008		THBS1	1.12919	0.253649
THBS4	-0.348547	0.219759		THBS4	-0.437218	0.0145329		THBS4	-0.0886716	0.645102		THBS4	0.207291	0.38119
THEM4	-0.193003	0.37682		THEM4	-0.304878	0.12165		THEM4	-0.111875	0.646597		THEM4	-0.045286	0.885343
THY1	0.30583	0.10187		THY1	-0.0034087	0.859062		THY1	-0.309238	0.130356		THY1	0.794515	0.036456
TIAM1	-0.0941744	0.527464		TIAM1	-0.269573	0.00671607		TIAM1	-0.175398	0.390923		TIAM1	-0.190081	0.154865
TICAM1	-0.27643	0.184855		TICAM1	-0.232658	0.322587		TICAM1	0.043772	0.763513		TICAM1	0.0752015	0.620661
TICAM2	-0.0455154	0.275119		TICAM2	-0.253324	0.0499343		TICAM2	-0.207809	0.606445		TICAM2	0.0033197	0.576737
TIE1	-0.00692873	0.641798		TIE1	-0.118739	0.647676		TIE1	-0.11181	0.363774		TIE1	0.535943	0.0425787
TIGIT	-0.638435	0.00934988		TIGIT	-0.522411	0.00144183		TIGIT	0.116024	0.290162		TIGIT	0.099876	0.758992
TIRAP	-0.350262	0.0229121		TIRAP	-0.391426	0.0325042		TIRAP	-0.0411638	0.946962		TIRAP	-0.0502617	0.800327
TLK2	-0.0620864	0.608491		TLK2	-0.130235	0.277932		TLK2	-0.0681483	0.617311		TLK2	-0.058278	0.616975
TLR1	-0.310255	0.0484696		TLR1	-0.367372	0.0132174		TLR1	-0.0571167	0.721014		TLR1	0.0375926	0.54513
TLR10	-0.493448	0.0477282		TLR10	-0.47408	0.00275192		TLR10	0.0193684	0.98382		TLR10	-0.100644	0.391954
TLR2	0.353778	0.126907		TLR2	0.244888	0.285185		TLR2	-0.10889	0.594856		TLR2	-0.107094	0.972526
TLR3	-0.222771	0.430274		TLR3	-0.159029	0.540567		TLR3	0.0637417	0.805761		TLR3	0.154016	0.395231
TLR4	-0.0119932	0.9648		TLR4	-0.00471273	0.951485		TLR4	0.00728046	0.995794		TLR4	0.328942	0.0548918
TLR5	-0.378691	0.000782305		TLR5	-0.349676	0.0229526		TLR5	0.0290141	0.938622		TLR5	0.126252	0.238198
TLR6	-0.276416	0.224008		TLR6	-0.497658	0.0138572		TLR6	-0.221242	0.443111		TLR6	0.107504	0.254249
TLR7	-0.448097	0.0533067		TLR7	-0.624277	0.000352715		TLR7	-0.17618	0.105972		TLR7	0.279865	0.33723
TLR8	-0.285178	0.159035		TLR8	-0.438914	0.0195085		TLR8	-0.153737	0.716128		TLR8	0.248399	0.141249
TLR9	-0.465199	0.0588254		TLR9	-0.555896	0.000359612		TLR9	-0.0906972	0.984678		TLR9	0.100131	0.617466
TLX1	-0.288949	0.152469		TLX1	-0.426221	0.145154		TLX1	-0.137272	0.41446		TLX1	-0.289396	0.779047
TMEFF2	-0.164451	0.445309		TMEFF2	-0.474753	0.0102689		TMEFF2	-0.310302	0.200451		TMEFF2	0.0363012	0.515741
TMEM140	-0.0409258	0.985791		TMEM140	-0.0098628	0.953967		TMEM140	0.031063	0.976561		TMEM140	0.195401	0.070024
TMEM163	-0.263938	0.296149		TMEM163	-0.464559	0.00562335		TMEM163	-0.200621	0.229044		TMEM163	0.0860644	0.324233
TMEM173	-0.0662805	0.423547		TMEM173	-0.0806996	0.542191		TMEM173	-0.0144191	0.820316		TMEM173	-0.218796	0.226928
TMEM45B	-0.0168711	0.831063		TMEM45B	-0.0507249	0.705192		TMEM45B	-0.0338538	0.607977		TMEM45B	-0.0632704	0.858791
TMPRSS2	-0.0871417	0.407083		TMPRSS2	0.089596	0.508845		TMPRSS2	0.176738	0.203433		TMPRSS2	-0.0109375	0.88137
TMUB2	0.177454	0.0032434		TMUB2	-0.198232	0.151856		TMUB2	-0.375687	0.0133168		TMUB2	0.211498	0.562867
TNC	0.272007	0.209596		TNC	0.300059	0.0897471		TNC	0.0280522	0.683988		TNC	0.865344	0.0195207
TNF	-0.966201	0.00709687		TNF	-1.02917	9.58e-07		TNF	-0.0629725	0.583684		TNF	0.168291	0.90448
TNFAIP3	-0.27947	0.578238		TNFAIP3	-0.302671	0.185044		TNFAIP3	-0.0232012	0.897805		TNFAIP3	0.456358	0.0505697
TNFAIP6	-0.464496	0.0763559		TNFAIP6	-0.387557	0.0677689		TNFAIP6	0.0769389	0.65878		TNFAIP6	0.336642	0.164548
TNFRSF10A	-0.156671	0.198713		TNFRSF10A	-0.213917	0.0938239		TNFRSF10A	-0.057246	0.941264		TNFRSF10A	-0.0346707	0.847995
TNFRSF10B	0.399502	0.00068832		TNFRSF10B	0.172972	0.446354		TNFRSF10B	-0.226529	0.234014		TNFRSF10B	-0.301478	0.741054
TNFRSF10C	0.108325	0.404879		TNFRSF10C	0.0096571	0.854669		TNFRSF10C	-0.0986676	0.499346		TNFRSF10C	-0.0745084	0.625173
TNFRSF10D	-0.328247	0.352749		TNFRSF10D	-0.54906	0.00048269		TNFRSF10D	-0.220814	0.350402		TNFRSF10D	-0.102727	0.911041
TNFRSF11A	-0.18191	0.1941		TNFRSF11A	-0.504075	6.02e-05		TNFRSF11A	-0.322165	0.319112		TNFRSF11A	0.0943537	0.488139
TNFRSF11B	-0.208219	0.595785		TNFRSF11B	-0.347109	0.108492		TNFRSF11B	-0.138889	0.373412		TNFRSF11B	0.320676	0.0877843
TNFRSF12A	-0.696085	0.00827119		TNFRSF12A	-0.423463	0.0739534		TNFRSF12A	0.272622	0.0558081		TNFRSF12A	-0.242173	0.944167
TNFRSF13B	-0.631701	0.0151528		TNFRSF13B	-0.698818	0.000726466		TNFRSF13B	-0.0671169	0.799989		TNFRSF13B	0.0162895	0.810718
TNFRSF13C	-0.704101	0.000156775		TNFRSF13C	-0.695333	0.00458227		TNFRSF13C	0.0087679	0.80884		TNFRSF13C	0.162889	0.709631
TNFRSF14	0.0481631	0.846254		TNFRSF14	-0.0760481	0.449469		TNFRSF14	-0.124211	0.438435		TNFRSF14	-0.221684	0.121414
TNFRSF17	-0.355098	0.123327		TNFRSF17	-0.376385	0.0113883		TNFRSF17	-0.0212869	0.898064		TNFRSF17	0.0683371	0.478586
TNFRSF18	-0.830059	0.00295105		TNFRSF18	-0.668668	0.00645182		TNFRSF18	0.161391	0.228826		TNFRSF18	-0.0572738	0.837658
TNFRSF1A	0.83337	0.000968499		TNFRSF1A	0.880016	0.000120165		TNFRSF1A	0.0466468	0.959571		TNFRSF1A	-0.102047	0.73102
TNFRSF1B	0.131937	0.632763		TNFRSF1B	-0.233252	0.153294		TNFRSF1B	-0.365189	0.0787084		TNFRSF1B	0.180709	0.645607
TNFRSF25	-0.551706	0.00646229		TNFRSF25	-0.758273	0.00219615		TNFRSF25	-0.206567	0.40125		TNFRSF25	-0.050886	0.62059
TNFRSF4	-0.376423	0.12225		TNFRSF4	-0.638492	0.000374346		TNFRSF4	-0.26207	0.0903427		TNFRSF4	-0.0765226	0.460285
TNFRSF8	-0.537267	0.00347184		TNFRSF8	-0.53953	0.00663633		TNFRSF8	-0.00226348	0.750534		TNFRSF8	0.204298	0.788254
TNFRSF9	-0.548865	0.0598241		TNFRSF9	-0.477801	0.0697245		TNFRSF9	0.0710637	0.673497		TNFRSF9	0.444424	0.189641
TNFSF10	1.32863	0.00046454		TNFSF10	1.02202	0.00165256		TNFSF10	-0.306609	0.225414		TNFSF10	-0.278208	0.642847
TNFSF11	-0.518253	0.00159892		TNFSF11	-0.507725	0.00113796		TNFSF11	0.0105282	0.714579		TNFSF11	0.241273	0.327249
TNFSF12	-0.956716	0.00837482		TNFSF12	-1.26107	2.94e-05		TNFSF12	-0.304352	0.337409		TNFSF12	-0.167972	0.943985
TNFSF13	-0.618715	0.000688989		TNFSF13	-0.596917	0.0456859		TNFSF13	0.0217981	0.800582		TNFSF13	0.00331159	0.87941
TNFSF13B	-0.158057	0.315755		TNFSF13B	-0.0665223	0.718225		TNFSF13B	0.0915344	0.630809		TNFSF13B	0.269155	0.419835
TNFSF14	-0.408552	0.0395228		TNFSF14	-0.562069	0.0414418		TNFSF14	-0.153517	0.484454		TNFSF14	-0.0288302	0.741745
TNFSF18	-0.20055	0.490647		TNFSF18	-0.264354	0.291694		TNFSF18	-0.0638041	0.654197		TNFSF18	0.273921	0.0586505
TNFSF8	-0.322364	0.0301879		TNFSF8	-0.376937	0.0757943		TNFSF8	-0.0545732	0.833092		TNFSF8	0.0843385	0.42713
TNFSF9	-0.498732	0.0446464		TNFSF9	-0.58799	0.00492414		TNFSF9	-0.0892575	0.626912		TNFSF9	0.119299	0.420164
TNKS	-0.133014	0.163299		TNKS	-0.0440416	0.695642		TNKS	0.0889722	0.374894		TNKS	-0.128136	0.210761
TNN	-0.624575	0.00599416		TNN	-0.882045	0.000811831		TNN	-0.25747	0.451216		TNN	0.27136	0.778974
TNR	-0.732204	0.00225227		TNR	-0.63952	5.61e-05		TNR	0.0926842	0.253743		TNR	-0.0489312	0.85517
TOLLIP	0.239301	0.0227491		TOLLIP	0.208791	0.0366642		TOLLIP	-0.0305091	0.695817		TOLLIP	-0.371887	0.582579
TOP2A	-0.291125	0.157471		TOP2A	0.155005	0.303356		TOP2A	0.44613	0.0507001		TOP2A	-0.289068	0.925441
TP53	0.68627	0.000699681		TP53	0.398828	0.00959079		TP53	-0.287442	0.142425		TP53	-0.233355	0.818875
TP63	0.284979	0.534625		TP63	-0.135836	0.870998		TP63	-0.420815	0.47859		TP63	-0.868874	0.00807771
TP73	-0.437046	0.00328775		TP73	-0.367813	0.074609		TP73	0.0692337	0.371862		TP73	-0.509783	0.768414
TPI1	-0.640353	3.46e-05		TPI1	-0.76756	1.3e-08		TPI1	-0.127207	0.305664		TPI1	-0.2252	0.494488
TPM1	0.769866	5.08e-05		TPM1	0.468088	0.055399		TPM1	-0.301777	0.158635		TPM1	0.411833	0.607392
TPM4	1.03811	0.00232153		TPM4	1.14021	3.9e-05		TPM4	0.102098	0.757504		TPM4	0.750768	0.272161
TPO	-0.281838	0.180942		TPO	-0.476854	0.00685312		TPO	-0.195015	0.503469		TPO	0.582859	0.0606811
TPR	0.23151	0.228072		TPR	0.249945	0.033341		TPR	0.0184355	0.893691		TPR	-0.382227	0.703849
TPSB2	0.126584	0.242739		TPSB2	0.145745	0.192525		TPSB2	0.0191607	0.868931		TPSB2	0.582242	0.437282
TPTE	-0.431176	0.0656725		TPTE	-0.425352	0.0355046		TPTE	0.00582422	0.740356		TPTE	-0.0539406	0.800054
TRAC	-0.099562	0.720773		TRAC	-0.460098	0.0129346		TRAC	-0.360536	0.0664678		TRAC	0.159908	0.411809
TRAF1	-0.225684	0.438788		TRAF1	-0.41501	0.0020893		TRAF1	-0.189326	0.194001		TRAF1	0.11965	0.163945
TRAF2	-0.290962	0.00480019		TRAF2	-0.21521	0.0565837		TRAF2	0.0757527	0.354345		TRAF2	0.130354	0.37802
TRAF3	-0.239511	0.03627		TRAF3	-0.318277	0.0558738		TRAF3	-0.0787668	0.775864		TRAF3	-0.026861	0.939187
TRAF6	-0.181525	0.106279		TRAF6	-0.0213043	0.98635		TRAF6	0.160221	0.0609667		TRAF6	0.205805	0.339611
TRAF7	0.199801	0.0656342		TRAF7	0.26884	0.0350635		TRAF7	0.0690392	0.722843		TRAF7	-0.274952	0.382654
TRAT1	-0.427308	0.0586569		TRAT1	-0.393612	0.0340913		TRAT1	0.0336966	0.875886		TRAT1	-0.0420573	0.538169
TRBC1.2	-0.572662	0.01339		TRBC1.2	-0.52442	0.00340121		TRBC1.2	0.0482427	0.564634		TRBC1.2	0.113618	0.758496
TREM1	-0.0988174	0.598484		TREM1	-0.118316	0.418648		TREM1	-0.0194991	0.83001		TREM1	0.108375	0.061512
TREM2	0.440671	0.278381		TREM2	-0.197491	0.496326		TREM2	-0.638162	0.146323		TREM2	0.291459	0.410817
TRGC1.2	-0.678531	0.00341158		TRGC1.2	-0.268856	0.0355019		TRGC1.2	0.409674	0.0194675		TRGC1.2	-0.0872341	0.822942
TRIM21	-0.0303844	0.658924		TRIM21	-0.150898	0.116129		TRIM21	-0.120513	0.565837		TRIM21	-0.0497843	0.934754
TSC1	-0.235278	0.13681		TSC1	-0.367628	0.0691196		TSC1	-0.13235	0.669485		TSC1	0.110971	0.963019
TSHR	-0.485183	0.00851245		TSHR	-0.606946	0.000462166		TSHR	-0.121764	0.613852		TSHR	0.111293	0.945002
TSLP	-0.508745	0.0324644		TSLP	-0.43821	0.00227906		TSLP	0.0705346	0.869205		TSLP	0.0286025	0.422778
TSPAN7	0.388571	0.0351281		TSPAN7	0.360098	0.0658269		TSPAN7	-0.0284731	0.666004		TSPAN7	0.626134	0.0651628
TTC30A	0.00554956	0.859154		TTC30A	-0.298355	0.0991449		TTC30A	-0.303904	0.152472		TTC30A	0.0397787	0.403939
TTK	-0.494456	0.0331314		TTK	-0.355152	0.16593		TTK	0.139305	0.270069		TTK	-0.0844241	0.662883
TTR	-0.465013	0.00298536		TTR	-0.598437	0.000229826		TTR	-0.133424	0.560655		TTR	0.0999382	0.684502
TUBB	0.509987	0.00811432		TUBB	0.566331	0.00175941		TUBB	0.056344	0.832556		TUBB	0.197309	0.802146
TWF1	0.113344	0.354443		TWF1	0.314246	0.0500557		TWF1	0.200902	0.427276		TWF1	0.179888	0.454683
TWIST1	-0.432488	0.111508		TWIST1	-0.619684	0.049011		TWIST1	-0.187196	0.365145		TWIST1	0.0253246	0.380131
TWIST2	-0.405266	0.101488		TWIST2	-0.343399	0.0732828		TWIST2	0.0618671	0.912895		TWIST2	0.0411839	0.17619
TXK	-0.457335	0.0229601		TXK	-0.394583	0.0642468		TXK	0.0627521	0.705947		TXK	0.373333	0.280921
TXN2	0.0610575	0.766775		TXN2	-0.150434	0.23765		TXN2	-0.211491	0.534937		TXN2	-0.225131	0.241001
TXNIP	1.80402	0.00374859		TXNIP	1.56758	0.00644255		TXNIP	-0.236445	0.284605		TXNIP	0.563362	0.792243
TYK2	0.330176	0.0664982		TYK2	0.0490107	0.839013		TYK2	-0.281166	0.151188		TYK2	-0.273401	0.121727
TYMP	-0.099476	0.266079		TYMP	-0.189997	0.336756		TYMP	-0.0905209	0.694643		TYMP	-0.0192558	0.508261
TYMS	-0.127025	0.992604		TYMS	-0.2446	0.950163		TYMS	-0.117574	0.964995		TYMS	-0.297661	0.908241
U2AF1	0.215016	0.452766		U2AF1	0.141978	0.0825237		U2AF1	-0.0730382	0.798122		U2AF1	-0.35424	0.00551893
UBA7	0.132636	0.113278		UBA7	0.139736	0.186526		UBA7	0.00709991	0.962627		UBA7	-0.0344106	0.276554
UBB	0.0866438	0.43148		UBB	-0.13083	0.487792		UBB	-0.217473	0.232848		UBB	0.0746697	0.335223
UBC	-0.284599	0.175954		UBC	-0.244928	0.22505		UBC	0.039671	0.835322		UBC	0.0942221	0.417412
UBE2C	-0.37331	0.077996		UBE2C	-0.380837	0.257577		UBE2C	-0.00752652	0.998574		UBE2C	0.493444	0.462601
UBE2T	-0.22923	0.155093		UBE2T	-0.0762043	0.957929		UBE2T	0.153025	0.237891		UBE2T	0.189991	0.691451
ULBP2	-0.268515	0.146686		ULBP2	-0.35849	0.0738701		ULBP2	-0.0899748	0.763184		ULBP2	0.375741	0.0659605
UQCR10	0.183842	0.0370886		UQCR10	0.157912	0.0954704		UQCR10	-0.0259304	0.605547		UQCR10	0.173676	0.566678
UQCR11	0.0348138	0.810199		UQCR11	0.0301577	0.658479		UQCR11	-0.00465607	0.888647		UQCR11	-0.223537	0.174593
UQCRQ	-0.0261543	0.750231		UQCRQ	0.0990761	0.182632		UQCRQ	0.12523	0.486472		UQCRQ	0.235413	0.619588
USP9Y	0.469999	0.0412968		USP9Y	0.0280362	0.635937		USP9Y	-0.441963	0.0801055		USP9Y	0.038604	0.617347
UTY	0.566819	0.013322		UTY	0.601934	0.00665721		UTY	0.0351151	0.710478		UTY	-0.3709	0.182376
VCAM1	-0.185608	0.698935		VCAM1	-0.257792	0.14283		VCAM1	-0.0721838	0.417689		VCAM1	0.063034	0.111863
VCAN	0.440371	0.139239		VCAN	0.440196	0.0999664		VCAN	-0.000175548	0.985888		VCAN	0.896677	0.0926088
VEGFA	0.770612	0.0235038		VEGFA	-0.481864	0.322507		VEGFA	-1.25248	0.0256183		VEGFA	-0.859924	0.224442
VEGFB	0.423297	0.00163677		VEGFB	0.43138	0.00781586		VEGFB	0.00808255	0.799834		VEGFB	0.00513961	0.630572
VEGFC	-0.117823	0.862792		VEGFC	-0.0569609	0.935071		VEGFC	0.0608622	0.929457		VEGFC	0.419537	0.0710154
VEGFD	-0.147748	0.482448		VEGFD	-0.229683	0.249753		VEGFD	-0.0819348	0.649221		VEGFD	0.130204	0.162123
VHL	0.00798551	0.911185		VHL	-0.0985816	0.468142		VHL	-0.106567	0.475572		VHL	-0.0138885	0.803547
VSIR	-0.124806	0.181201		VSIR	-0.123013	0.199377		VSIR	0.00179307	0.764415		VSIR	0.0546299	0.772541
VTCN1	-0.236316	0.394151		VTCN1	-0.221484	0.301293		VTCN1	0.0148325	0.833399		VTCN1	0.109359	0.731184
WEE1	-0.177216	0.400839		WEE1	0.0159087	0.459228		WEE1	0.193125	0.0805901		WEE1	-0.266244	0.307331
WIF1	-0.505406	0.0623118		WIF1	-0.565185	0.134327		WIF1	-0.0597787	0.780034		WIF1	0.208048	0.391183
WIPF1	0.0946361	0.339138		WIPF1	0.0757457	0.772125		WIPF1	-0.0188903	0.606622		WIPF1	0.280062	0.189048
WNT10A	-0.558738	0.0156666		WNT10A	-0.632845	0.0121632		WNT10A	-0.0741068	0.825279		WNT10A	-0.0250681	0.726644
WNT10B	-0.338487	0.14668		WNT10B	-0.321077	0.0497633		WNT10B	0.0174097	0.966479		WNT10B	0.277399	0.30664
WNT2B	-0.420278	0.0241505		WNT2B	-0.479055	0.00245801		WNT2B	-0.0587773	0.909513		WNT2B	0.140729	0.496518
WNT3	-0.532635	0.0290391		WNT3	-0.905922	5.75e-05		WNT3	-0.373287	0.229948		WNT3	0.0995347	0.873781
WNT3A	-0.868343	0.00248506		WNT3A	-0.659786	0.0127634		WNT3A	0.208557	0.209587		WNT3A	-0.0633135	0.73323
WNT5A	0.053548	0.571049		WNT5A	0.0753053	0.373877		WNT5A	0.0217574	0.81147		WNT5A	0.0767351	0.334431
WNT6	-0.768306	0.00330664		WNT6	-0.692094	0.00392202		WNT6	0.0762119	0.441005		WNT6	0.103775	0.778815
WNT7A	-0.451985	0.0121556		WNT7A	-0.429889	0.0125874		WNT7A	0.0220962	0.510857		WNT7A	0.0289425	0.922969
WNT7B	-0.337824	0.0253137		WNT7B	-0.373041	0.0921219		WNT7B	-0.0352175	0.913363		WNT7B	-0.128967	0.675951
WRN	-0.205252	0.184819		WRN	-0.00348294	0.948148		WRN	0.201769	0.303992		WRN	-0.120354	0.908396
WT1	-0.643704	0.00360924		WT1	-0.630238	0.045301		WT1	0.0134655	0.883648		WT1	0.0150256	0.88504
XCL2	-0.715361	0.0127122		XCL2	-0.685855	0.0284563		XCL2	0.0295065	0.614484		XCL2	0.0594129	0.858948
XCR1	-0.697806	0.0108044		XCR1	-0.70759	5.37e-05		XCR1	-0.00978335	0.493313		XCR1	-0.00095176	0.784499
XPA	0.000945165	0.81349		XPA	0.0450783	0.799004		XPA	0.0441332	0.996815		XPA	0.00491576	0.863201
YTHDF2	0.332059	0.132869		YTHDF2	0.465163	0.00180271		YTHDF2	0.133104	0.385457		YTHDF2	-0.34389	0.370663
ZBTB16	-0.00270747	0.76728		ZBTB16	0.281981	0.0497196		ZBTB16	0.284688	0.0800919		ZBTB16	0.328903	0.260654
ZBTB20	0.122137	0.442171		ZBTB20	0.201134	0.142524		ZBTB20	0.0789967	0.68774		ZBTB20	0.366099	0.100498
ZC3H12A	-0.451731	0.065607		ZC3H12A	-0.361495	0.125937		ZC3H12A	0.0902365	0.423938		ZC3H12A	-0.495966	0.435724
ZEB1	-0.038174	0.977708		ZEB1	0.147386	0.358098		ZEB1	0.18556	0.502906		ZEB1	0.584798	0.0331649
ZEB2	0.474225	0.0325654		ZEB2	0.100092	0.644275		ZEB2	-0.374134	0.132862		ZEB2	0.501797	0.053865
ZNF205	-0.538607	0.0293389		ZNF205	-0.702708	0.0029701		ZNF205	-0.164101	0.845368		ZNF205	-0.120528	0.90603

## Sheet: Figure 4_macrophages
SARS-CoV-2 vs H1N1				SARS-CoV-2 vs dual infection				H1N1 vs dual infection				infiltrate vs cluster
GENE	Log2FC	pvalue		GENE	Log2FC	pvalue		GENE	Log2FC	pvalue		GENE	Log2FC	pvalue
A2M	4.78095	0.0775188		A2M	2.41189	0.00429004		A2M	-2.36906	0.0882135		A2M	1.50013	0.144025
ABCA3	-0.248126	0.145565		ABCA3	-0.423588	0.101014		ABCA3	-0.175461	0.230663		ABCA3	-0.0229992	0.948957
ABCB1	-0.750852	0.0184292		ABCB1	-0.52444	0.107359		ABCB1	0.226413	0.21423		ACTA2	1.38171	0.000646876
ABCF1	-0.00422298	0.955141		ABCF1	-0.0269224	0.675108		ABCF1	-0.0226994	0.500988		ACTB	-0.655661	0.35895
ABL1	-0.117717	0.550822		ABL1	-0.149864	0.491446		ABL1	-0.0321472	0.718689		ACVR1B	-0.274497	0.272835
ACE2	-0.25817	0.157108		ACE2	-0.254579	0.289035		ACE2	0.00359114	0.422903		ACY1	-0.174356	0.613897
ACOT12	-0.193544	0.347781		ACOT12	-0.300185	0.172349		ACOT12	-0.106641	0.82214		ADH1A	0.773504	0.379154
ACSF3	0.0954318	0.550427		ACSF3	-0.125343	0.320636		ACSF3	-0.220775	0.274004		ADH1B	1.70872	0.157934
ACTA2	0.516577	0.139297		ACTA2	0.0474465	0.450532		ACTA2	-0.469131	0.00372371		ADH1C	0.515713	0.463457
ACTB	1.32304	0.102038		ACTB	0.80048	0.0239902		ACTB	-0.522562	0.357569		ADM	-0.949076	0.419907
ACVR1B	0.196866	0.231785		ACVR1B	0.197575	0.042427		ACVR1B	0.000708701	0.788548		ADORA2A	0.267681	0.626652
ACVR2A	-0.60102	0.0166306		ACVR2A	-0.336123	0.203777		ACVR2A	0.264897	0.104097		AKT1	-0.0563894	0.902895
ACY1	-0.79447	0.120399		ACY1	-0.928297	4.37e-07		ACY1	-0.133828	0.477693		AKT2	-0.272944	0.261759
ADA	-0.219965	0.112218		ADA	-0.297459	0.00839244		ADA	-0.077494	0.386658		ALCAM	-1.00431	0.11507
ADAM12	0.102202	0.491893		ADAM12	-0.18986	0.46045		ADAM12	-0.292062	0.124076		ALDOA	-0.582561	0.44775
ADH1A	0.803938	0.312261		ADH1A	0.832366	0.140613		ADH1A	0.0284274	0.496622		AMH	0.207592	0.447921
ADH1B	0.633867	0.335581		ADH1B	0.660722	0.220904		ADH1B	0.0268547	0.961533		ANGPTL4	0.00965858	0.985505
ADH1C	0.640524	0.318438		ADH1C	0.884299	0.0617599		ADH1C	0.243775	0.149299		ANP32B	-0.111194	0.708092
ADH6	-0.367697	0.138167		ADH6	-0.363151	0.177443		ADH6	0.00454504	0.798944		ANXA1	-0.984012	0.223438
ADM	0.458488	0.522069		ADM	0.0425426	0.564533		ADM	-0.415946	0.181184		APOC2	-0.635221	0.193326
ADORA2A	-0.243875	0.531771		ADORA2A	-0.301256	0.940188		ADORA2A	-0.0573814	0.403545		APOC3	0.38618	0.413519
AFDN	-0.864862	0.0628525		AFDN	-0.7322	0.00152831		AFDN	0.132663	0.625959		APOM	0.174306	0.740162
AIRE	-0.770064	0.07865		AIRE	-0.565861	0.016969		AIRE	0.204203	0.0854807		APP	0.501478	0.431704
AKT1	0.458845	0.0974052		AKT1	0.311035	0.0897273		AKT1	-0.14781	0.160298		AQP5	0.32018	0.229177
AKT2	0.1342	0.288079		AKT2	-0.0076262	0.697636		AKT2	-0.141826	0.504491		AQP9	-0.414214	0.440272
AKT3	-0.0120071	0.857675		AKT3	0.132673	0.448757		AKT3	0.14468	0.812008		ASL	-0.265802	0.363407
ALCAM	0.71924	0.050496		ALCAM	0.410767	0.0336578		ALCAM	-0.308472	0.189872		ASNS	0.297169	0.208853
ALDOA	0.930794	0.111979		ALDOA	0.655911	0.0969738		ALDOA	-0.274883	0.401488		ATG12	-0.257631	0.344661
ALDOC	-0.45425	0.0430945		ALDOC	-0.419976	0.018933		ALDOC	0.0342745	0.924637		ATG7	-0.0118033	0.941757
ALK	-0.453994	0.157293		ALK	-0.439863	0.0244401		ALK	0.0141312	0.260079		ATM	-0.119499	0.701398
ALKBH3	-0.482874	0.100226		ALKBH3	-0.626964	0.0156335		ALKBH3	-0.14409	0.737416		ATOX1	-0.055983	0.864928
AMBP	-0.784501	0.156235		AMBP	-0.721145	0.050065		AMBP	0.0633564	0.29906		ATP2A2	-0.119785	0.798809
AMER1	-0.464627	0.218579		AMER1	-0.703909	0.0433335		AMER1	-0.239282	0.443916		ATP5F1D	0.166693	0.414355
AMH	-0.641091	0.209417		AMH	-0.973075	7.48e-05		AMH	-0.331984	0.037102		ATP5ME	0.278441	0.43699
ANGPTL4	-0.361496	0.177435		ANGPTL4	-1.1356	0.163223		ANGPTL4	-0.774104	0.228158		ATRX	-0.141072	0.372763
ANKRD28	-0.0399692	0.760716		ANKRD28	-0.19233	0.134365		ANKRD28	-0.152361	0.215736		B2M	-0.681553	0.581299
ANP32B	0.708238	0.0845148		ANP32B	0.551807	0.00509207		ANP32B	-0.156431	0.276645		BAGE	0.0688406	0.890038
ANXA1	0.930203	0.122223		ANXA1	1.1406	0.0210204		ANXA1	0.210401	0.58531		BAX	-0.499619	0.440811
APH1B	0.0747593	0.638266		APH1B	-0.0255118	0.661445		APH1B	-0.100271	0.640005		BCAT1	-0.342327	0.188706
API5	0.283991	0.0809536		API5	0.236427	0.0139348		API5	-0.0475645	0.849185		BCL2	0.434113	0.166422
APOA1	-0.529542	0.159555		APOA1	-0.791197	0.0355714		APOA1	-0.261655	0.292519		BCL2A1	-0.21836	0.54502
APOA2	-0.736322	0.093335		APOA2	-0.706503	0.0589779		APOA2	0.0298189	0.626825		BCL2L1	-0.113938	0.765794
APOA4	-0.586384	0.0205284		APOA4	-0.201972	0.515236		APOA4	0.384412	0.168936		BCL6	-0.264613	0.606006
APOC2	0.551522	0.055439		APOC2	0.176286	0.118153		APOC2	-0.375236	0.0114082		BNIP3L	-0.286098	0.701844
APOC3	-0.676163	0.154766		APOC3	-0.862775	1.6e-05		APOC3	-0.186612	0.107684		BRD2	-0.059335	0.777351
APOE	-0.0871488	0.736519		APOE	-0.588255	0.00995213		APOE	-0.501106	0.115315		BRD4	-0.393795	0.304807
APOL6	0.537733	0.0480568		APOL6	0.344759	0.0191542		APOL6	-0.192974	0.182464		BST2	0.22278	0.299881
APOM	-0.482362	0.16707		APOM	-0.354972	0.398546		APOM	0.12739	0.153078		C1QA	-1.29549	0.285726
APP	1.57973	0.0586501		APP	0.966473	0.00470238		APP	-0.613253	0.107364		C1QB	-0.89215	0.248003
AQP5	-0.856668	0.103199		AQP5	-0.74806	3.93e-07		AQP5	0.108608	0.193004		C1QBP	-0.0523264	0.836404
AQP9	0.401266	0.303995		AQP9	0.331084	0.12388		AQP9	-0.0701821	0.717766		C1R	1.18298	0.140204
AREG	0.3457	0.476905		AREG	0.473631	0.108942		AREG	0.127931	0.630444		C1S	0.705427	0.406975
ARG1	-0.538951	0.0518036		ARG1	-0.0680614	0.69025		ARG1	0.470889	0.0124897		C2	-1.19375	0.143666
ARID1A	0.0582715	0.417345		ARID1A	0.108047	0.684339		ARID1A	0.0497755	0.714966		C3	0.314256	0.727033
ARID1B	0.222196	0.381947		ARID1B	-0.014067	0.493835		ARID1B	-0.236263	0.0492096		C3AR1	-0.811794	0.0745382
ARID2	0.156998	0.438883		ARID2	0.0711732	0.794103		ARID2	-0.0858251	0.9821		C4A/B	0.495927	0.455007
ARMH3	0.0904794	0.0441174		ARMH3	0.0283091	0.693698		ARMH3	-0.0621702	0.60259		C5AR1	-0.739334	0.449295
ARNT	0.310961	0.220306		ARNT	0.272817	0.0830785		ARNT	-0.038144	0.917122		C7	1.54187	0.0860001
ARNT2	-0.541925	0.102171		ARNT2	-0.484254	0.143296		ARNT2	0.0576714	0.562729		CALML3	0.45074	0.317505
ASCL1	-0.523855	0.0243893		ASCL1	-0.167793	0.793349		ASCL1	0.356062	0.0765979		CAPN2	0.205447	0.709223
ASL	-0.225373	0.40154		ASL	-0.350563	0.0191878		ASL	-0.125191	0.31314		CASP8	-0.0719091	0.577748
ASNS	-0.491715	0.0649467		ASNS	-0.627079	0.000803818		ASNS	-0.135364	0.300971		CC2D1B	0.0435929	0.832545
ASPA	-0.470186	0.114008		ASPA	-0.32507	0.402297		ASPA	0.145115	0.676441		CCL15	0.0876647	0.905877
ASXL1	-0.3568	0.117609		ASXL1	-0.0239286	0.597515		ASXL1	0.332871	0.118005		CCL18	-2.62974	0.151099
ATF1	0.029922	0.2541		ATF1	-0.0412892	0.82529		ATF1	-0.0712113	0.576815		CCL2	-1.32453	0.246754
ATF2	0.11885	0.464216		ATF2	0.206894	0.217822		ATF2	0.0880446	0.407261		CCL20	0.187993	0.503051
ATF3	0.443719	0.333206		ATF3	0.261719	0.470315		ATF3	-0.182	0.261264		CCL3	-0.169253	0.451458
ATG10	-0.33719	0.0829443		ATG10	-0.216287	0.510149		ATG10	0.120904	0.158487		CCL3L1	0.453008	0.341098
ATG12	0.0641934	0.843256		ATG12	0.14811	0.189727		ATG12	0.0839166	0.503057		CCL4	-0.194095	0.731059
ATG16L1	-0.0401238	0.813799		ATG16L1	-0.059673	0.769853		ATG16L1	-0.0195491	0.893261		CCL7	-1.02459	0.204206
ATG5	0.167135	0.114579		ATG5	0.081522	0.201895		ATG5	-0.0856129	0.196615		CCND3	0.321483	0.226971
ATG7	0.22993	0.610892		ATG7	0.113359	0.195212		ATG7	-0.116571	0.453153		CCR1	-0.48628	0.125964
ATM	0.58693	0.126804		ATM	0.400856	0.0251596		ATM	-0.186074	0.718336		CCRL2	-0.189171	0.28538
ATOX1	0.496373	0.0589958		ATOX1	0.418264	0.0103727		ATOX1	-0.078109	0.412206		CD14	-0.898091	0.384547
ATP11C	0.154338	0.173477		ATP11C	-0.0843093	0.393857		ATP11C	-0.238647	0.198849		CD163	-1.54324	0.2894
ATP2A2	0.614306	0.14554		ATP2A2	0.58113	0.0376202		ATP2A2	-0.0331763	0.78739		CD164	-0.506141	0.481338
ATP5F1D	0.185586	0.46288		ATP5F1D	0.138499	0.220394		ATP5F1D	-0.0470872	0.49074		CD24	-0.147587	0.549123
ATP5ME	0.303955	0.197172		ATP5ME	0.145375	0.467778		ATP5ME	-0.15858	0.149961		CD276	-0.127583	0.749523
ATR	-0.17948	0.265787		ATR	-0.163132	0.725529		ATR	0.0163482	0.618687		CD34	0.76227	0.203083
ATRX	0.292064	0.121488		ATRX	0.194975	0.0571737		ATRX	-0.0970885	0.272537		CD36	-0.632775	0.388221
AURKA	-0.23975	0.228291		AURKA	-0.342193	0.136792		AURKA	-0.102443	0.908355		CD37	-0.501887	0.0899734
AURKB	-0.426242	0.215835		AURKB	-0.45366	0.11222		AURKB	-0.0274182	0.976844		CD3EAP	1.32113	0.0329498
AXIN1	-0.151914	0.0930655		AXIN1	-0.214437	0.0365073		AXIN1	-0.0625232	0.34309		CD4	-0.365519	0.707371
AXIN2	-0.256451	0.432626		AXIN2	-0.0992826	0.788154		AXIN2	0.157168	0.275784		CD40	-0.139229	0.689477
AXL	0.431183	0.146098		AXL	0.303198	0.186578		AXL	-0.127985	0.85225		CD44	-0.684502	0.316293
B2M	6.1236	0.0817877		B2M	1.97759	0.005782		B2M	-4.14601	0.173437		CD46	-0.0627996	0.90442
BAD	0.0503691	0.737504		BAD	-0.0647015	0.836591		BAD	-0.115071	0.587275		CD47	-0.345671	0.514565
BAG1	-0.110975	0.447643		BAG1	-0.336713	0.0456661		BAG1	-0.225738	0.156724		CD48	0.537096	0.14781
BAGE	-1.32683	0.0495555		BAGE	-1.28247	0.000734688		BAGE	0.0443605	0.377063		CD53	-1.05198	0.0886914
BAIAP3	-0.377603	0.0993595		BAIAP3	-0.266974	0.358613		BAIAP3	0.110629	0.408114		CD55	-0.301231	0.450651
BAMBI	-0.349754	0.285581		BAMBI	-0.183755	0.577183		BAMBI	0.165999	0.12491		CD58	0.125987	0.616214
BAP1	0.0838444	0.37767		BAP1	-0.0487947	0.815849		BAP1	-0.132639	0.364204		CD59	0.306619	0.416405
BATF	-0.123223	0.280049		BATF	-0.143266	0.500307		BATF	-0.0200433	0.946913		CD63	-0.879674	0.383135
BATF3	-0.507165	0.0860016		BATF3	-0.650101	0.000356687		BATF3	-0.142936	0.150341		CD68	-1.41955	0.243141
BAX	0.77174	0.0126293		BAX	0.430838	0.0678151		BAX	-0.340902	0.164652		CD74	-1.25445	0.413201
BBS1	-0.333133	0.0183056		BBS1	-0.182578	0.479217		BBS1	0.150554	0.354034		CD81	-0.538097	0.512209
BCAT1	0.187394	0.473769		BCAT1	0.309403	0.0246572		BCAT1	0.122009	0.299504		CD83	0.255045	0.273726
BCL2	-0.702492	0.0483012		BCL2	-0.590559	0.000261602		BCL2	0.111933	0.334653		CD84	-0.263658	0.51137
BCL2A1	-0.282368	0.49393		BCL2A1	-0.071846	0.878287		BCL2A1	0.210522	0.471278		CD86	-0.623822	0.152537
BCL2L1	0.513259	0.0436143		BCL2L1	0.351104	0.0494593		BCL2L1	-0.162155	0.226293		CD9	0.181584	0.738178
BCL6	0.0982876	0.700269		BCL6	-0.0893178	0.565756		BCL6	-0.187605	0.382732		CD97	-0.560225	0.240542
BCOR	0.168459	0.0426075		BCOR	-0.144174	0.528653		BCOR	-0.312633	0.283393		CD99	-0.0713954	0.882361
BDNF	-0.518771	0.0355091		BDNF	-0.631169	0.00430173		BDNF	-0.112398	0.499802		CDC25B	0.441168	0.0624653
BIRC3	-0.195648	0.272361		BIRC3	-0.128341	0.482411		BIRC3	0.0673064	0.558522		CDH3	-0.239128	0.6244
BIRC5	-0.252919	0.171533		BIRC5	-0.144896	0.829816		BIRC5	0.108023	0.596135		CDH5	0.777189	0.0260519
BIRC7	-0.857565	0.0714192		BIRC7	-0.885906	0.00254804		BIRC7	-0.0283412	0.896994		CDK2	-0.143947	0.364597
BLK	-0.545467	0.0704598		BLK	-0.356062	0.417017		BLK	0.189405	0.177467		CDK6	0.0202523	0.978147
BLVRA	0.221623	0.22632		BLVRA	0.226456	0.108937		BLVRA	0.00483333	0.992147		CDKN1A	0.0744954	0.913171
BMI1	-0.223594	0.330441		BMI1	-0.0880088	0.918373		BMI1	0.135585	0.252913		CDKN1B	0.123273	0.779674
BMP4	-0.309944	0.122621		BMP4	-0.29668	0.146768		BMP4	0.0132644	0.707805		CDKN1C	0.302717	0.204176
BMP5	-0.439505	0.264972		BMP5	-0.386223	0.495343		BMP5	0.0532821	0.808523		CEACAM1	0.268217	0.536529
BMP6	-0.493317	0.000724505		BMP6	-0.453521	0.0628764		BMP6	0.0397963	0.688144		CEACAM3	0.187078	0.671187
BNIP3	-0.303284	0.049757		BNIP3	0.0182316	0.881408		BNIP3	0.321515	0.217764		CEACAM6	0.0529071	0.89229
BNIP3L	0.929961	0.252528		BNIP3L	0.596544	0.0939051		BNIP3L	-0.333417	0.112436		CEBPB	-0.343627	0.741083
BRAF	-0.371481	0.294635		BRAF	-0.490955	0.0913384		BRAF	-0.119475	0.739904		CFB	0.593189	0.169755
BRCA1	-0.417316	0.109078		BRCA1	-0.34277	0.197696		BRCA1	0.0745468	0.526107		CFD	-0.0734942	0.928466
BRCA2	-0.375856	0.0795785		BRCA2	0.0189152	0.50108		BRCA2	0.394771	0.00325222		CFI	0.489647	0.104582
BRD2	0.664704	0.0531557		BRD2	0.424847	0.000913342		BRD2	-0.239857	0.0562166		CHIT1	0.354146	0.803117
BRD3	-0.195061	0.0671336		BRD3	-0.174338	0.132429		BRD3	0.0207233	0.564638		CKLF	0.0652911	0.77344
BRD4	0.539608	0.163389		BRD4	0.43084	0.020966		BRD4	-0.108768	0.416189		CLEC4E	-0.172685	0.640485
BRD7	-0.119017	0.28191		BRD7	-0.0104867	0.808675		BRD7	0.108531	0.278998		CLEC7A	-0.31551	0.614842
BST1	-0.0240747	0.807118		BST1	-0.093391	0.658752		BST1	-0.0693164	0.927762		CLU	0.682152	0.448557
BST2	0.435339	0.136153		BST2	0.301968	0.0380959		BST2	-0.133371	0.199536		CMKLR1	-0.300295	0.565906
BTK	0.00627087	0.932731		BTK	0.100802	0.202129		BTK	0.0945311	0.442397		CMTM6	-0.500259	0.104861
BTLA	-0.197339	0.047118		BTLA	-0.231336	0.378658		BTLA	-0.0339964	0.965082		CNOT2	0.100077	0.623662
C1QA	4.74162	0.0732179		C1QA	2.07014	0.00592633		C1QA	-2.67148	0.113273		CNTFR	0.73554	0.136389
C1QB	2.62438	0.0228178		C1QB	1.4306	0.00265206		C1QB	-1.19378	0.246614		COL17A1	0.38466	0.238476
C1QBP	0.0134878	0.977982		C1QBP	-0.247697	0.24495		C1QBP	-0.261185	0.128608		COL1A1	1.60629	0.11254
C1R	1.85892	0.0959237		C1R	0.606244	0.217278		C1R	-1.25267	0.131659		COL1A2	1.78405	0.040652
C1S	2.87314	0.102913		C1S	0.798317	0.135667		C1S	-2.07483	0.0959432		COL3A1	1.69553	0.135871
C2	2.09867	0.0975323		C2	1.40227	0.00493246		C2	-0.696397	0.362859		COL5A1	1.18407	0.0273615
C3	1.08489	0.156904		C3	0.185269	0.629036		C3	-0.899618	0.0785009		COL5A2	1.01819	0.0556616
C3AR1	0.725188	0.136239		C3AR1	0.816063	0.00387004		C3AR1	0.0908749	0.490845		COL6A3	1.15599	0.181186
C4A.B	0.237518	0.566852		C4A.B	0.198123	0.514799		C4A.B	-0.0393948	0.60807		COLEC12	-0.942732	0.371306
C4BPA	-0.383943	0.0467127		C4BPA	-0.0596337	0.852482		C4BPA	0.32431	0.12312		COX4I1	0.027849	0.949415
C5AR1	1.6582	0.158674		C5AR1	1.61687	0.007583		C5AR1	-0.0413223	0.740615		COX5B	-0.325735	0.48333
C6	-0.501623	0.0340696		C6	-0.313916	0.0789181		C6	0.187706	0.0547155		COX6A1	-0.184393	0.649876
C7	1.27137	0.137139		C7	1.10809	0.0398816		C7	-0.163277	0.960286		COX6B1	-0.191735	0.630572
C8G	-0.835022	0.140406		C8G	-1.04824	8.54e-05		C8G	-0.213218	0.401124		CPSF7	0.184149	0.246505
CACNA1C	-0.489104	0.0482045		CACNA1C	-0.451915	0.0284567		CACNA1C	0.0371883	0.867034		CR1	-0.494247	0.521782
CACNA1D	-0.454678	0.139972		CACNA1D	-0.548016	0.00439371		CACNA1D	-0.0933381	0.997623		CSF1	-0.267756	0.692759
CACNA1G	-0.731218	0.0260201		CACNA1G	-0.641019	0.00481772		CACNA1G	0.0901993	0.350196		CSF1R	-0.78887	0.247622
CACNA1H	-0.559245	0.0610905		CACNA1H	-0.452555	0.16771		CACNA1H	0.10669	0.567289		CSF3R	-0.443194	0.410942
CACNA2D1	-0.714709	0.0114717		CACNA2D1	-0.464178	0.00265152		CACNA2D1	0.250531	0.0341427		CST2	0.290523	0.590229
CACNA2D4	-0.35833	0.0180672		CACNA2D4	-0.267608	0.0162078		CACNA2D4	0.0907216	0.207918		CT45A1	0.185382	0.6421
CACNG1	-0.325304	0.348143		CACNG1	-0.701299	0.0264094		CACNG1	-0.375995	0.160097		CTAG1B	0.0907492	0.817861
CACNG4	-0.619521	0.0194386		CACNG4	-0.409263	0.0968964		CACNG4	0.210258	0.106719		CTNNB1	-0.197118	0.734004
CACNG6	-0.0736341	0.630653		CACNG6	-0.181778	0.26209		CACNG6	-0.108144	0.961393		CTSH	-0.824321	0.26516
CALML3	-0.940278	0.0355883		CALML3	-0.547059	0.109971		CALML3	0.393219	0.0558694		CTSL	-1.46167	0.200003
CAMK2B	-0.572086	0.0390363		CAMK2B	-0.533826	0.183124		CAMK2B	0.0382609	0.853939		CTSS	-0.923587	0.435219
CAPN2	0.58425	0.0169764		CAPN2	0.375689	0.204529		CAPN2	-0.208561	0.473621		CTSW	0.360121	0.323173
CARD11	-0.411861	0.240788		CARD11	-0.0250303	0.279767		CARD11	0.386831	0.00407691		CUL1	-0.0864248	0.609426
CARD9	-0.279768	0.0474593		CARD9	-0.220771	0.342369		CARD9	0.0589977	0.580576		CXCL1	-0.316377	0.449888
CASP1	0.360499	0.0933195		CASP1	0.0183237	0.509243		CASP1	-0.342175	0.0771709		CXCL16	-0.790885	0.522853
CASP10	0.149179	0.312297		CASP10	0.167434	0.266462		CASP10	0.0182547	0.577658		CXCL2	-1.51952	0.189202
CASP12	-0.506531	0.184854		CASP12	-0.549583	0.0561948		CASP12	-0.0430519	0.947464		CXCL3	-1.31972	0.182002
CASP3	0.0810236	0.697289		CASP3	0.12408	0.468936		CASP3	0.0430561	0.401758		CXCL5	-2.45637	0.134372
CASP7	0.1596	0.237236		CASP7	0.0587402	0.750185		CASP7	-0.10086	0.627639		CXCL8	-2.1592	0.0610109
CASP8	0.494569	0.00845784		CASP8	0.185783	0.0263484		CASP8	-0.308786	0.0173377		CXCL9	-0.0890964	0.882585
CASP9	-0.147564	0.384537		CASP9	-0.0970148	0.354292		CASP9	0.0505494	0.671925		CXCR4	-0.58058	0.542949
CBL	0.260603	0.189893		CBL	0.1722	0.187059		CBL	-0.0884038	0.934419		CYBB	-0.919848	0.248753
CBLC	-0.540235	0.226027		CBLC	-0.811576	0.0804762		CBLC	-0.271341	0.485521		DAB2	-0.58728	0.238162
CC2D1B	0.00637708	0.953344		CC2D1B	-0.0833881	0.504051		CC2D1B	-0.0897651	0.569717		DDB2	-0.0968553	0.813901
CCL1	-0.48407	0.0886062		CCL1	-0.624383	0.102791		CCL1	-0.140312	0.478439		DDIT4	-0.0358057	0.978631
CCL11	-0.359834	0.0325994		CCL11	-0.288844	0.165402		CCL11	0.0709901	0.39366		DGLUCY	0.552269	0.141564
CCL13	0.712333	0.207743		CCL13	0.615031	0.129307		CCL13	-0.0973021	0.557569		DHX58	0.157333	0.203033
CCL15	-1.67904	0.0941042		CCL15	-1.72817	0.000447827		CCL15	-0.049127	0.912914		DMBT1	0.0129109	0.982937
CCL16	-0.501898	0.0374346		CCL16	-0.320928	0.0566221		CCL16	0.18097	0.05567		DNAJC14	0.125522	0.613609
CCL17	-0.544178	0.0442811		CCL17	-0.791974	0.00433774		CCL17	-0.247796	0.300683		DST	0.199725	0.299246
CCL18	2.09417	0.123349		CCL18	2.4383	0.0771844		CCL18	0.344136	0.391382		DTX3L	0.154383	0.342116
[truncated: 1,495 more rows]
